# Supplementary material for: Survey of the binding preferences of RNA-binding proteins to RNA editing events
Source: Genome Biol. 2022 Aug 4;23:169. doi: 10.1186/s13059-022-02741-8 (PMC9351184; doi:10.1186/s13059-022-02741-8)
Supplement: Supplementary file 2 — Additional file 2: Table S1. Intracellular locations of RBPs. [file 13059_2022_2741_MOESM2_ESM.xlsx]

## Sheet: Sheet1
Table S1. Intracellular locations of RBPs.
RBP	Locations	Source
AARS	Cytosol,Nucleus	Van Nostrand.et al
AATF	Cytosol,Nucleus	Van Nostrand.et al
ABCF1	Cytosol,Nucleus	Van Nostrand.et al
AGGF1	Cytosol,Nucleus	Van Nostrand.et al
AKAP1	Cytosol,Nucleus	Van Nostrand.et al
AKAP8L	Nucleus,Cytosol	GeneCards
APOBEC3C	Nucleus	GeneCards
AQR	Cytosol,Nucleus	Van Nostrand.et al
BCCIP	Cytosol,Nucleus	Van Nostrand.et al
BCLAF1	Cytosol,Nucleus	Van Nostrand.et al
BUD13	Cytosol,Nucleus	Van Nostrand.et al
CDC40	Cytosol,Nucleus	Van Nostrand.et al
CPEB4	Cytosol,Nucleus	Van Nostrand.et al
CPSF6	Cytosol,Nucleus	Van Nostrand.et al
CSTF2	Nucleus	Van Nostrand.et al
CSTF2T	Cytosol,Nucleus	Van Nostrand.et al
DDX21	Cytosol,Nucleus	Van Nostrand.et al
DDX24	Cytosol,Nucleus	Van Nostrand.et al
DDX3X	Cytosol,Nucleus	Van Nostrand.et al
DDX42	Cytosol,Nucleus	Van Nostrand.et al
DDX51	Nucleus,Cytosol	GeneCards
DDX52	Cytosol,Nucleus	Van Nostrand.et al
DDX55	Cytosol,Nucleus	Van Nostrand.et al
DDX59	Cytosol	Van Nostrand.et al
DDX6	Cytosol,Nucleus	Van Nostrand.et al
DGCR8	Nucleus	Van Nostrand.et al
DHX30	Cytosol,Nucleus	Van Nostrand.et al
DKC1	Cytosol,Nucleus	Van Nostrand.et al
DROSHA	Cytosol,Nucleus	Van Nostrand.et al
EFTUD2	Nucleus	Van Nostrand.et al
EIF3D	Cytosol,Nucleus	Van Nostrand.et al
EIF3G	Cytosol	Van Nostrand.et al
EIF3H	Cytosol,Nucleus	Van Nostrand.et al
EIF4G2	Cytosol,Nucleus	Van Nostrand.et al
EWSR1	Cytosol,Nucleus	Van Nostrand.et al
EXOSC5	Nucleus,Cytosol	GeneCards
FAM120A	Cytosol,Nucleus	Van Nostrand.et al
FASTKD2	Cytosol	Van Nostrand.et al
FKBP4	Cytosol,Nucleus	Van Nostrand.et al
FMR1	Nucleus,Cytosol	GeneCards
FTO	Nucleus,Cytosol	GeneCards
FUBP3	Cytosol	Van Nostrand.et al
FUS	Nucleus	Van Nostrand.et al
FXR1	Cytosol,Nucleus	Van Nostrand.et al
FXR2	Cytosol,Nucleus	Van Nostrand.et al
G3BP1	Cytosol,Nucleus	Van Nostrand.et al
GEMIN5	Cytosol,Nucleus	Van Nostrand.et al
GNL3	Cytosol	Van Nostrand.et al
GPKOW	Cytosol,Nucleus	Van Nostrand.et al
GRSF1	Cytosol,Nucleus	Van Nostrand.et al
GRWD1	Cytosol,Nucleus	Van Nostrand.et al
GTF2F1	Nucleus,Cytosol	GeneCards
HLTF	Cytosol,Nucleus	Van Nostrand.et al
HNRNPA1	Nucleus,Cytosol	GeneCards
HNRNPC	Cytosol,Nucleus	Van Nostrand.et al
HNRNPK	Cytosol,Nucleus	Van Nostrand.et al
HNRNPL	Nucleus,Cytosol	GeneCards
HNRNPM	Nucleus	GeneCards
HNRNPU	Cytosol,Nucleus	Van Nostrand.et al
HNRNPUL1	Cytosol,Nucleus	Van Nostrand.et al
IGF2BP1	Cytosol,Nucleus	Van Nostrand.et al
IGF2BP2	Cytosol,Nucleus	Van Nostrand.et al
IGF2BP3	Cytosol,Nucleus	Van Nostrand.et al
ILF3	Nucleus	Van Nostrand.et al
KHDRBS1	Cytosol,Nucleus	Van Nostrand.et al
KHSRP	Nucleus	Van Nostrand.et al
LARP4	Cytosol,Nucleus	Van Nostrand.et al
LARP7	Cytosol,Nucleus	Van Nostrand.et al
LIN28B	Cytosol,Nucleus	Van Nostrand.et al
LSM11	Nucleus	Van Nostrand.et al
MATR3	Cytosol	Van Nostrand.et al
METAP2	Cytosol,Nucleus	Van Nostrand.et al
MTPAP	Cytosol	Van Nostrand.et al
NCBP2	Cytosol,Nucleus	Van Nostrand.et al
NIP7	Cytosol,Nucleus	Van Nostrand.et al
NIPBL	Nucleus	GeneCards
NKRF	Cytosol,Nucleus	Van Nostrand.et al
NOL12	Nucleus	Van Nostrand.et al
NOLC1	Cytosol	Van Nostrand.et al
NONO	Cytosol,Nucleus	Van Nostrand.et al
NPM1	Nucleus	Van Nostrand.et al
NSUN2	Nucleus	Van Nostrand.et al
PABPC4	Cytosol,Nucleus	Van Nostrand.et al
PABPN1	Nucleus	Van Nostrand.et al
PCBP1	Cytosol,Nucleus	Van Nostrand.et al
PCBP2	Cytosol,Nucleus	Van Nostrand.et al
PHF6	Cytosol,Nucleus	Van Nostrand.et al
POLR2G	Nucleus,Cytosol	GeneCards
PPIG	Cytosol,Nucleus	Van Nostrand.et al
PPIL4	Cytosol,Nucleus	Van Nostrand.et al
PRPF4	Cytosol,Nucleus	Van Nostrand.et al
PRPF8	Cytosol,Nucleus	Van Nostrand.et al
PTBP1	Cytosol,Nucleus	Van Nostrand.et al
PUM1	Cytosol,Nucleus	Van Nostrand.et al
PUM2	Cytosol	Van Nostrand.et al
PUS1	Cytosol,Nucleus	Van Nostrand.et al
QKI	Cytosol,Nucleus	Van Nostrand.et al
RBFOX2	Cytosol,Nucleus	Van Nostrand.et al
RBM15	Cytosol,Nucleus	Van Nostrand.et al
RBM22	Cytosol,Nucleus	Van Nostrand.et al
RBM5	Cytosol,Nucleus	Van Nostrand.et al
RPS11	Cytosol,Nucleus	Van Nostrand.et al
RPS3	Cytosol,Nucleus	Van Nostrand.et al
SAFB	Nucleus,Cytosol	GeneCards
SAFB2	Cytosol,Nucleus	Van Nostrand.et al
SBDS	Cytosol,Nucleus	Van Nostrand.et al
SDAD1	Nucleus	GeneCards
SERBP1	Cytosol	Van Nostrand.et al
SF3A3	Cytosol,Nucleus	Van Nostrand.et al
SF3B1	Nucleus	GeneCards
SF3B4	Cytosol,Nucleus	Van Nostrand.et al
SFPQ	Nucleus	Van Nostrand.et al
SLBP	Cytosol,Nucleus	Van Nostrand.et al
SLTM	Cytosol,Nucleus	Van Nostrand.et al
SMNDC1	Cytosol,Nucleus	Van Nostrand.et al
SND1	Cytosol	Van Nostrand.et al
SRSF1	Cytosol,Nucleus	Van Nostrand.et al
SRSF7	Cytosol,Nucleus	Van Nostrand.et al
SRSF9	Cytosol,Nucleus	Van Nostrand.et al
SSB	Cytosol,Nucleus	Van Nostrand.et al
STAU2	Nucleus,Cytosol	GeneCards
SUB1	Nucleus	Van Nostrand.et al
SUGP2	Cytosol,Nucleus	Van Nostrand.et al
SUPV3L1	Cytosol,Nucleus	Van Nostrand.et al
TAF15	Cytosol,Nucleus	Van Nostrand.et al
TARDBP	Cytosol,Nucleus	Van Nostrand.et al
TBRG4	Cytosol	Van Nostrand.et al
TIA1	Nucleus,Cytosol	GeneCards
TIAL1	Cytosol,Nucleus	Van Nostrand.et al
TRA2A	Cytosol,Nucleus	Van Nostrand.et al
TROVE2	Cytosol,Nucleus	Van Nostrand.et al
U2AF1	Nucleus	Van Nostrand.et al
U2AF2	Nucleus	Van Nostrand.et al
UCHL5	Cytosol,Nucleus	Van Nostrand.et al
UPF1	Cytosol,Nucleus	Van Nostrand.et al
UTP18	Cytosol,Nucleus	Van Nostrand.et al
UTP3	Cytosol,Nucleus	Van Nostrand.et al
WDR3	Nucleus	Van Nostrand.et al
WDR43	Nucleus	Van Nostrand.et al
WRN	Cytosol,Nucleus	Van Nostrand.et al
XPO5	Cytosol,Nucleus	Van Nostrand.et al
XRCC6	Nucleus	Van Nostrand.et al
XRN2	Nucleus	Van Nostrand.et al
YBX3	Cytosol,Nucleus	Van Nostrand.et al
YWHAG	Nucleus,Cytosol	GeneCards
ZC3H11A	Cytosol,Nucleus	Van Nostrand.et al
ZC3H8	Cytosol,Nucleus	Van Nostrand.et al
ZNF622	Cytosol	Van Nostrand.et al
ZNF800	Nucleus,Cytosol	GeneCards
ZRANB2	Cytosol,Nucleus	Van Nostrand.et al
