# Supplementary material for: Survey of the binding preferences of RNA-binding proteins to RNA editing events
Source: Genome Biol. 2022 Aug 4;23:169. doi: 10.1186/s13059-022-02741-8 (PMC9351184; doi:10.1186/s13059-022-02741-8)
Supplement: Supplementary file 3 — Additional file 3: Table S2. Summary of RNA editing sites detected in each fraction of K562 and HepG2. [file 13059_2022_2741_MOESM3_ESM.xlsx]

## Sheet: Sheet1
Table S2. Summary of RNA editing sites detected in each fraction of K562 and HepG2.
replicates ID	ENCODE_ID	Mapped Reads	DetectedEditingEvents
HepG2_cytosolic_fraction_1	ENCFF772RSM	75191162	2180
HepG2_cytosolic_fraction_2	ENCFF898OEJ	79756574	2785
HepG2_nuclear_fraction_1	ENCFF081MWH	77277714	10063
HepG2_nuclear_fraction_2	ENCFF254TPI	79967624	12189
total_RNA-seq of_HepG2_1	ENCFF002PXG	76235562	8543
total_RNA-seq of_HepG2_2	ENCFF770XVY	169537574	27720
K562_cytosolic_fraction_1	ENCFF526LBW	55012522	2590
K562_cytosolic_fraction_2	ENCFF692MWK	75643606	3398
K562_nuclear_fraction_1	ENCFF226QAW	55613604	5800
K562_nuclear_fraction_2	ENCFF552FTX	55610164	6008
total_RNA-seq_of_K562_1	ENCFF042VVP	146519902	65376
total_RNA-seq_of_K562_2	ENCFF131IST	85426064	11529
total_RNA-seq_of_K562_3	ENCFF488PCK	151833892	82252
total_RNA-seq_of_K562_4	ENCFF537SDP	153968048	100924
total_RNA-seq_of_K562_5	ENCFF584WML	155467020	85802
total_RNA-seq_of_K562_6	ENCFF645XVJ	114721784	60964
total_RNA-seq_of_K562_7	ENCFF726SMY	91578816	12227
total_RNA-seq_of_K562_8	ENCFF869LKO	155080424	74794
