# Supplementary material for: Survey of the binding preferences of RNA-binding proteins to RNA editing events
Source: Genome Biol. 2022 Aug 4;23:169. doi: 10.1186/s13059-022-02741-8 (PMC9351184; doi:10.1186/s13059-022-02741-8)
Supplement: Supplementary file 4 — Additional file 4: Table S3. RNA editing sites covered in RBP eCLIP data. [file 13059_2022_2741_MOESM4_ESM.xlsx]

## Sheet: Sheet2
Table S3. RNA editing sites covered in RBP eCLIP data.
Cell.line	RBP	Fraction	Chromosome	Position	Ref	Alt	strand	Alt.In.eCLIP	Total.In.eCLIP	Editing.Levels.In.eCLIP	Editing.Type.In.eCLIP	Alt.In.RNA.seq	Total.In.RNA.seq	Editing.Levels.In.RNA.seq	Editing.Type.In.RNA.seq	Delta.Editing.Levels
HepG2	AGGF1	Cytosol	chr1	11968291	A	G	+	1	1825	0.000547945	AG	0	602	0	-	0.000547945
HepG2	AGGF1	Cytosol	chr1	11968304	A	G	+	1	1956	0.000511247	AG	0	469	0	-	0.000511247
HepG2	AGGF1	Cytosol	chr1	28836872	A	G	+	0	10	0	-	7	20	0.35	AG	-0.35
HepG2	AGGF1	Cytosol	chr1	91853092	A	G	-	0	24	0	-	2	11735	0.00017043	AG	-0.00017043
HepG2	AGGF1	Cytosol	chr1	153634853	A	G	+	0	22	0	-	2	344	0.00581395	AG	-0.00581395
HepG2	AGGF1	Cytosol	chr1	153634864	A	G	+	0	18	0	-	1	360	0.00277778	AG	-0.00277778
HepG2	AGGF1	Cytosol	chr1	173833566	A	G	+	1	28	0.0357143	AG	0	38	0	-	0.0357143
HepG2	AGGF1	Cytosol	chr10	5020061	A	G	+	1	11	0.0909091	AG	0	745	0	-	0.0909091
HepG2	AGGF1	Cytosol	chr10	5020071	A	G	+	1	13	0.0769231	AG	0	565	0	-	0.0769231
HepG2	AGGF1	Cytosol	chr11	18425282	A	G	+	1	39	0.025641	AG	0	354	0	-	0.025641
HepG2	AGGF1	Cytosol	chr11	57529429	A	G	+	7	19	0.368421	AG	6	12	0.5	AG	-0.131579
HepG2	AGGF1	Cytosol	chr11	61732184	A	G	+	0	30	0	-	2	8263	0.000242043	AG	-0.000242043
HepG2	AGGF1	Cytosol	chr11	62609108	A	G	-	1	1238	0.000807754	AG	0	14030	0	-	0.000807754
HepG2	AGGF1	Cytosol	chr11	62609122	A	G	-	14	300	0.0466667	AG	2454	40709	0.0602815	AG	-0.0136148
HepG2	AGGF1	Cytosol	chr11	62609227	A	G	+	0	37	0	-	7	126850	5.51833e-05	AG	-5.51833e-05
HepG2	AGGF1	Cytosol	chr11	65267668	A	G	-	2	224	0.00892857	AG	0	20	0	-	0.00892857
HepG2	AGGF1	Cytosol	chr11	65272134	A	G	+	1	631	0.00158479	AG	0	54	0	-	0.00158479
HepG2	AGGF1	Cytosol	chr11	93468025	A	G	-	0	12	0	-	1	284	0.00352113	AG	-0.00352113
HepG2	AGGF1	Cytosol	chr11	93468644	A	G	-	0	26	0	-	1	76	0.0131579	AG	-0.0131579
HepG2	AGGF1	Cytosol	chr11	93468796	A	G	-	6	13	0.461538	AG	24	47	0.510638	AG	-0.0490998
HepG2	AGGF1	Cytosol	chr12	53434497	A	G	-	1	12	0.0833333	AG	0	51	0	-	0.0833333
HepG2	AGGF1	Cytosol	chr12	54678625	A	G	+	0	48	0	-	1	477	0.00209644	AG	-0.00209644
HepG2	AGGF1	Cytosol	chr12	69233437	A	G	-	0	73	0	-	1	73	0.0136986	AG	-0.0136986
HepG2	AGGF1	Cytosol	chr12	69233464	A	G	-	1	64	0.015625	AG	0	32	0	-	0.015625
HepG2	AGGF1	Cytosol	chr12	69237004	A	G	+	0	10	0	-	2	38	0.0526316	AG	-0.0526316
HepG2	AGGF1	Cytosol	chr12	69237007	A	G	+	0	10	0	-	2	36	0.0555556	AG	-0.0555556
HepG2	AGGF1	Cytosol	chr12	69237010	A	G	+	1	11	0.0909091	AG	9	40	0.225	AG	-0.134091
HepG2	AGGF1	Cytosol	chr12	69237013	A	G	+	0	12	0	-	8	41	0.195122	AG	-0.195122
HepG2	AGGF1	Cytosol	chr12	69237014	A	G	+	0	10	0	-	2	42	0.047619	AG	-0.047619
HepG2	AGGF1	Cytosol	chr12	69237020	A	G	+	1	13	0.0769231	AG	0	42	0	-	0.0769231
HepG2	AGGF1	Cytosol	chr12	69237023	A	G	+	0	17	0	-	3	45	0.0666667	AG	-0.0666667
HepG2	AGGF1	Cytosol	chr12	69237024	A	G	+	0	17	0	-	1	40	0.025	AG	-0.025
HepG2	AGGF1	Cytosol	chr12	69237042	A	G	+	2	15	0.133333	AG	0	42	0	-	0.133333
HepG2	AGGF1	Cytosol	chr12	69237043	A	G	+	4	13	0.307692	AG	17	44	0.386364	AG	-0.0786713
HepG2	AGGF1	Cytosol	chr12	69237053	A	G	+	0	10	0	-	2	64	0.03125	AG	-0.03125
HepG2	AGGF1	Cytosol	chr12	69237506	A	G	+	0	12	0	-	1	71	0.0140845	AG	-0.0140845
HepG2	AGGF1	Cytosol	chr12	69237509	A	G	+	0	14	0	-	16	67	0.238806	AG	-0.238806
HepG2	AGGF1	Cytosol	chr12	69237510	A	G	+	0	15	0	-	2	58	0.0344828	AG	-0.0344828
HepG2	AGGF1	Cytosol	chr12	69237519	A	G	+	0	15	0	-	3	58	0.0517241	AG	-0.0517241
HepG2	AGGF1	Cytosol	chr12	69237529	A	G	+	0	11	0	-	9	69	0.130435	AG	-0.130435
HepG2	AGGF1	Cytosol	chr12	69237534	A	G	+	0	12	0	-	6	69	0.0869565	AG	-0.0869565
HepG2	AGGF1	Cytosol	chr12	69237722	A	G	+	0	10	0	-	3	50	0.06	AG	-0.06
HepG2	AGGF1	Cytosol	chr12	120730989	A	G	+	0	51	0	-	3	6948	0.000431779	AG	-0.000431779
HepG2	AGGF1	Cytosol	chr13	45915223	A	G	+	0	17	0	-	1	6234	0.000160411	AG	-0.000160411
HepG2	AGGF1	Cytosol	chr14	21966475	A	G	+	2	12	0.166667	AG	0	31	0	-	0.166667
HepG2	AGGF1	Cytosol	chr14	23441485	A	G	-	1	14	0.0714286	AG	0	46	0	-	0.0714286
HepG2	AGGF1	Cytosol	chr14	23777374	A	G	+	10	10	1	AG	17	17	1	AG	0
HepG2	AGGF1	Cytosol	chr14	31591612	A	G	-	1	30	0.0333333	AG	0	84	0	-	0.0333333
HepG2	AGGF1	Cytosol	chr15	25227939	A	G	+	0	13	0	-	5	26	0.192308	AG	-0.192308
HepG2	AGGF1	Cytosol	chr15	44853281	A	G	+	1	11	0.0909091	AG	0	47	0	-	0.0909091
HepG2	AGGF1	Cytosol	chr15	64449028	A	G	-	1	19	0.0526316	AG	0	866	0	-	0.0526316
HepG2	AGGF1	Cytosol	chr15	69747806	A	G	+	0	102	0	-	1	9187	0.000108849	AG	-0.000108849
HepG2	AGGF1	Cytosol	chr16	16259261	A	G	-	1	10	0.1	AG	11	44	0.25	AG	-0.15
HepG2	AGGF1	Cytosol	chr16	18796120	A	G	-	0	25	0	-	2	25932	7.71248e-05	AG	-7.71248e-05
HepG2	AGGF1	Cytosol	chr16	23468774	A	G	+	0	12	0	-	1	26	0.0384615	AG	-0.0384615
HepG2	AGGF1	Cytosol	chr16	28842702	A	G	+	1	10	0.1	AG	2	11	0.181818	AG	-0.0818182
HepG2	AGGF1	Cytosol	chr16	88785260	A	G	-	0	12	0	-	1	35	0.0285714	AG	-0.0285714
HepG2	AGGF1	Cytosol	chr16	89598017	A	G	+	0	14	0	-	1	13	0.0769231	AG	-0.0769231
HepG2	AGGF1	Cytosol	chr17	1656484	A	G	+	0	39	0	-	1	22	0.0454545	AG	-0.0454545
HepG2	AGGF1	Cytosol	chr17	16344935	A	G	-	0	110	0	-	1	1652	0.000605327	AG	-0.000605327
HepG2	AGGF1	Cytosol	chr17	16344981	A	G	+	0	16	0	-	8	1810	0.00441989	AG	-0.00441989
HepG2	AGGF1	Cytosol	chr17	16345070	A	G	+	0	16	0	-	1	1464	0.00068306	AG	-0.00068306
HepG2	AGGF1	Cytosol	chr17	16345086	A	G	-	1	13	0.0769231	AG	0	1360	0	-	0.0769231
HepG2	AGGF1	Cytosol	chr17	74379508	A	G	+	1	15	0.0666667	AG	0	12	0	-	0.0666667
HepG2	AGGF1	Cytosol	chr17	74559889	A	G	+	1	10	0.1	AG	0	170	0	-	0.1
HepG2	AGGF1	Cytosol	chr17	76200278	A	G	+	0	17	0	-	1	11	0.0909091	AG	-0.0909091
HepG2	AGGF1	Cytosol	chr17	76200280	A	G	+	0	25	0	-	1	14	0.0714286	AG	-0.0714286
HepG2	AGGF1	Cytosol	chr17	76200402	A	G	+	0	18	0	-	1	22	0.0454545	AG	-0.0454545
HepG2	AGGF1	Cytosol	chr17	79477258	A	G	-	1	33	0.030303	AG	0	742	0	-	0.030303
HepG2	AGGF1	Cytosol	chr17	79477273	A	G	-	1	28	0.0357143	AG	0	454	0	-	0.0357143
HepG2	AGGF1	Cytosol	chr17	79477517	A	G	-	0	19	0	-	1	1048	0.000954198	AG	-0.000954198
HepG2	AGGF1	Cytosol	chr19	58372747	A	G	+	0	10	0	-	5	49	0.102041	AG	-0.102041
HepG2	AGGF1	Cytosol	chr19	58373171	A	G	+	0	11	0	-	2	91	0.021978	AG	-0.021978
HepG2	AGGF1	Cytosol	chr19	58373185	A	G	+	1	14	0.0714286	AG	0	111	0	-	0.0714286
HepG2	AGGF1	Cytosol	chr19	58373195	A	G	+	1	11	0.0909091	AG	0	141	0	-	0.0909091
HepG2	AGGF1	Cytosol	chr2	61411913	A	G	+	1	65	0.0153846	AG	0	123	0	-	0.0153846
HepG2	AGGF1	Cytosol	chr2	133012594	A	G	-	0	62	0	-	4	2706	0.0014782	AG	-0.0014782
HepG2	AGGF1	Cytosol	chr2	133012595	A	G	-	0	78	0	-	3	2708	0.00110783	AG	-0.00110783
HepG2	AGGF1	Cytosol	chr2	133012612	A	G	-	96	96	1	AG	1379	1379	1	AG	0
HepG2	AGGF1	Cytosol	chr2	133012839	A	G	-	24	26	0.923077	AG	3111	3116	0.998395	AG	-0.0753185
HepG2	AGGF1	Cytosol	chr2	133013144	A	G	+	10	10	1	AG	131	131	1	AG	0
HepG2	AGGF1	Cytosol	chr2	138724892	A	G	+	0	10	0	-	1	63	0.015873	AG	-0.015873
HepG2	AGGF1	Cytosol	chr2	138724899	A	G	+	0	10	0	-	1	58	0.0172414	AG	-0.0172414
HepG2	AGGF1	Cytosol	chr2	178086625	A	G	-	1	10	0.1	AG	0	10	0	-	0.1
HepG2	AGGF1	Cytosol	chr2	188418961	A	G	-	1	15	0.0666667	AG	0	53	0	-	0.0666667
HepG2	AGGF1	Cytosol	chr2	198362018	A	G	-	7	16	0.4375	AG	189	517	0.365571	AG	0.0719294
HepG2	AGGF1	Cytosol	chr2	198362066	A	G	-	1	48	0.0208333	AG	0	560	0	-	0.0208333
HepG2	AGGF1	Cytosol	chr2	216237078	A	G	-	1	194	0.00515464	AG	0	71	0	-	0.00515464
HepG2	AGGF1	Cytosol	chr2	216237079	A	G	-	1	196	0.00510204	AG	0	75	0	-	0.00510204
HepG2	AGGF1	Cytosol	chr2	217364074	A	G	+	0	113	0	-	1	17046	5.86648e-05	AG	-5.86648e-05
HepG2	AGGF1	Cytosol	chr2	232577656	A	G	-	1	49	0.0204082	AG	0	333	0	-	0.0204082
HepG2	AGGF1	Cytosol	chr2	233684603	A	G	+	3	20	0.15	AG	11	41	0.268293	AG	-0.118293
HepG2	AGGF1	Cytosol	chr20	17943427	A	G	-	0	344	0	-	1	630	0.0015873	AG	-0.0015873
HepG2	AGGF1	Cytosol	chr20	30292137	A	G	-	1	10	0.1	AG	0	12	0	-	0.1
HepG2	AGGF1	Cytosol	chr22	24313692	A	G	-	4	111	0.036036	AG	0	70	0	-	0.036036
HepG2	AGGF1	Cytosol	chr3	12880938	A	G	-	0	15	0	-	2	8531	0.000234439	AG	-0.000234439
HepG2	AGGF1	Cytosol	chr3	101404732	A	G	+	0	10	0	-	4	2227	0.00179614	AG	-0.00179614
HepG2	AGGF1	Cytosol	chr4	1019215	A	G	+	4	136	0.0294118	AG	0	10	0	-	0.0294118
HepG2	AGGF1	Cytosol	chr4	1019216	A	G	+	2	138	0.0144928	AG	0	10	0	-	0.0144928
HepG2	AGGF1	Cytosol	chr4	155507541	A	G	-	1	55	0.0181818	AG	0	140	0	-	0.0181818
HepG2	AGGF1	Cytosol	chr5	42800161	A	G	-	1	29	0.0344828	AG	0	78	0	-	0.0344828
HepG2	AGGF1	Cytosol	chr5	42800552	A	G	-	1	21	0.047619	AG	0	215	0	-	0.047619
HepG2	AGGF1	Cytosol	chr5	42800577	A	G	+	0	63	0	-	4	146	0.0273973	AG	-0.0273973
HepG2	AGGF1	Cytosol	chr5	42800753	A	G	+	1	17	0.0588235	AG	0	216	0	-	0.0588235
HepG2	AGGF1	Cytosol	chr5	42800988	A	G	+	0	48	0	-	2	889	0.00224972	AG	-0.00224972
HepG2	AGGF1	Cytosol	chr5	42801077	A	G	+	1	91	0.010989	AG	0	796	0	-	0.010989
HepG2	AGGF1	Cytosol	chr5	42801106	A	G	-	1	18	0.0555556	AG	0	688	0	-	0.0555556
HepG2	AGGF1	Cytosol	chr5	42801121	A	G	-	1	45	0.0222222	AG	0	542	0	-	0.0222222
HepG2	AGGF1	Cytosol	chr5	42801254	A	G	+	1	37	0.027027	AG	1	797	0.00125471	AG	0.0257723
HepG2	AGGF1	Cytosol	chr5	42801350	A	G	+	0	77	0	-	1	935	0.00106952	AG	-0.00106952
HepG2	AGGF1	Cytosol	chr5	42801359	A	G	+	2	84	0.0238095	AG	0	850	0	-	0.0238095
HepG2	AGGF1	Cytosol	chr5	42801408	A	G	-	1	35	0.0285714	AG	0	597	0	-	0.0285714
HepG2	AGGF1	Cytosol	chr5	42801409	A	G	-	1	38	0.0263158	AG	0	627	0	-	0.0263158
HepG2	AGGF1	Cytosol	chr5	42801413	A	G	+	1	48	0.0208333	AG	0	578	0	-	0.0208333
HepG2	AGGF1	Cytosol	chr5	42801425	A	G	-	1	76	0.0131579	AG	0	538	0	-	0.0131579
HepG2	AGGF1	Cytosol	chr5	77004088	A	G	-	1	21	0.047619	AG	0	382	0	-	0.047619
HepG2	AGGF1	Cytosol	chr6	44219924	A	G	+	0	301	0	-	1	280	0.00357143	AG	-0.00357143
HepG2	AGGF1	Cytosol	chr6	44219927	A	G	+	0	304	0	-	1	271	0.00369004	AG	-0.00369004
HepG2	AGGF1	Cytosol	chr6	52860714	A	G	+	0	1536	0	-	3	83410	3.59669e-05	AG	-3.59669e-05
HepG2	AGGF1	Cytosol	chr6	52860715	A	G	+	0	1556	0	-	2	81916	2.44153e-05	AG	-2.44153e-05
HepG2	AGGF1	Cytosol	chr6	89793813	A	G	+	0	10	0	-	1	170	0.00588235	AG	-0.00588235
HepG2	AGGF1	Cytosol	chr6	133136153	A	G	+	0	32	0	-	4	22922	0.000174505	AG	-0.000174505
HepG2	AGGF1	Cytosol	chr6	133138131	A	G	+	0	36	0	-	4	27142	0.000147373	AG	-0.000147373
HepG2	AGGF1	Cytosol	chr6	133138170	A	G	+	0	36	0	-	3	32733	9.16506e-05	AG	-9.16506e-05
HepG2	AGGF1	Cytosol	chr6	170115637	A	G	-	1	15	0.0666667	AG	0	27	0	-	0.0666667
HepG2	AGGF1	Cytosol	chr7	5568973	A	G	-	2	13	0.153846	AG	0	483	0	-	0.153846
HepG2	AGGF1	Cytosol	chr7	26236203	A	G	+	1	35	0.0285714	AG	0	96	0	-	0.0285714
HepG2	AGGF1	Cytosol	chr7	73027895	A	G	-	1	73	0.0136986	AG	0	60	0	-	0.0136986
HepG2	AGGF1	Cytosol	chr7	75730529	A	G	-	0	21	0	-	7	199	0.0351759	AG	-0.0351759
HepG2	AGGF1	Cytosol	chr7	75730535	A	G	-	0	11	0	-	30	238	0.12605	AG	-0.12605
HepG2	AGGF1	Cytosol	chr8	11683584	A	G	-	0	25	0	-	1	188	0.00531915	AG	-0.00531915
HepG2	AGGF1	Cytosol	chr8	11683653	A	G	-	14	14	1	AG	212	212	1	AG	0
HepG2	AGGF1	Cytosol	chr8	11702278	A	G	-	1	13	0.0769231	AG	0	96	0	-	0.0769231
HepG2	AGGF1	Cytosol	chr8	11702509	A	G	-	0	12	0	-	1	103	0.00970874	AG	-0.00970874
HepG2	AGGF1	Cytosol	chr8	11702514	A	G	-	1	13	0.0769231	AG	0	101	0	-	0.0769231
HepG2	AGGF1	Cytosol	chr8	11702542	A	G	-	40	40	1	AG	55	55	1	AG	0
HepG2	AGGF1	Cytosol	chr8	70602401	A	G	-	1	11	0.0909091	AG	0	5422	0	-	0.0909091
HepG2	AGGF1	Cytosol	chr9	35657951	A	G	+	1	317	0.00315457	AG	0	30982	0	-	0.00315457
HepG2	AGGF1	Cytosol	chr9	35657958	A	G	+	0	147	0	-	6	41909	0.000143167	AG	-0.000143167
HepG2	AGGF1	Cytosol	chr9	35657959	A	G	+	0	129	0	-	22	46063	0.000477607	AG	-0.000477607
HepG2	AGGF1	Cytosol	chrM	4732	A	G	+	1	206	0.00485437	AG	0	19	0	-	0.00485437
HepG2	AGGF1	Cytosol	chrM	6238	A	G	-	825	825	1	AG	237	237	1	AG	0
HepG2	AGGF1	Cytosol	chrM	6561	A	G	-	829	831	0.997593	AG	330	330	1	AG	-0.00240674
HepG2	AGGF1	Cytosol	chrM	6654	A	G	-	597	597	1	AG	290	290	1	AG	0
HepG2	AGGF1	Cytosol	chrM	6681	A	G	-	4	323	0.0123839	AG	0	306	0	-	0.0123839
HepG2	AGGF1	Cytosol	chrM	8667	A	G	+	4	718	0.00557103	AG	0	31	0	-	0.00557103
HepG2	AGGF1	Cytosol	chrM	8698	A	G	+	291	297	0.979798	AG	40	40	1	AG	-0.020202
HepG2	AGGF1	Cytosol	chrM	8724	A	G	+	504	504	1	AG	33	33	1	AG	0
HepG2	AGGF1	Cytosol	chrM	9021	A	G	-	192	193	0.994819	AG	93	93	1	AG	-0.00518135
HepG2	AGGF1	Cytosol	chrM	9062	A	G	-	740	742	0.997305	AG	188	188	1	AG	-0.00269542
HepG2	AGGF1	Cytosol	chrM	9501	A	G	-	338	341	0.991202	AG	319	319	1	AG	-0.00879765
HepG2	AGGF1	Cytosol	chrM	9523	A	G	-	944	944	1	AG	297	297	1	AG	0
HepG2	AGGF1	Cytosol	chrM	9758	A	G	-	752	753	0.998672	AG	1003	1003	1	AG	-0.00132802
HepG2	AGGF1	Cytosol	chrM	9861	A	G	-	450	451	0.997783	AG	1182	1182	1	AG	-0.00221729
HepG2	AGGF1	Cytosol	chrM	9904	A	G	-	1	401	0.00249377	AG	1	999	0.001001	AG	0.00149276
HepG2	AGGF1	Cytosol	chrM	10615	A	G	-	722	724	0.997238	AG	121	121	1	AG	-0.00276243
HepG2	AGGF1	Cytosol	chrM	10632	A	G	-	773	773	1	AG	115	115	1	AG	0
HepG2	AGGF1	Cytosol	chrM	10633	A	G	-	1	737	0.00135685	AG	0	110	0	-	0.00135685
HepG2	AGGF1	Cytosol	chrM	11232	A	G	-	1572	1574	0.998729	AG	79	79	1	AG	-0.00127065
HepG2	AGGF1	Cytosol	chrM	11756	A	G	+	1	1067	0.000937207	AG	0	57	0	-	0.000937207
HepG2	AGGF1	Cytosol	chrM	11763	A	G	+	1221	1221	1	AG	73	73	1	AG	0
HepG2	AGGF1	Cytosol	chrM	11764	A	G	+	1	1258	0.000794913	AG	0	75	0	-	0.000794913
HepG2	AGGF1	Cytosol	chrM	14956	A	G	-	193	193	1	AG	53	53	1	AG	0
HepG2	AGGF1	Cytosol	chrM	15351	A	G	+	285	287	0.993031	AG	41	41	1	AG	-0.00696864
HepG2	AGGF1	Cytosol	chrM	15383	A	G	-	283	283	1	AG	27	27	1	AG	0
HepG2	AGGF1	Cytosol	chrM	15642	A	G	-	215	215	1	AG	54	54	1	AG	0
HepG2	AGGF1	Cytosol	chrM	15648	A	G	-	218	218	1	AG	65	65	1	AG	0
HepG2	AGGF1	Cytosol	chrX	71493205	A	G	-	0	39	0	-	1	3127	0.000319795	AG	-0.000319795
HepG2	AGGF1	Cytosol	chrX	130890712	A	G	-	0	13	0	-	14	821	0.0170524	AG	-0.0170524
HepG2	AGGF1	Cytosol	chrX	130890713	A	G	-	0	13	0	-	6	836	0.00717703	AG	-0.00717703
HepG2	AGGF1	Nucleus	chr1	8072996	A	G	-	1	15	0.0666667	AG	0	49	0	-	0.0666667
HepG2	AGGF1	Nucleus	chr1	11968291	A	G	+	1	1825	0.000547945	AG	0	205	0	-	0.000547945
HepG2	AGGF1	Nucleus	chr1	11968304	A	G	+	1	1956	0.000511247	AG	0	80	0	-	0.000511247
HepG2	AGGF1	Nucleus	chr1	28836872	A	G	+	0	10	0	-	5	89	0.0561798	AG	-0.0561798
HepG2	AGGF1	Nucleus	chr1	28836900	A	G	+	0	13	0	-	3	77	0.038961	AG	-0.038961
HepG2	AGGF1	Nucleus	chr1	46075601	A	G	+	1	32	0.03125	AG	0	21	0	-	0.03125
HepG2	AGGF1	Nucleus	chr1	46075610	A	G	+	0	34	0	-	1	17	0.0588235	AG	-0.0588235
HepG2	AGGF1	Nucleus	chr1	116932131	A	G	-	0	23	0	-	1	630	0.0015873	AG	-0.0015873
HepG2	AGGF1	Nucleus	chr1	142662959	A	G	-	0	10	0	-	1	34	0.0294118	AG	-0.0294118
HepG2	AGGF1	Nucleus	chr1	142662961	A	G	-	0	10	0	-	1	34	0.0294118	AG	-0.0294118
HepG2	AGGF1	Nucleus	chr1	142662970	A	G	-	0	11	0	-	9	33	0.272727	AG	-0.272727
HepG2	AGGF1	Nucleus	chr1	143181357	A	G	-	0	10	0	-	1	38	0.0263158	AG	-0.0263158
HepG2	AGGF1	Nucleus	chr1	143181365	A	G	-	9	10	0.9	AG	33	35	0.942857	AG	-0.0428571
HepG2	AGGF1	Nucleus	chr1	143181405	A	G	-	2	41	0.0487805	AG	2	67	0.0298507	AG	0.0189297
HepG2	AGGF1	Nucleus	chr1	143181406	A	G	-	6	43	0.139535	AG	9	68	0.132353	AG	0.00718194
HepG2	AGGF1	Nucleus	chr1	143181455	A	G	-	6	10	0.6	AG	15	59	0.254237	AG	0.345763
HepG2	AGGF1	Nucleus	chr1	143181456	A	G	-	0	12	0	-	3	66	0.0454545	AG	-0.0454545
HepG2	AGGF1	Nucleus	chr1	143181458	A	G	-	0	17	0	-	1	64	0.015625	AG	-0.015625
HepG2	AGGF1	Nucleus	chr1	143181459	A	G	-	1	19	0.0526316	AG	3	63	0.047619	AG	0.00501253
HepG2	AGGF1	Nucleus	chr1	156342943	A	G	+	5	12	0.416667	AG	11	30	0.366667	AG	0.05
HepG2	AGGF1	Nucleus	chr1	156345563	A	G	+	1	15	0.0666667	AG	3	27	0.111111	AG	-0.0444444
HepG2	AGGF1	Nucleus	chr1	156346229	A	G	+	0	12	0	-	1	36	0.0277778	AG	-0.0277778
HepG2	AGGF1	Nucleus	chr1	156346273	A	G	+	2	13	0.153846	AG	5	37	0.135135	AG	0.018711
HepG2	AGGF1	Nucleus	chr1	156346281	A	G	+	0	14	0	-	1	30	0.0333333	AG	-0.0333333
HepG2	AGGF1	Nucleus	chr1	173833566	A	G	+	1	28	0.0357143	AG	0	162	0	-	0.0357143
HepG2	AGGF1	Nucleus	chr1	207942336	A	G	+	2	16	0.125	AG	7	61	0.114754	AG	0.0102459
HepG2	AGGF1	Nucleus	chr1	207942343	A	G	+	1	19	0.0526316	AG	3	70	0.0428571	AG	0.00977444
HepG2	AGGF1	Nucleus	chr1	207942349	A	G	+	0	21	0	-	2	73	0.0273973	AG	-0.0273973
HepG2	AGGF1	Nucleus	chr1	207942350	A	G	+	0	20	0	-	1	73	0.0136986	AG	-0.0136986
HepG2	AGGF1	Nucleus	chr10	5014469	A	G	+	0	13	0	-	2	1060	0.00188679	AG	-0.00188679
HepG2	AGGF1	Nucleus	chr10	5020051	A	G	-	0	11	0	-	1	1364	0.000733138	AG	-0.000733138
HepG2	AGGF1	Nucleus	chr10	5020061	A	G	+	1	11	0.0909091	AG	0	1439	0	-	0.0909091
HepG2	AGGF1	Nucleus	chr10	5020071	A	G	+	1	13	0.0769231	AG	0	1046	0	-	0.0769231
HepG2	AGGF1	Nucleus	chr10	21961177	A	G	+	1	12	0.0833333	AG	0	11	0	-	0.0833333
HepG2	AGGF1	Nucleus	chr10	77450103	A	G	+	1	11	0.0909091	AG	1	15	0.0666667	AG	0.0242424
HepG2	AGGF1	Nucleus	chr10	101556205	A	G	+	3	48	0.0625	AG	7	64	0.109375	AG	-0.046875
HepG2	AGGF1	Nucleus	chr10	101556206	A	G	+	2	53	0.0377358	AG	0	66	0	-	0.0377358
HepG2	AGGF1	Nucleus	chr10	120812161	A	G	-	1	11	0.0909091	AG	0	12	0	-	0.0909091
HepG2	AGGF1	Nucleus	chr10	120812167	A	G	-	1	14	0.0714286	AG	0	10	0	-	0.0714286
HepG2	AGGF1	Nucleus	chr11	18425282	A	G	+	1	39	0.025641	AG	0	750	0	-	0.025641
HepG2	AGGF1	Nucleus	chr11	57529429	A	G	+	7	19	0.368421	AG	106	185	0.572973	AG	-0.204552
HepG2	AGGF1	Nucleus	chr11	62609108	A	G	-	1	1238	0.000807754	AG	0	3349	0	-	0.000807754
HepG2	AGGF1	Nucleus	chr11	62609122	A	G	-	14	300	0.0466667	AG	283	19891	0.0142275	AG	0.0324391
HepG2	AGGF1	Nucleus	chr11	62609225	A	G	-	0	37	0	-	7	85882	8.15072e-05	AG	-8.15072e-05
HepG2	AGGF1	Nucleus	chr11	62609227	A	G	+	0	37	0	-	1	86015	1.16259e-05	AG	-1.16259e-05
HepG2	AGGF1	Nucleus	chr11	65191681	A	G	+	1	161	0.00621118	AG	0	192	0	-	0.00621118
HepG2	AGGF1	Nucleus	chr11	65191699	A	G	+	1	223	0.0044843	AG	0	167	0	-	0.0044843
HepG2	AGGF1	Nucleus	chr11	65193457	A	G	+	1	186	0.00537634	AG	0	401	0	-	0.00537634
HepG2	AGGF1	Nucleus	chr11	65193779	A	G	+	1	150	0.00666667	AG	0	571	0	-	0.00666667
HepG2	AGGF1	Nucleus	chr11	65193781	A	G	+	1	143	0.00699301	AG	0	618	0	-	0.00699301
HepG2	AGGF1	Nucleus	chr11	65193785	A	G	+	1	135	0.00740741	AG	0	647	0	-	0.00740741
HepG2	AGGF1	Nucleus	chr11	65193823	A	G	+	1	191	0.0052356	AG	0	679	0	-	0.0052356
HepG2	AGGF1	Nucleus	chr11	65206947	A	G	+	1	167	0.00598802	AG	0	141	0	-	0.00598802
HepG2	AGGF1	Nucleus	chr11	65207464	A	G	+	1	115	0.00869565	AG	0	87	0	-	0.00869565
HepG2	AGGF1	Nucleus	chr11	65208815	A	G	+	0	13	0	-	3	156	0.0192308	AG	-0.0192308
HepG2	AGGF1	Nucleus	chr11	65208818	A	G	+	4	40	0.1	AG	30	156	0.192308	AG	-0.0923077
HepG2	AGGF1	Nucleus	chr11	65267668	A	G	-	2	224	0.00892857	AG	0	918	0	-	0.00892857
HepG2	AGGF1	Nucleus	chr11	65272127	A	G	+	0	714	0	-	2	5745	0.000348129	AG	-0.000348129
HepG2	AGGF1	Nucleus	chr11	65272134	A	G	+	1	631	0.00158479	AG	0	5450	0	-	0.00158479
HepG2	AGGF1	Nucleus	chr11	93468200	A	G	-	0	49	0	-	1	200	0.005	AG	-0.005
HepG2	AGGF1	Nucleus	chr11	93468644	A	G	-	0	26	0	-	4	186	0.0215054	AG	-0.0215054
HepG2	AGGF1	Nucleus	chr11	93468796	A	G	-	6	13	0.461538	AG	66	149	0.442953	AG	0.0185854
HepG2	AGGF1	Nucleus	chr11	102035497	A	G	+	0	10	0	-	1	12	0.0833333	AG	-0.0833333
HepG2	AGGF1	Nucleus	chr12	51325291	A	G	+	1	11	0.0909091	AG	0	40	0	-	0.0909091
HepG2	AGGF1	Nucleus	chr12	53434497	A	G	-	1	12	0.0833333	AG	0	300	0	-	0.0833333
HepG2	AGGF1	Nucleus	chr12	53434501	A	G	+	0	11	0	-	1	296	0.00337838	AG	-0.00337838
HepG2	AGGF1	Nucleus	chr12	69215436	A	G	+	0	12	0	-	1	87	0.0114943	AG	-0.0114943
HepG2	AGGF1	Nucleus	chr12	69233464	A	G	-	1	64	0.015625	AG	0	181	0	-	0.015625
HepG2	AGGF1	Nucleus	chr12	69236049	A	G	+	0	13	0	-	1	412	0.00242718	AG	-0.00242718
HepG2	AGGF1	Nucleus	chr12	69237004	A	G	+	0	10	0	-	17	370	0.0459459	AG	-0.0459459
HepG2	AGGF1	Nucleus	chr12	69237007	A	G	+	0	10	0	-	3	350	0.00857143	AG	-0.00857143
HepG2	AGGF1	Nucleus	chr12	69237010	A	G	+	1	11	0.0909091	AG	28	359	0.0779944	AG	0.0129147
HepG2	AGGF1	Nucleus	chr12	69237013	A	G	+	0	12	0	-	17	360	0.0472222	AG	-0.0472222
HepG2	AGGF1	Nucleus	chr12	69237014	A	G	+	0	10	0	-	9	355	0.0253521	AG	-0.0253521
HepG2	AGGF1	Nucleus	chr12	69237019	A	G	+	0	11	0	-	2	408	0.00490196	AG	-0.00490196
HepG2	AGGF1	Nucleus	chr12	69237020	A	G	+	1	13	0.0769231	AG	2	405	0.00493827	AG	0.0719848
HepG2	AGGF1	Nucleus	chr12	69237021	A	G	+	0	14	0	-	3	408	0.00735294	AG	-0.00735294
HepG2	AGGF1	Nucleus	chr12	69237023	A	G	+	0	17	0	-	4	419	0.00954654	AG	-0.00954654
HepG2	AGGF1	Nucleus	chr12	69237024	A	G	+	0	17	0	-	1	328	0.00304878	AG	-0.00304878
HepG2	AGGF1	Nucleus	chr12	69237042	A	G	+	2	15	0.133333	AG	3	294	0.0102041	AG	0.123129
HepG2	AGGF1	Nucleus	chr12	69237043	A	G	+	4	13	0.307692	AG	53	288	0.184028	AG	0.123665
HepG2	AGGF1	Nucleus	chr12	69237047	A	G	+	0	11	0	-	1	324	0.00308642	AG	-0.00308642
HepG2	AGGF1	Nucleus	chr12	69237048	A	G	+	0	11	0	-	2	337	0.00593472	AG	-0.00593472
HepG2	AGGF1	Nucleus	chr12	69237049	A	G	+	0	11	0	-	1	341	0.00293255	AG	-0.00293255
HepG2	AGGF1	Nucleus	chr12	69237050	A	G	+	0	11	0	-	1	376	0.00265957	AG	-0.00265957
HepG2	AGGF1	Nucleus	chr12	69237053	A	G	+	0	10	0	-	20	455	0.043956	AG	-0.043956
HepG2	AGGF1	Nucleus	chr12	69237496	A	G	-	0	10	0	-	1	308	0.00324675	AG	-0.00324675
HepG2	AGGF1	Nucleus	chr12	69237510	A	G	+	0	15	0	-	3	233	0.0128755	AG	-0.0128755
HepG2	AGGF1	Nucleus	chr12	69237519	A	G	+	0	15	0	-	1	178	0.00561798	AG	-0.00561798
HepG2	AGGF1	Nucleus	chr12	69237526	A	G	+	0	11	0	-	4	187	0.0213904	AG	-0.0213904
HepG2	AGGF1	Nucleus	chr12	69237529	A	G	+	0	11	0	-	20	196	0.102041	AG	-0.102041
HepG2	AGGF1	Nucleus	chr12	69237534	A	G	+	0	12	0	-	34	184	0.184783	AG	-0.184783
HepG2	AGGF1	Nucleus	chr12	69237722	A	G	+	0	10	0	-	4	321	0.0124611	AG	-0.0124611
HepG2	AGGF1	Nucleus	chr13	98947168	A	G	+	0	13	0	-	1	11	0.0909091	AG	-0.0909091
HepG2	AGGF1	Nucleus	chr13	111552302	A	G	-	1	10	0.1	AG	4	147	0.0272109	AG	0.0727891
HepG2	AGGF1	Nucleus	chr14	21714255	A	G	-	0	25	0	-	4	67	0.0597015	AG	-0.0597015
HepG2	AGGF1	Nucleus	chr14	21714264	A	G	-	1	37	0.027027	AG	0	62	0	-	0.027027
HepG2	AGGF1	Nucleus	chr14	21720739	A	G	-	0	13	0	-	1	45	0.0222222	AG	-0.0222222
HepG2	AGGF1	Nucleus	chr14	21720744	A	G	-	1	10	0.1	AG	2	42	0.047619	AG	0.052381
HepG2	AGGF1	Nucleus	chr14	21720745	A	G	-	2	14	0.142857	AG	7	43	0.162791	AG	-0.0199336
HepG2	AGGF1	Nucleus	chr14	21720753	A	G	-	1	18	0.0555556	AG	0	40	0	-	0.0555556
HepG2	AGGF1	Nucleus	chr14	21733906	A	G	-	0	38	0	-	1	130	0.00769231	AG	-0.00769231
HepG2	AGGF1	Nucleus	chr14	21733915	A	G	-	0	39	0	-	8	94	0.0851064	AG	-0.0851064
HepG2	AGGF1	Nucleus	chr14	21733923	A	G	-	5	24	0.208333	AG	28	132	0.212121	AG	-0.00378788
HepG2	AGGF1	Nucleus	chr14	21966475	A	G	+	2	12	0.166667	AG	0	150	0	-	0.166667
HepG2	AGGF1	Nucleus	chr14	23441485	A	G	-	1	14	0.0714286	AG	4	150	0.0266667	AG	0.0447619
HepG2	AGGF1	Nucleus	chr14	23442028	A	G	-	0	11	0	-	5	182	0.0274725	AG	-0.0274725
HepG2	AGGF1	Nucleus	chr14	23496851	A	G	-	0	10	0	-	1	10	0.1	AG	-0.1
HepG2	AGGF1	Nucleus	chr14	23777374	A	G	+	10	10	1	AG	62	62	1	AG	0
HepG2	AGGF1	Nucleus	chr14	31591612	A	G	-	1	30	0.0333333	AG	0	54	0	-	0.0333333
HepG2	AGGF1	Nucleus	chr14	35745259	A	G	+	0	10	0	-	2	28	0.0714286	AG	-0.0714286
HepG2	AGGF1	Nucleus	chr14	88559793	A	G	+	1	13	0.0769231	AG	3	24	0.125	AG	-0.0480769
HepG2	AGGF1	Nucleus	chr15	25227939	A	G	+	0	13	0	-	6	79	0.0759494	AG	-0.0759494
HepG2	AGGF1	Nucleus	chr15	25227942	A	G	+	0	13	0	-	2	108	0.0185185	AG	-0.0185185
HepG2	AGGF1	Nucleus	chr15	25227953	A	G	+	0	14	0	-	1	110	0.00909091	AG	-0.00909091
HepG2	AGGF1	Nucleus	chr15	44853281	A	G	+	1	11	0.0909091	AG	0	116	0	-	0.0909091
HepG2	AGGF1	Nucleus	chr15	64449028	A	G	-	1	19	0.0526316	AG	0	1440	0	-	0.0526316
HepG2	AGGF1	Nucleus	chr15	72767342	A	G	+	1	11	0.0909091	AG	0	48	0	-	0.0909091
HepG2	AGGF1	Nucleus	chr16	10518964	A	G	+	0	14	0	-	2	10	0.2	AG	-0.2
HepG2	AGGF1	Nucleus	chr16	11931522	A	G	-	1	12	0.0833333	AG	0	142	0	-	0.0833333
HepG2	AGGF1	Nucleus	chr16	15504037	A	G	+	1	11	0.0909091	AG	0	33	0	-	0.0909091
HepG2	AGGF1	Nucleus	chr16	50610691	A	G	+	0	20	0	-	1	34	0.0294118	AG	-0.0294118
HepG2	AGGF1	Nucleus	chr16	50610706	A	G	+	0	17	0	-	3	48	0.0625	AG	-0.0625
HepG2	AGGF1	Nucleus	chr16	50610709	A	G	+	0	15	0	-	8	56	0.142857	AG	-0.142857
HepG2	AGGF1	Nucleus	chr16	50610712	A	G	+	3	16	0.1875	AG	2	59	0.0338983	AG	0.153602
HepG2	AGGF1	Nucleus	chr16	50610713	A	G	+	6	17	0.352941	AG	19	59	0.322034	AG	0.0309073
HepG2	AGGF1	Nucleus	chr16	50610717	A	G	+	3	18	0.166667	AG	17	62	0.274194	AG	-0.107527
HepG2	AGGF1	Nucleus	chr16	50610721	A	G	+	10	16	0.625	AG	51	65	0.784615	AG	-0.159615
HepG2	AGGF1	Nucleus	chr16	50610724	A	G	+	1	16	0.0625	AG	0	68	0	-	0.0625
HepG2	AGGF1	Nucleus	chr16	50610725	A	G	+	2	21	0.0952381	AG	9	70	0.128571	AG	-0.0333333
HepG2	AGGF1	Nucleus	chr16	50610730	A	G	+	1	25	0.04	AG	0	61	0	-	0.04
HepG2	AGGF1	Nucleus	chr16	50610762	A	G	+	0	16	0	-	3	48	0.0625	AG	-0.0625
HepG2	AGGF1	Nucleus	chr16	50657032	A	G	+	24	55	0.436364	AG	21	28	0.75	AG	-0.313636
HepG2	AGGF1	Nucleus	chr16	50657033	A	G	+	4	52	0.0769231	AG	6	28	0.214286	AG	-0.137363
HepG2	AGGF1	Nucleus	chr16	70577805	A	G	+	0	13	0	-	1	11	0.0909091	AG	-0.0909091
HepG2	AGGF1	Nucleus	chr16	88644005	A	G	+	10	10	1	AG	31	31	1	AG	0
HepG2	AGGF1	Nucleus	chr17	1656608	A	G	+	2	130	0.0153846	AG	0	12	0	-	0.0153846
HepG2	AGGF1	Nucleus	chr17	7082280	A	G	-	1	62	0.016129	AG	0	27	0	-	0.016129
HepG2	AGGF1	Nucleus	chr17	7082329	A	G	-	1	55	0.0181818	AG	0	16	0	-	0.0181818
HepG2	AGGF1	Nucleus	chr17	7082337	A	G	-	1	127	0.00787402	AG	0	16	0	-	0.00787402
HepG2	AGGF1	Nucleus	chr17	16345086	A	G	-	1	13	0.0769231	AG	0	252	0	-	0.0769231
HepG2	AGGF1	Nucleus	chr17	41370093	A	G	+	2	29	0.0689655	AG	0	12	0	-	0.0689655
HepG2	AGGF1	Nucleus	chr17	41370164	A	G	+	0	25	0	-	1	15	0.0666667	AG	-0.0666667
HepG2	AGGF1	Nucleus	chr17	41370165	A	G	+	1	25	0.04	AG	0	15	0	-	0.04
HepG2	AGGF1	Nucleus	chr17	41609511	A	G	-	1	12	0.0833333	AG	0	12	0	-	0.0833333
HepG2	AGGF1	Nucleus	chr17	49259004	A	G	-	2	12	0.166667	AG	4	11	0.363636	AG	-0.19697
HepG2	AGGF1	Nucleus	chr17	65822432	A	G	+	1	11	0.0909091	AG	0	91	0	-	0.0909091
HepG2	AGGF1	Nucleus	chr17	73796174	A	G	+	1	13	0.0769231	AG	0	10	0	-	0.0769231
HepG2	AGGF1	Nucleus	chr17	74379508	A	G	+	1	15	0.0666667	AG	0	31	0	-	0.0666667
HepG2	AGGF1	Nucleus	chr17	74559889	A	G	+	1	10	0.1	AG	0	80	0	-	0.1
HepG2	AGGF1	Nucleus	chr17	76190231	A	G	+	0	16	0	-	1	12	0.0833333	AG	-0.0833333
HepG2	AGGF1	Nucleus	chr17	76191307	A	G	+	0	48	0	-	5	25	0.2	AG	-0.2
HepG2	AGGF1	Nucleus	chr17	76191623	A	G	+	1	14	0.0714286	AG	1	12	0.0833333	AG	-0.0119048
HepG2	AGGF1	Nucleus	chr17	76192701	A	G	+	1	11	0.0909091	AG	1	34	0.0294118	AG	0.0614973
HepG2	AGGF1	Nucleus	chr17	76193962	A	G	+	1	15	0.0666667	AG	0	12	0	-	0.0666667
HepG2	AGGF1	Nucleus	chr17	76194235	A	G	+	0	24	0	-	4	29	0.137931	AG	-0.137931
HepG2	AGGF1	Nucleus	chr17	76194254	A	G	+	0	23	0	-	4	32	0.125	AG	-0.125
HepG2	AGGF1	Nucleus	chr17	76194273	A	G	+	0	37	0	-	2	24	0.0833333	AG	-0.0833333
HepG2	AGGF1	Nucleus	chr17	79477258	A	G	-	1	33	0.030303	AG	0	644	0	-	0.030303
HepG2	AGGF1	Nucleus	chr17	79477273	A	G	-	1	28	0.0357143	AG	0	352	0	-	0.0357143
HepG2	AGGF1	Nucleus	chr19	5711030	A	G	-	0	20	0	-	1	14	0.0714286	AG	-0.0714286
HepG2	AGGF1	Nucleus	chr19	34882945	A	G	+	1	34	0.0294118	AG	0	27	0	-	0.0294118
HepG2	AGGF1	Nucleus	chr19	49468753	A	G	-	0	34	0	-	1	3801	0.000263089	AG	-0.000263089
HepG2	AGGF1	Nucleus	chr19	49468762	A	G	+	1	54	0.0185185	AG	0	3529	0	-	0.0185185
HepG2	AGGF1	Nucleus	chr19	49468787	A	G	+	0	40	0	-	2	3397	0.000588755	AG	-0.000588755
HepG2	AGGF1	Nucleus	chr19	56165997	A	G	+	1	12	0.0833333	AG	0	60	0	-	0.0833333
HepG2	AGGF1	Nucleus	chr19	58370724	A	G	+	1	24	0.0416667	AG	0	47	0	-	0.0416667
HepG2	AGGF1	Nucleus	chr19	58373185	A	G	+	1	14	0.0714286	AG	0	10	0	-	0.0714286
HepG2	AGGF1	Nucleus	chr19	58373195	A	G	+	1	11	0.0909091	AG	0	11	0	-	0.0909091
HepG2	AGGF1	Nucleus	chr2	11412182	A	G	-	1	14	0.0714286	AG	0	10	0	-	0.0714286
HepG2	AGGF1	Nucleus	chr2	20471910	A	G	-	0	10	0	-	1	55	0.0181818	AG	-0.0181818
HepG2	AGGF1	Nucleus	chr2	20536393	A	G	-	1	60	0.0166667	AG	0	10	0	-	0.0166667
HepG2	AGGF1	Nucleus	chr2	42430047	A	G	+	0	10	0	-	1	17	0.0588235	AG	-0.0588235
HepG2	AGGF1	Nucleus	chr2	42498059	A	G	+	0	17	0	-	1	32	0.03125	AG	-0.03125
HepG2	AGGF1	Nucleus	chr2	61411913	A	G	+	1	65	0.0153846	AG	0	183	0	-	0.0153846
HepG2	AGGF1	Nucleus	chr2	62110508	A	G	-	0	10	0	-	3	10	0.3	AG	-0.3
HepG2	AGGF1	Nucleus	chr2	70309963	A	G	-	1	10	0.1	AG	0	25	0	-	0.1
HepG2	AGGF1	Nucleus	chr2	70309969	A	G	-	0	10	0	-	2	32	0.0625	AG	-0.0625
HepG2	AGGF1	Nucleus	chr2	85770930	A	G	-	1	19	0.0526316	AG	0	302	0	-	0.0526316
HepG2	AGGF1	Nucleus	chr2	102329878	A	G	+	0	15	0	-	2	10	0.2	AG	-0.2
HepG2	AGGF1	Nucleus	chr2	102329879	A	G	+	1	13	0.0769231	AG	2	10	0.2	AG	-0.123077
HepG2	AGGF1	Nucleus	chr2	128950479	A	G	+	0	14	0	-	1	48	0.0208333	AG	-0.0208333
HepG2	AGGF1	Nucleus	chr2	128950481	A	G	+	0	14	0	-	2	41	0.0487805	AG	-0.0487805
HepG2	AGGF1	Nucleus	chr2	128950489	A	G	+	0	14	0	-	1	32	0.03125	AG	-0.03125
HepG2	AGGF1	Nucleus	chr2	130916125	A	G	-	0	13	0	-	1	37	0.027027	AG	-0.027027
HepG2	AGGF1	Nucleus	chr2	133012612	A	G	-	96	96	1	AG	244	244	1	AG	0
HepG2	AGGF1	Nucleus	chr2	133012832	A	G	-	12	12	1	AG	501	501	1	AG	0
HepG2	AGGF1	Nucleus	chr2	133012839	A	G	-	24	26	0.923077	AG	709	711	0.997187	AG	-0.0741101
HepG2	AGGF1	Nucleus	chr2	133013144	A	G	+	10	10	1	AG	38	38	1	AG	0
HepG2	AGGF1	Nucleus	chr2	138724892	A	G	+	0	10	0	-	2	74	0.027027	AG	-0.027027
HepG2	AGGF1	Nucleus	chr2	170668411	A	G	-	1	16	0.0625	AG	0	51	0	-	0.0625
HepG2	AGGF1	Nucleus	chr2	178086625	A	G	-	1	10	0.1	AG	0	196	0	-	0.1
HepG2	AGGF1	Nucleus	chr2	178087133	A	G	+	1	11	0.0909091	AG	0	124	0	-	0.0909091
HepG2	AGGF1	Nucleus	chr2	178087135	A	G	+	1	18	0.0555556	AG	0	128	0	-	0.0555556
HepG2	AGGF1	Nucleus	chr2	178087673	A	G	-	1	16	0.0625	AG	0	176	0	-	0.0625
HepG2	AGGF1	Nucleus	chr2	188404827	A	G	+	1	11	0.0909091	AG	0	36	0	-	0.0909091
HepG2	AGGF1	Nucleus	chr2	188418961	A	G	-	1	15	0.0666667	AG	0	603	0	-	0.0666667
HepG2	AGGF1	Nucleus	chr2	198362018	A	G	-	7	16	0.4375	AG	481	1501	0.320453	AG	0.117047
HepG2	AGGF1	Nucleus	chr2	198362066	A	G	-	1	48	0.0208333	AG	0	1613	0	-	0.0208333
HepG2	AGGF1	Nucleus	chr2	198367780	A	G	+	0	15	0	-	1	686	0.00145773	AG	-0.00145773
HepG2	AGGF1	Nucleus	chr2	216237079	A	G	-	1	196	0.00510204	AG	1	1961	0.000509944	AG	0.0045921
HepG2	AGGF1	Nucleus	chr2	232577656	A	G	-	1	49	0.0204082	AG	0	182	0	-	0.0204082
HepG2	AGGF1	Nucleus	chr2	233684603	A	G	+	3	20	0.15	AG	15	81	0.185185	AG	-0.0351852
HepG2	AGGF1	Nucleus	chr20	3900943	A	G	+	1	11	0.0909091	AG	0	10	0	-	0.0909091
HepG2	AGGF1	Nucleus	chr20	8240921	A	G	+	9	10	0.9	AG	7	10	0.7	AG	0.2
HepG2	AGGF1	Nucleus	chr20	8240933	A	G	+	0	12	0	-	1	45	0.0222222	AG	-0.0222222
HepG2	AGGF1	Nucleus	chr20	17943427	A	G	-	0	344	0	-	13	23109	0.000562551	AG	-0.000562551
HepG2	AGGF1	Nucleus	chr20	30266079	A	G	-	0	12	0	-	1	10	0.1	AG	-0.1
HepG2	AGGF1	Nucleus	chr20	30296931	A	G	-	2	12	0.166667	AG	0	12	0	-	0.166667
HepG2	AGGF1	Nucleus	chr20	30959139	A	G	+	0	12	0	-	1	11	0.0909091	AG	-0.0909091
HepG2	AGGF1	Nucleus	chr22	24313692	A	G	-	4	111	0.036036	AG	0	51	0	-	0.036036
HepG2	AGGF1	Nucleus	chr22	29286794	A	G	+	4	13	0.307692	AG	5	13	0.384615	AG	-0.0769231
HepG2	AGGF1	Nucleus	chr22	29293331	A	G	+	0	11	0	-	1	11	0.0909091	AG	-0.0909091
HepG2	AGGF1	Nucleus	chr3	38176587	A	G	-	1	17	0.0588235	AG	0	11	0	-	0.0588235
HepG2	AGGF1	Nucleus	chr3	38176885	A	G	-	1	10	0.1	AG	3	13	0.230769	AG	-0.130769
HepG2	AGGF1	Nucleus	chr3	66013139	A	G	-	4	10	0.4	AG	1	10	0.1	AG	0.3
HepG2	AGGF1	Nucleus	chr3	171802156	A	G	+	0	77	0	-	1	12	0.0833333	AG	-0.0833333
HepG2	AGGF1	Nucleus	chr3	171855185	A	G	+	0	10	0	-	2	40	0.05	AG	-0.05
HepG2	AGGF1	Nucleus	chr3	172055514	A	G	+	1	18	0.0555556	AG	0	37	0	-	0.0555556
HepG2	AGGF1	Nucleus	chr3	197339633	A	G	-	3	10	0.3	AG	23	33	0.69697	AG	-0.39697
HepG2	AGGF1	Nucleus	chr3	197339634	A	G	-	0	11	0	-	2	33	0.0606061	AG	-0.0606061
HepG2	AGGF1	Nucleus	chr3	197339648	A	G	-	0	10	0	-	1	47	0.0212766	AG	-0.0212766
HepG2	AGGF1	Nucleus	chr3	197339658	A	G	-	0	14	0	-	6	39	0.153846	AG	-0.153846
HepG2	AGGF1	Nucleus	chr4	1019215	A	G	+	4	136	0.0294118	AG	0	17	0	-	0.0294118
HepG2	AGGF1	Nucleus	chr4	1019216	A	G	+	2	138	0.0144928	AG	0	18	0	-	0.0144928
HepG2	AGGF1	Nucleus	chr4	74089930	A	G	-	0	12	0	-	2	10	0.2	AG	-0.2
HepG2	AGGF1	Nucleus	chr4	107167878	A	G	-	0	10	0	-	3	26	0.115385	AG	-0.115385
HepG2	AGGF1	Nucleus	chr4	152024431	A	G	-	0	26	0	-	2	86	0.0232558	AG	-0.0232558
HepG2	AGGF1	Nucleus	chr4	155507524	A	G	-	0	75	0	-	1	1881	0.000531632	AG	-0.000531632
HepG2	AGGF1	Nucleus	chr4	155507541	A	G	-	1	55	0.0181818	AG	0	2339	0	-	0.0181818
HepG2	AGGF1	Nucleus	chr4	155507554	A	G	-	0	64	0	-	1	1973	0.000506842	AG	-0.000506842
HepG2	AGGF1	Nucleus	chr4	155507590	A	G	-	0	49	0	-	1	1503	0.000665336	AG	-0.000665336
HepG2	AGGF1	Nucleus	chr4	155527050	A	G	-	0	12	0	-	5	107	0.046729	AG	-0.046729
HepG2	AGGF1	Nucleus	chr5	42800161	A	G	-	1	29	0.0344828	AG	0	637	0	-	0.0344828
HepG2	AGGF1	Nucleus	chr5	42800552	A	G	-	1	21	0.047619	AG	0	884	0	-	0.047619
HepG2	AGGF1	Nucleus	chr5	42800577	A	G	+	0	63	0	-	15	800	0.01875	AG	-0.01875
HepG2	AGGF1	Nucleus	chr5	42801010	A	G	+	0	80	0	-	1	2846	0.00035137	AG	-0.00035137
HepG2	AGGF1	Nucleus	chr5	42801016	A	G	+	0	81	0	-	2	2542	0.000786782	AG	-0.000786782
HepG2	AGGF1	Nucleus	chr5	42801077	A	G	+	1	91	0.010989	AG	0	2460	0	-	0.010989
HepG2	AGGF1	Nucleus	chr5	42801092	A	G	+	0	51	0	-	1	2209	0.000452694	AG	-0.000452694
HepG2	AGGF1	Nucleus	chr5	42801106	A	G	-	1	18	0.0555556	AG	0	2321	0	-	0.0555556
HepG2	AGGF1	Nucleus	chr5	42801121	A	G	-	1	45	0.0222222	AG	0	1899	0	-	0.0222222
HepG2	AGGF1	Nucleus	chr5	42801148	A	G	-	0	59	0	-	1	1990	0.000502513	AG	-0.000502513
HepG2	AGGF1	Nucleus	chr5	42801254	A	G	+	1	37	0.027027	AG	0	2187	0	-	0.027027
HepG2	AGGF1	Nucleus	chr5	42801315	A	G	+	0	86	0	-	1	2439	0.000410004	AG	-0.000410004
HepG2	AGGF1	Nucleus	chr5	42801329	A	G	+	0	47	0	-	1	2842	0.000351865	AG	-0.000351865
HepG2	AGGF1	Nucleus	chr5	42801359	A	G	+	2	84	0.0238095	AG	0	2486	0	-	0.0238095
HepG2	AGGF1	Nucleus	chr5	42801375	A	G	+	0	91	0	-	1	2069	0.000483325	AG	-0.000483325
HepG2	AGGF1	Nucleus	chr5	42801408	A	G	-	1	35	0.0285714	AG	0	1842	0	-	0.0285714
HepG2	AGGF1	Nucleus	chr5	42801409	A	G	-	1	38	0.0263158	AG	1	1861	0.000537346	AG	0.0257784
HepG2	AGGF1	Nucleus	chr5	42801413	A	G	+	1	48	0.0208333	AG	0	1732	0	-	0.0208333
HepG2	AGGF1	Nucleus	chr5	42801425	A	G	-	1	76	0.0131579	AG	0	1646	0	-	0.0131579
HepG2	AGGF1	Nucleus	chr5	42806540	A	G	-	1	23	0.0434783	AG	0	233	0	-	0.0434783
HepG2	AGGF1	Nucleus	chr5	42806548	A	G	-	2	19	0.105263	AG	0	194	0	-	0.105263
HepG2	AGGF1	Nucleus	chr5	77004088	A	G	-	1	21	0.047619	AG	0	146	0	-	0.047619
HepG2	AGGF1	Nucleus	chr6	1888266	A	G	-	3	10	0.3	AG	16	34	0.470588	AG	-0.170588
HepG2	AGGF1	Nucleus	chr6	7881880	A	G	-	0	13	0	-	1	849	0.00117786	AG	-0.00117786
HepG2	AGGF1	Nucleus	chr6	11206066	A	G	+	0	10	0	-	1	12	0.0833333	AG	-0.0833333
HepG2	AGGF1	Nucleus	chr6	44219939	A	G	+	0	261	0	-	1	981	0.00101937	AG	-0.00101937
HepG2	AGGF1	Nucleus	chr6	52860705	A	G	+	0	1523	0	-	3	53123	5.64727e-05	AG	-5.64727e-05
HepG2	AGGF1	Nucleus	chr6	52860715	A	G	+	0	1556	0	-	2	11677	0.000171277	AG	-0.000171277
HepG2	AGGF1	Nucleus	chr6	64238372	A	G	+	7	35	0.2	AG	10	35	0.285714	AG	-0.0857143
HepG2	AGGF1	Nucleus	chr6	64243058	A	G	+	0	14	0	-	1	20	0.05	AG	-0.05
HepG2	AGGF1	Nucleus	chr6	64247151	A	G	+	0	12	0	-	1	49	0.0204082	AG	-0.0204082
HepG2	AGGF1	Nucleus	chr6	74229083	A	G	-	1	49	0.0204082	AG	0	10285	0	-	0.0204082
HepG2	AGGF1	Nucleus	chr6	160199767	A	G	-	0	10	0	-	1	319	0.0031348	AG	-0.0031348
HepG2	AGGF1	Nucleus	chr7	5568973	A	G	-	2	13	0.153846	AG	0	671	0	-	0.153846
HepG2	AGGF1	Nucleus	chr7	26236203	A	G	+	1	35	0.0285714	AG	0	583	0	-	0.0285714
HepG2	AGGF1	Nucleus	chr7	44614527	A	G	-	0	15	0	-	1	21	0.047619	AG	-0.047619
HepG2	AGGF1	Nucleus	chr7	73026464	A	G	-	1	64	0.015625	AG	0	10	0	-	0.015625
HepG2	AGGF1	Nucleus	chr7	73027889	A	G	-	0	48	0	-	1	15	0.0666667	AG	-0.0666667
HepG2	AGGF1	Nucleus	chr7	73027895	A	G	-	1	73	0.0136986	AG	0	11	0	-	0.0136986
HepG2	AGGF1	Nucleus	chr7	73028345	A	G	-	0	17	0	-	1	10	0.1	AG	-0.1
HepG2	AGGF1	Nucleus	chr7	73028447	A	G	-	1	47	0.0212766	AG	0	26	0	-	0.0212766
HepG2	AGGF1	Nucleus	chr7	73028464	A	G	-	1	29	0.0344828	AG	0	11	0	-	0.0344828
HepG2	AGGF1	Nucleus	chr7	73028509	A	G	-	0	44	0	-	1	26	0.0384615	AG	-0.0384615
HepG2	AGGF1	Nucleus	chr8	11683653	A	G	-	14	14	1	AG	366	366	1	AG	0
HepG2	AGGF1	Nucleus	chr8	11702278	A	G	-	1	13	0.0769231	AG	0	317	0	-	0.0769231
HepG2	AGGF1	Nucleus	chr8	11702514	A	G	-	1	13	0.0769231	AG	0	369	0	-	0.0769231
HepG2	AGGF1	Nucleus	chr8	11702542	A	G	-	40	40	1	AG	221	221	1	AG	0
HepG2	AGGF1	Nucleus	chr8	13020281	A	G	-	13	19	0.684211	AG	9	10	0.9	AG	-0.215789
HepG2	AGGF1	Nucleus	chr8	13085170	A	G	-	1	11	0.0909091	AG	0	24	0	-	0.0909091
HepG2	AGGF1	Nucleus	chr8	13126110	A	G	-	0	11	0	-	1	33	0.030303	AG	-0.030303
HepG2	AGGF1	Nucleus	chr8	13126111	A	G	-	1	11	0.0909091	AG	2	34	0.0588235	AG	0.0320856
HepG2	AGGF1	Nucleus	chr8	13126119	A	G	-	1	13	0.0769231	AG	0	33	0	-	0.0769231
HepG2	AGGF1	Nucleus	chr8	13127020	A	G	-	0	14	0	-	1	38	0.0263158	AG	-0.0263158
HepG2	AGGF1	Nucleus	chr8	13127022	A	G	-	0	12	0	-	2	37	0.0540541	AG	-0.0540541
HepG2	AGGF1	Nucleus	chr8	13129323	A	G	-	0	11	0	-	1	28	0.0357143	AG	-0.0357143
HepG2	AGGF1	Nucleus	chr8	13129475	A	G	-	0	20	0	-	1	10	0.1	AG	-0.1
HepG2	AGGF1	Nucleus	chr8	70602401	A	G	-	1	11	0.0909091	AG	0	1140	0	-	0.0909091
HepG2	AGGF1	Nucleus	chr9	35657959	A	G	+	0	129	0	-	44	112776	0.000390154	AG	-0.000390154
HepG2	AGGF1	Nucleus	chrM	4732	A	G	+	1	206	0.00485437	AG	0	372	0	-	0.00485437
HepG2	AGGF1	Nucleus	chrM	6238	A	G	-	825	825	1	AG	2177	2178	0.999541	AG	0.000459137
HepG2	AGGF1	Nucleus	chrM	6561	A	G	-	829	831	0.997593	AG	3515	3515	1	AG	-0.00240674
HepG2	AGGF1	Nucleus	chrM	6654	A	G	-	597	597	1	AG	3232	3232	1	AG	0
HepG2	AGGF1	Nucleus	chrM	6681	A	G	-	4	323	0.0123839	AG	0	3272	0	-	0.0123839
HepG2	AGGF1	Nucleus	chrM	8667	A	G	+	4	718	0.00557103	AG	0	456	0	-	0.00557103
HepG2	AGGF1	Nucleus	chrM	8698	A	G	+	291	297	0.979798	AG	491	491	1	AG	-0.020202
HepG2	AGGF1	Nucleus	chrM	8724	A	G	+	504	504	1	AG	431	431	1	AG	0
HepG2	AGGF1	Nucleus	chrM	9021	A	G	-	192	193	0.994819	AG	368	368	1	AG	-0.00518135
HepG2	AGGF1	Nucleus	chrM	9062	A	G	-	740	742	0.997305	AG	733	733	1	AG	-0.00269542
HepG2	AGGF1	Nucleus	chrM	9501	A	G	-	338	341	0.991202	AG	1322	1322	1	AG	-0.00879765
HepG2	AGGF1	Nucleus	chrM	9523	A	G	-	944	944	1	AG	1321	1322	0.999244	AG	0.00075643
HepG2	AGGF1	Nucleus	chrM	9758	A	G	-	752	753	0.998672	AG	4283	4283	1	AG	-0.00132802
HepG2	AGGF1	Nucleus	chrM	9861	A	G	-	450	451	0.997783	AG	4855	4856	0.999794	AG	-0.00201136
HepG2	AGGF1	Nucleus	chrM	9904	A	G	-	1	401	0.00249377	AG	3	3804	0.000788644	AG	0.00170512
HepG2	AGGF1	Nucleus	chrM	10615	A	G	-	722	724	0.997238	AG	590	590	1	AG	-0.00276243
HepG2	AGGF1	Nucleus	chrM	10632	A	G	-	773	773	1	AG	479	479	1	AG	0
HepG2	AGGF1	Nucleus	chrM	10633	A	G	-	1	737	0.00135685	AG	0	462	0	-	0.00135685
HepG2	AGGF1	Nucleus	chrM	11232	A	G	-	1572	1574	0.998729	AG	467	467	1	AG	-0.00127065
HepG2	AGGF1	Nucleus	chrM	11756	A	G	+	1	1067	0.000937207	AG	0	363	0	-	0.000937207
HepG2	AGGF1	Nucleus	chrM	11763	A	G	+	1221	1221	1	AG	458	458	1	AG	0
HepG2	AGGF1	Nucleus	chrM	11764	A	G	+	1	1258	0.000794913	AG	0	460	0	-	0.000794913
HepG2	AGGF1	Nucleus	chrM	14956	A	G	-	193	193	1	AG	477	477	1	AG	0
HepG2	AGGF1	Nucleus	chrM	15351	A	G	+	285	287	0.993031	AG	403	403	1	AG	-0.00696864
HepG2	AGGF1	Nucleus	chrM	15383	A	G	-	283	283	1	AG	385	385	1	AG	0
HepG2	AGGF1	Nucleus	chrM	15642	A	G	-	215	215	1	AG	341	341	1	AG	0
HepG2	AGGF1	Nucleus	chrM	15648	A	G	-	218	218	1	AG	329	329	1	AG	0
HepG2	AGGF1	Nucleus	chrX	73480740	A	G	-	1	11	0.0909091	AG	0	28	0	-	0.0909091
HepG2	AGGF1	Nucleus	chrX	73494833	A	G	-	1	25	0.04	AG	0	29	0	-	0.04
HepG2	AGGF1	Nucleus	chrX	73494834	A	G	-	0	28	0	-	3	30	0.1	AG	-0.1
HepG2	AGGF1	Nucleus	chrX	73494842	A	G	-	1	14	0.0714286	AG	0	32	0	-	0.0714286
HepG2	AGGF1	Nucleus	chrX	73494893	A	G	-	0	11	0	-	2	43	0.0465116	AG	-0.0465116
HepG2	AGGF1	Nucleus	chrX	73497090	A	G	-	3	12	0.25	AG	4	29	0.137931	AG	0.112069
HepG2	AGGF1	Nucleus	chrX	73499842	A	G	-	0	37	0	-	1	59	0.0169492	AG	-0.0169492
HepG2	AGGF1	Nucleus	chrX	73499925	A	G	-	1	58	0.0172414	AG	0	132	0	-	0.0172414
HepG2	AGGF1	Nucleus	chrX	73499963	A	G	-	30	30	1	AG	64	64	1	AG	0
HepG2	AGGF1	Nucleus	chrX	73499965	A	G	-	0	27	0	-	1	74	0.0135135	AG	-0.0135135
HepG2	AGGF1	Nucleus	chrX	108967571	A	G	-	1	20	0.05	AG	0	24	0	-	0.05
HepG2	AGGF1	Nucleus	chrX	108967607	A	G	-	3	18	0.166667	AG	3	26	0.115385	AG	0.0512821
HepG2	AGGF1	Nucleus	chrX	108967773	A	G	-	0	13	0	-	1	24	0.0416667	AG	-0.0416667
HepG2	AGGF1	Nucleus	chrX	132989300	A	G	-	0	42	0	-	5	129	0.0387597	AG	-0.0387597
HepG2	AGGF1	Nucleus	chrX	132989310	A	G	-	1	43	0.0232558	AG	2	140	0.0142857	AG	0.0089701
HepG2	AGGF1	Nucleus	chrX	132989314	A	G	-	0	34	0	-	4	142	0.028169	AG	-0.028169
HepG2	AGGF1	Nucleus	chrX	132989328	A	G	-	0	37	0	-	2	153	0.0130719	AG	-0.0130719
HepG2	AGGF1	Nucleus	chrX	132993931	A	G	-	3	11	0.272727	AG	19	108	0.175926	AG	0.0968013
HepG2	AGGF1	Nucleus	chrX	132993932	A	G	-	4	11	0.363636	AG	47	108	0.435185	AG	-0.0715488
HepG2	AGGF1	Nucleus	chrX	132994138	A	G	-	7	10	0.7	AG	78	134	0.58209	AG	0.11791
HepG2	AGGF1	Nucleus	chrX	132995682	A	G	-	0	13	0	-	11	208	0.0528846	AG	-0.0528846
HepG2	AGGF1	Nucleus	chrX	132995836	A	G	-	1	12	0.0833333	AG	0	137	0	-	0.0833333
HepG2	AGGF1	Nucleus	chrX	132995859	A	G	-	12	14	0.857143	AG	46	106	0.433962	AG	0.423181
HepG2	AGGF1	Nucleus	chrX	133021172	A	G	-	15	40	0.375	AG	25	121	0.206612	AG	0.168388
HepG2	AGGF1	Nucleus	chrX	133027964	A	G	-	0	13	0	-	2	81	0.0246914	AG	-0.0246914
HepG2	AGGF1	Nucleus	chrX	133028616	A	G	-	0	10	0	-	1	70	0.0142857	AG	-0.0142857
HepG2	AGGF1	Whole Cell	chr1	6706981	A	G	-	1	13	0.0769231	AG	1	18	0.0555556	AG	0.0213675
HepG2	AGGF1	Whole Cell	chr1	8072996	A	G	-	1	15	0.0666667	AG	0	149	0	-	0.0666667
HepG2	AGGF1	Whole Cell	chr1	11968291	A	G	+	1	1825	0.000547945	AG	0	91	0	-	0.000547945
HepG2	AGGF1	Whole Cell	chr1	11968304	A	G	+	1	1956	0.000511247	AG	0	59	0	-	0.000511247
HepG2	AGGF1	Whole Cell	chr1	11968309	A	G	-	0	1675	0	-	1	45	0.0222222	AG	-0.0222222
HepG2	AGGF1	Whole Cell	chr1	28836872	A	G	+	0	10	0	-	2	104	0.0192308	AG	-0.0192308
HepG2	AGGF1	Whole Cell	chr1	28836888	A	G	+	0	12	0	-	1	87	0.0114943	AG	-0.0114943
HepG2	AGGF1	Whole Cell	chr1	28836895	A	G	+	0	11	0	-	1	91	0.010989	AG	-0.010989
HepG2	AGGF1	Whole Cell	chr1	45976832	A	G	+	0	10	0	-	4	6402	0.000624805	AG	-0.000624805
HepG2	AGGF1	Whole Cell	chr1	46075601	A	G	+	1	32	0.03125	AG	0	13	0	-	0.03125
HepG2	AGGF1	Whole Cell	chr1	91853077	A	G	-	0	34	0	-	1	10612	9.42329e-05	AG	-9.42329e-05
HepG2	AGGF1	Whole Cell	chr1	142662959	A	G	-	0	10	0	-	2	11	0.181818	AG	-0.181818
HepG2	AGGF1	Whole Cell	chr1	142662960	A	G	-	0	10	0	-	1	11	0.0909091	AG	-0.0909091
HepG2	AGGF1	Whole Cell	chr1	142662970	A	G	-	0	11	0	-	2	12	0.166667	AG	-0.166667
HepG2	AGGF1	Whole Cell	chr1	142688954	A	G	-	3	11	0.272727	AG	3	34	0.0882353	AG	0.184492
HepG2	AGGF1	Whole Cell	chr1	142688955	A	G	-	0	10	0	-	2	31	0.0645161	AG	-0.0645161
HepG2	AGGF1	Whole Cell	chr1	143181365	A	G	-	9	10	0.9	AG	45	46	0.978261	AG	-0.0782609
HepG2	AGGF1	Whole Cell	chr1	143181402	A	G	-	0	41	0	-	1	62	0.016129	AG	-0.016129
HepG2	AGGF1	Whole Cell	chr1	143181405	A	G	-	2	41	0.0487805	AG	0	60	0	-	0.0487805
HepG2	AGGF1	Whole Cell	chr1	143181406	A	G	-	6	43	0.139535	AG	0	61	0	-	0.139535
HepG2	AGGF1	Whole Cell	chr1	143181455	A	G	-	6	10	0.6	AG	10	50	0.2	AG	0.4
HepG2	AGGF1	Whole Cell	chr1	143181458	A	G	-	0	17	0	-	4	57	0.0701754	AG	-0.0701754
HepG2	AGGF1	Whole Cell	chr1	143181459	A	G	-	1	19	0.0526316	AG	0	57	0	-	0.0526316
HepG2	AGGF1	Whole Cell	chr1	155284068	A	G	-	0	27	0	-	1	18	0.0555556	AG	-0.0555556
HepG2	AGGF1	Whole Cell	chr1	155284622	A	G	+	0	34	0	-	1	21	0.047619	AG	-0.047619
HepG2	AGGF1	Whole Cell	chr1	156342943	A	G	+	5	12	0.416667	AG	9	27	0.333333	AG	0.0833333
HepG2	AGGF1	Whole Cell	chr1	156346272	A	G	+	0	15	0	-	2	31	0.0645161	AG	-0.0645161
HepG2	AGGF1	Whole Cell	chr1	156346273	A	G	+	2	13	0.153846	AG	1	27	0.037037	AG	0.116809
HepG2	AGGF1	Whole Cell	chr1	173833566	A	G	+	1	28	0.0357143	AG	0	101	0	-	0.0357143
HepG2	AGGF1	Whole Cell	chr1	173834320	A	G	-	0	60	0	-	1	54	0.0185185	AG	-0.0185185
HepG2	AGGF1	Whole Cell	chr1	173834328	A	G	-	0	42	0	-	1	41	0.0243902	AG	-0.0243902
HepG2	AGGF1	Whole Cell	chr1	183604714	A	G	-	0	13	0	-	1	584	0.00171233	AG	-0.00171233
HepG2	AGGF1	Whole Cell	chr1	207942336	A	G	+	2	16	0.125	AG	6	28	0.214286	AG	-0.0892857
HepG2	AGGF1	Whole Cell	chr1	207942343	A	G	+	1	19	0.0526316	AG	3	36	0.0833333	AG	-0.0307018
HepG2	AGGF1	Whole Cell	chr1	207942349	A	G	+	0	21	0	-	1	48	0.0208333	AG	-0.0208333
HepG2	AGGF1	Whole Cell	chr10	5014494	A	G	+	0	29	0	-	1	11762	8.50196e-05	AG	-8.50196e-05
HepG2	AGGF1	Whole Cell	chr10	5020054	A	G	-	0	10	0	-	1	11337	8.82068e-05	AG	-8.82068e-05
HepG2	AGGF1	Whole Cell	chr10	5020071	A	G	+	1	13	0.0769231	AG	0	8034	0	-	0.0769231
HepG2	AGGF1	Whole Cell	chr10	21961177	A	G	+	1	12	0.0833333	AG	0	10	0	-	0.0833333
HepG2	AGGF1	Whole Cell	chr10	75536195	A	G	+	0	10	0	-	3	12	0.25	AG	-0.25
HepG2	AGGF1	Whole Cell	chr10	101556205	A	G	+	3	48	0.0625	AG	8	81	0.0987654	AG	-0.0362654
HepG2	AGGF1	Whole Cell	chr10	101556206	A	G	+	2	53	0.0377358	AG	0	79	0	-	0.0377358
HepG2	AGGF1	Whole Cell	chr10	120812161	A	G	-	1	11	0.0909091	AG	0	22	0	-	0.0909091
HepG2	AGGF1	Whole Cell	chr10	120812167	A	G	-	1	14	0.0714286	AG	1	15	0.0666667	AG	0.0047619
HepG2	AGGF1	Whole Cell	chr10	120813213	A	G	-	0	42	0	-	1	12	0.0833333	AG	-0.0833333
HepG2	AGGF1	Whole Cell	chr11	2996531	A	G	-	0	11	0	-	1	10	0.1	AG	-0.1
HepG2	AGGF1	Whole Cell	chr11	18425282	A	G	+	1	39	0.025641	AG	0	3995	0	-	0.025641
HepG2	AGGF1	Whole Cell	chr11	18425323	A	G	+	0	27	0	-	1	3386	0.000295334	AG	-0.000295334
HepG2	AGGF1	Whole Cell	chr11	57529429	A	G	+	7	19	0.368421	AG	302	607	0.497529	AG	-0.129108
HepG2	AGGF1	Whole Cell	chr11	61567821	A	G	-	0	16	0	-	1	300	0.00333333	AG	-0.00333333
HepG2	AGGF1	Whole Cell	chr11	61732184	A	G	+	0	30	0	-	1	2272	0.000440141	AG	-0.000440141
HepG2	AGGF1	Whole Cell	chr11	62609108	A	G	-	1	1238	0.000807754	AG	1	2304	0.000434028	AG	0.000373727
HepG2	AGGF1	Whole Cell	chr11	62609216	A	G	-	0	65	0	-	2	39250	5.09554e-05	AG	-5.09554e-05
HepG2	AGGF1	Whole Cell	chr11	65191681	A	G	+	1	161	0.00621118	AG	0	117	0	-	0.00621118
HepG2	AGGF1	Whole Cell	chr11	65191699	A	G	+	1	223	0.0044843	AG	0	97	0	-	0.0044843
HepG2	AGGF1	Whole Cell	chr11	65193457	A	G	+	1	186	0.00537634	AG	0	84	0	-	0.00537634
HepG2	AGGF1	Whole Cell	chr11	65193779	A	G	+	1	150	0.00666667	AG	0	129	0	-	0.00666667
HepG2	AGGF1	Whole Cell	chr11	65193781	A	G	+	1	143	0.00699301	AG	0	132	0	-	0.00699301
HepG2	AGGF1	Whole Cell	chr11	65193785	A	G	+	1	135	0.00740741	AG	0	173	0	-	0.00740741
HepG2	AGGF1	Whole Cell	chr11	65193823	A	G	+	1	191	0.0052356	AG	0	183	0	-	0.0052356
HepG2	AGGF1	Whole Cell	chr11	65206947	A	G	+	1	167	0.00598802	AG	0	49	0	-	0.00598802
HepG2	AGGF1	Whole Cell	chr11	65207464	A	G	+	1	115	0.00869565	AG	0	33	0	-	0.00869565
HepG2	AGGF1	Whole Cell	chr11	65208815	A	G	+	0	13	0	-	1	45	0.0222222	AG	-0.0222222
HepG2	AGGF1	Whole Cell	chr11	65208818	A	G	+	4	40	0.1	AG	9	39	0.230769	AG	-0.130769
HepG2	AGGF1	Whole Cell	chr11	65267668	A	G	-	2	224	0.00892857	AG	0	451	0	-	0.00892857
HepG2	AGGF1	Whole Cell	chr11	65272134	A	G	+	1	631	0.00158479	AG	0	1642	0	-	0.00158479
HepG2	AGGF1	Whole Cell	chr11	93468215	A	G	-	0	37	0	-	1	174	0.00574713	AG	-0.00574713
HepG2	AGGF1	Whole Cell	chr11	93468644	A	G	-	0	26	0	-	2	124	0.016129	AG	-0.016129
HepG2	AGGF1	Whole Cell	chr11	93468796	A	G	-	6	13	0.461538	AG	30	54	0.555556	AG	-0.0940171
HepG2	AGGF1	Whole Cell	chr12	51324080	A	G	+	0	23	0	-	1	63	0.015873	AG	-0.015873
HepG2	AGGF1	Whole Cell	chr12	51324085	A	G	+	0	23	0	-	1	155	0.00645161	AG	-0.00645161
HepG2	AGGF1	Whole Cell	chr12	51325288	A	G	+	0	10	0	-	2	151	0.013245	AG	-0.013245
HepG2	AGGF1	Whole Cell	chr12	51325289	A	G	+	0	11	0	-	3	149	0.0201342	AG	-0.0201342
HepG2	AGGF1	Whole Cell	chr12	51325291	A	G	+	1	11	0.0909091	AG	0	126	0	-	0.0909091
HepG2	AGGF1	Whole Cell	chr12	53434497	A	G	-	1	12	0.0833333	AG	0	1801	0	-	0.0833333
HepG2	AGGF1	Whole Cell	chr12	69233464	A	G	-	1	64	0.015625	AG	0	754	0	-	0.015625
HepG2	AGGF1	Whole Cell	chr12	69237003	A	G	+	0	10	0	-	2	849	0.00235571	AG	-0.00235571
HepG2	AGGF1	Whole Cell	chr12	69237004	A	G	+	0	10	0	-	50	846	0.0591017	AG	-0.0591017
HepG2	AGGF1	Whole Cell	chr12	69237007	A	G	+	0	10	0	-	18	790	0.0227848	AG	-0.0227848
HepG2	AGGF1	Whole Cell	chr12	69237010	A	G	+	1	11	0.0909091	AG	168	819	0.205128	AG	-0.114219
HepG2	AGGF1	Whole Cell	chr12	69237013	A	G	+	0	12	0	-	83	834	0.0995204	AG	-0.0995204
HepG2	AGGF1	Whole Cell	chr12	69237014	A	G	+	0	10	0	-	52	834	0.0623501	AG	-0.0623501
HepG2	AGGF1	Whole Cell	chr12	69237019	A	G	+	0	11	0	-	12	972	0.0123457	AG	-0.0123457
HepG2	AGGF1	Whole Cell	chr12	69237020	A	G	+	1	13	0.0769231	AG	32	951	0.0336488	AG	0.0432743
HepG2	AGGF1	Whole Cell	chr12	69237021	A	G	+	0	14	0	-	14	957	0.014629	AG	-0.014629
HepG2	AGGF1	Whole Cell	chr12	69237023	A	G	+	0	17	0	-	21	960	0.021875	AG	-0.021875
HepG2	AGGF1	Whole Cell	chr12	69237024	A	G	+	0	17	0	-	8	765	0.0104575	AG	-0.0104575
HepG2	AGGF1	Whole Cell	chr12	69237032	A	G	+	0	17	0	-	3	685	0.00437956	AG	-0.00437956
HepG2	AGGF1	Whole Cell	chr12	69237042	A	G	+	2	15	0.133333	AG	22	720	0.0305556	AG	0.102778
HepG2	AGGF1	Whole Cell	chr12	69237043	A	G	+	4	13	0.307692	AG	180	711	0.253165	AG	0.0545278
HepG2	AGGF1	Whole Cell	chr12	69237047	A	G	+	0	11	0	-	4	780	0.00512821	AG	-0.00512821
HepG2	AGGF1	Whole Cell	chr12	69237050	A	G	+	0	11	0	-	2	899	0.00222469	AG	-0.00222469
HepG2	AGGF1	Whole Cell	chr12	69237053	A	G	+	0	10	0	-	45	1105	0.040724	AG	-0.040724
HepG2	AGGF1	Whole Cell	chr12	69237506	A	G	+	0	12	0	-	14	869	0.0161105	AG	-0.0161105
HepG2	AGGF1	Whole Cell	chr12	69237507	A	G	+	0	12	0	-	9	843	0.0106762	AG	-0.0106762
HepG2	AGGF1	Whole Cell	chr12	69237510	A	G	+	0	15	0	-	33	642	0.0514019	AG	-0.0514019
HepG2	AGGF1	Whole Cell	chr12	69237511	A	G	+	0	14	0	-	1	671	0.00149031	AG	-0.00149031
HepG2	AGGF1	Whole Cell	chr12	69237518	A	G	+	0	16	0	-	1	556	0.00179856	AG	-0.00179856
HepG2	AGGF1	Whole Cell	chr12	69237519	A	G	+	0	15	0	-	25	563	0.044405	AG	-0.044405
HepG2	AGGF1	Whole Cell	chr12	69237526	A	G	+	0	11	0	-	21	570	0.0368421	AG	-0.0368421
HepG2	AGGF1	Whole Cell	chr12	69237529	A	G	+	0	11	0	-	70	589	0.118846	AG	-0.118846
HepG2	AGGF1	Whole Cell	chr12	69237534	A	G	+	0	12	0	-	93	576	0.161458	AG	-0.161458
HepG2	AGGF1	Whole Cell	chr12	69237721	A	G	+	0	11	0	-	3	653	0.00459418	AG	-0.00459418
HepG2	AGGF1	Whole Cell	chr12	69237722	A	G	+	0	10	0	-	15	700	0.0214286	AG	-0.0214286
HepG2	AGGF1	Whole Cell	chr12	112843772	A	G	-	0	27	0	-	1	8041	0.000124363	AG	-0.000124363
HepG2	AGGF1	Whole Cell	chr12	125396367	A	G	+	0	21	0	-	1	2226	0.000449236	AG	-0.000449236
HepG2	AGGF1	Whole Cell	chr13	111551022	A	G	-	0	10	0	-	2	65	0.0307692	AG	-0.0307692
HepG2	AGGF1	Whole Cell	chr13	111552302	A	G	-	1	10	0.1	AG	6	100	0.06	AG	0.04
HepG2	AGGF1	Whole Cell	chr14	19890238	A	G	+	0	35	0	-	1	30	0.0333333	AG	-0.0333333
HepG2	AGGF1	Whole Cell	chr14	19890257	A	G	+	0	39	0	-	1	37	0.027027	AG	-0.027027
HepG2	AGGF1	Whole Cell	chr14	21714255	A	G	-	0	25	0	-	3	28	0.107143	AG	-0.107143
HepG2	AGGF1	Whole Cell	chr14	21714256	A	G	-	0	21	0	-	2	28	0.0714286	AG	-0.0714286
HepG2	AGGF1	Whole Cell	chr14	21714264	A	G	-	1	37	0.027027	AG	0	28	0	-	0.027027
HepG2	AGGF1	Whole Cell	chr14	21720744	A	G	-	1	10	0.1	AG	0	17	0	-	0.1
HepG2	AGGF1	Whole Cell	chr14	21720745	A	G	-	2	14	0.142857	AG	1	17	0.0588235	AG	0.0840336
HepG2	AGGF1	Whole Cell	chr14	21720753	A	G	-	1	18	0.0555556	AG	0	13	0	-	0.0555556
HepG2	AGGF1	Whole Cell	chr14	21725969	A	G	-	0	15	0	-	1	77	0.012987	AG	-0.012987
HepG2	AGGF1	Whole Cell	chr14	21725992	A	G	-	0	15	0	-	1	59	0.0169492	AG	-0.0169492
HepG2	AGGF1	Whole Cell	chr14	21725995	A	G	-	0	14	0	-	1	60	0.0166667	AG	-0.0166667
HepG2	AGGF1	Whole Cell	chr14	21733906	A	G	-	0	38	0	-	2	63	0.031746	AG	-0.031746
HepG2	AGGF1	Whole Cell	chr14	21733915	A	G	-	0	39	0	-	3	56	0.0535714	AG	-0.0535714
HepG2	AGGF1	Whole Cell	chr14	21733921	A	G	-	0	35	0	-	1	78	0.0128205	AG	-0.0128205
HepG2	AGGF1	Whole Cell	chr14	21733923	A	G	-	5	24	0.208333	AG	15	82	0.182927	AG	0.0254065
HepG2	AGGF1	Whole Cell	chr14	21966475	A	G	+	2	12	0.166667	AG	0	439	0	-	0.166667
HepG2	AGGF1	Whole Cell	chr14	23441485	A	G	-	1	14	0.0714286	AG	22	630	0.0349206	AG	0.0365079
HepG2	AGGF1	Whole Cell	chr14	23441498	A	G	-	0	17	0	-	1	799	0.00125156	AG	-0.00125156
HepG2	AGGF1	Whole Cell	chr14	23441503	A	G	-	0	16	0	-	3	790	0.00379747	AG	-0.00379747
HepG2	AGGF1	Whole Cell	chr14	23442028	A	G	-	0	11	0	-	25	787	0.0317662	AG	-0.0317662
HepG2	AGGF1	Whole Cell	chr14	23777374	A	G	+	10	10	1	AG	122	122	1	AG	0
HepG2	AGGF1	Whole Cell	chr14	31591612	A	G	-	1	30	0.0333333	AG	0	67	0	-	0.0333333
HepG2	AGGF1	Whole Cell	chr14	34914249	A	G	-	1	72	0.0138889	AG	0	12	0	-	0.0138889
HepG2	AGGF1	Whole Cell	chr14	35745259	A	G	+	0	10	0	-	3	49	0.0612245	AG	-0.0612245
HepG2	AGGF1	Whole Cell	chr14	95085746	A	G	+	0	26	0	-	1	2933	0.000340948	AG	-0.000340948
HepG2	AGGF1	Whole Cell	chr14	102551175	A	G	-	0	190	0	-	1	4748	0.000210615	AG	-0.000210615
HepG2	AGGF1	Whole Cell	chr15	25227939	A	G	+	0	13	0	-	12	120	0.1	AG	-0.1
HepG2	AGGF1	Whole Cell	chr15	25227942	A	G	+	0	13	0	-	5	145	0.0344828	AG	-0.0344828
HepG2	AGGF1	Whole Cell	chr15	25227953	A	G	+	0	14	0	-	1	146	0.00684932	AG	-0.00684932
HepG2	AGGF1	Whole Cell	chr15	44085238	A	G	+	0	35	0	-	1	3284	0.000304507	AG	-0.000304507
HepG2	AGGF1	Whole Cell	chr15	44853281	A	G	+	1	11	0.0909091	AG	0	564	0	-	0.0909091
HepG2	AGGF1	Whole Cell	chr15	64449028	A	G	-	1	19	0.0526316	AG	0	4097	0	-	0.0526316
HepG2	AGGF1	Whole Cell	chr15	64652881	A	G	-	0	10	0	-	2	24	0.0833333	AG	-0.0833333
HepG2	AGGF1	Whole Cell	chr15	64656171	A	G	-	0	11	0	-	4	52	0.0769231	AG	-0.0769231
HepG2	AGGF1	Whole Cell	chr15	72767342	A	G	+	1	11	0.0909091	AG	0	129	0	-	0.0909091
HepG2	AGGF1	Whole Cell	chr15	75645621	A	G	+	4	12	0.333333	AG	0	10	0	-	0.333333
HepG2	AGGF1	Whole Cell	chr16	548223	A	G	+	1	10	0.1	AG	1	13	0.0769231	AG	0.0230769
HepG2	AGGF1	Whole Cell	chr16	548227	A	G	+	1	12	0.0833333	AG	4	12	0.333333	AG	-0.25
HepG2	AGGF1	Whole Cell	chr16	15502521	A	G	+	0	16	0	-	3	217	0.0138249	AG	-0.0138249
HepG2	AGGF1	Whole Cell	chr16	15504037	A	G	+	1	11	0.0909091	AG	13	217	0.0599078	AG	0.0310013
HepG2	AGGF1	Whole Cell	chr16	16259261	A	G	-	1	10	0.1	AG	3	23	0.130435	AG	-0.0304348
HepG2	AGGF1	Whole Cell	chr16	20708818	A	G	+	0	10	0	-	3	10	0.3	AG	-0.3
HepG2	AGGF1	Whole Cell	chr16	21518221	A	G	-	1	12	0.0833333	AG	2	10	0.2	AG	-0.116667
HepG2	AGGF1	Whole Cell	chr16	21529461	A	G	-	0	10	0	-	1	31	0.0322581	AG	-0.0322581
HepG2	AGGF1	Whole Cell	chr16	23468774	A	G	+	0	12	0	-	1	24	0.0416667	AG	-0.0416667
HepG2	AGGF1	Whole Cell	chr16	28966951	A	G	+	0	11	0	-	1	13	0.0769231	AG	-0.0769231
HepG2	AGGF1	Whole Cell	chr16	50610717	A	G	+	3	18	0.166667	AG	0	11	0	-	0.166667
HepG2	AGGF1	Whole Cell	chr16	50610724	A	G	+	1	16	0.0625	AG	0	11	0	-	0.0625
HepG2	AGGF1	Whole Cell	chr16	50610725	A	G	+	2	21	0.0952381	AG	1	12	0.0833333	AG	0.0119048
HepG2	AGGF1	Whole Cell	chr16	50610730	A	G	+	1	25	0.04	AG	1	10	0.1	AG	-0.06
HepG2	AGGF1	Whole Cell	chr16	50610787	A	G	+	0	110	0	-	1	11	0.0909091	AG	-0.0909091
HepG2	AGGF1	Whole Cell	chr16	50657032	A	G	+	24	55	0.436364	AG	19	27	0.703704	AG	-0.26734
HepG2	AGGF1	Whole Cell	chr16	50657033	A	G	+	4	52	0.0769231	AG	4	29	0.137931	AG	-0.061008
HepG2	AGGF1	Whole Cell	chr16	67170525	A	G	+	0	16	0	-	2	10	0.2	AG	-0.2
HepG2	AGGF1	Whole Cell	chr16	67170537	A	G	+	0	12	0	-	1	10	0.1	AG	-0.1
HepG2	AGGF1	Whole Cell	chr16	69361735	A	G	-	0	10	0	-	1	50	0.02	AG	-0.02
HepG2	AGGF1	Whole Cell	chr16	72094747	A	G	-	0	18	0	-	2	695	0.0028777	AG	-0.0028777
HepG2	AGGF1	Whole Cell	chr16	74362817	A	G	-	1	12	0.0833333	AG	0	10	0	-	0.0833333
HepG2	AGGF1	Whole Cell	chr16	88644005	A	G	+	10	10	1	AG	71	72	0.986111	AG	0.0138889
HepG2	AGGF1	Whole Cell	chr16	89582909	A	G	+	0	15	0	-	1	10	0.1	AG	-0.1
HepG2	AGGF1	Whole Cell	chr17	1656608	A	G	+	2	130	0.0153846	AG	0	23	0	-	0.0153846
HepG2	AGGF1	Whole Cell	chr17	1656628	A	G	+	0	53	0	-	1	46	0.0217391	AG	-0.0217391
HepG2	AGGF1	Whole Cell	chr17	1679882	A	G	+	0	34	0	-	1	2581	0.000387447	AG	-0.000387447
HepG2	AGGF1	Whole Cell	chr17	1679906	A	G	+	0	21	0	-	1	2676	0.000373692	AG	-0.000373692
HepG2	AGGF1	Whole Cell	chr17	1680015	A	G	+	0	16	0	-	1	1985	0.000503778	AG	-0.000503778
HepG2	AGGF1	Whole Cell	chr17	1680774	A	G	+	0	25	0	-	1	1710	0.000584795	AG	-0.000584795
HepG2	AGGF1	Whole Cell	chr17	7082280	A	G	-	1	62	0.016129	AG	0	33	0	-	0.016129
HepG2	AGGF1	Whole Cell	chr17	7082329	A	G	-	1	55	0.0181818	AG	0	25	0	-	0.0181818
HepG2	AGGF1	Whole Cell	chr17	7082337	A	G	-	1	127	0.00787402	AG	0	27	0	-	0.00787402
HepG2	AGGF1	Whole Cell	chr17	16344951	A	G	+	0	47	0	-	1	3325	0.000300752	AG	-0.000300752
HepG2	AGGF1	Whole Cell	chr17	16344957	A	G	+	0	36	0	-	1	3715	0.000269179	AG	-0.000269179
HepG2	AGGF1	Whole Cell	chr17	16344981	A	G	+	0	16	0	-	19	2709	0.00701366	AG	-0.00701366
HepG2	AGGF1	Whole Cell	chr17	16344991	A	G	+	0	13	0	-	3	2915	0.00102916	AG	-0.00102916
HepG2	AGGF1	Whole Cell	chr17	16344996	A	G	-	0	13	0	-	1	2526	0.000395883	AG	-0.000395883
HepG2	AGGF1	Whole Cell	chr17	16345086	A	G	-	1	13	0.0769231	AG	1	1758	0.000568828	AG	0.0763542
HepG2	AGGF1	Whole Cell	chr17	19091390	A	G	-	0	331	0	-	1	8801	0.000113623	AG	-0.000113623
HepG2	AGGF1	Whole Cell	chr17	19091427	A	G	-	0	6584	0	-	1	34459	2.902e-05	AG	-2.902e-05
HepG2	AGGF1	Whole Cell	chr17	20904317	A	G	-	0	12	0	-	1	435	0.00229885	AG	-0.00229885
HepG2	AGGF1	Whole Cell	chr17	37006684	A	G	-	0	16	0	-	3	11401	0.000263135	AG	-0.000263135
HepG2	AGGF1	Whole Cell	chr17	41370093	A	G	+	2	29	0.0689655	AG	1	26	0.0384615	AG	0.030504
HepG2	AGGF1	Whole Cell	chr17	41370112	A	G	+	0	29	0	-	1	57	0.0175439	AG	-0.0175439
HepG2	AGGF1	Whole Cell	chr17	41370165	A	G	+	1	25	0.04	AG	0	26	0	-	0.04
HepG2	AGGF1	Whole Cell	chr17	41370179	A	G	+	0	41	0	-	1	38	0.0263158	AG	-0.0263158
HepG2	AGGF1	Whole Cell	chr17	41371515	A	G	+	0	11	0	-	1	37	0.027027	AG	-0.027027
HepG2	AGGF1	Whole Cell	chr17	41609511	A	G	-	1	12	0.0833333	AG	0	10	0	-	0.0833333
HepG2	AGGF1	Whole Cell	chr17	48810137	A	G	+	11	11	1	AG	16	16	1	AG	0
HepG2	AGGF1	Whole Cell	chr17	48810142	A	G	+	1	11	0.0909091	AG	0	14	0	-	0.0909091
HepG2	AGGF1	Whole Cell	chr17	48823229	A	G	+	0	133	0	-	2	438	0.00456621	AG	-0.00456621
HepG2	AGGF1	Whole Cell	chr17	64209994	A	G	-	0	11	0	-	3	21	0.142857	AG	-0.142857
HepG2	AGGF1	Whole Cell	chr17	65822432	A	G	+	1	11	0.0909091	AG	0	145	0	-	0.0909091
HepG2	AGGF1	Whole Cell	chr17	72205980	A	G	-	0	33	0	-	2	4089	0.000489117	AG	-0.000489117
HepG2	AGGF1	Whole Cell	chr17	74379508	A	G	+	1	15	0.0666667	AG	0	46	0	-	0.0666667
HepG2	AGGF1	Whole Cell	chr17	74559889	A	G	+	1	10	0.1	AG	0	482	0	-	0.1
HepG2	AGGF1	Whole Cell	chr17	74560237	A	G	+	0	14	0	-	1	644	0.0015528	AG	-0.0015528
HepG2	AGGF1	Whole Cell	chr17	74730646	A	G	-	0	23	0	-	1	752	0.00132979	AG	-0.00132979
HepG2	AGGF1	Whole Cell	chr17	74731018	A	G	+	0	13	0	-	1	259	0.003861	AG	-0.003861
HepG2	AGGF1	Whole Cell	chr17	76190231	A	G	+	0	16	0	-	1	26	0.0384615	AG	-0.0384615
HepG2	AGGF1	Whole Cell	chr17	76191307	A	G	+	0	48	0	-	4	32	0.125	AG	-0.125
HepG2	AGGF1	Whole Cell	chr17	76191623	A	G	+	1	14	0.0714286	AG	0	19	0	-	0.0714286
HepG2	AGGF1	Whole Cell	chr17	76192181	A	G	+	0	12	0	-	1	30	0.0333333	AG	-0.0333333
HepG2	AGGF1	Whole Cell	chr17	76192487	A	G	+	0	10	0	-	1	17	0.0588235	AG	-0.0588235
HepG2	AGGF1	Whole Cell	chr17	76192685	A	G	+	0	11	0	-	2	29	0.0689655	AG	-0.0689655
HepG2	AGGF1	Whole Cell	chr17	76192701	A	G	+	1	11	0.0909091	AG	2	33	0.0606061	AG	0.030303
HepG2	AGGF1	Whole Cell	chr17	76193962	A	G	+	1	15	0.0666667	AG	0	16	0	-	0.0666667
HepG2	AGGF1	Whole Cell	chr17	76194076	A	G	+	0	22	0	-	1	24	0.0416667	AG	-0.0416667
HepG2	AGGF1	Whole Cell	chr17	76194090	A	G	+	0	18	0	-	1	21	0.047619	AG	-0.047619
HepG2	AGGF1	Whole Cell	chr17	76194235	A	G	+	0	24	0	-	1	38	0.0263158	AG	-0.0263158
HepG2	AGGF1	Whole Cell	chr17	76194251	A	G	+	0	12	0	-	1	39	0.025641	AG	-0.025641
HepG2	AGGF1	Whole Cell	chr17	76194254	A	G	+	0	23	0	-	9	45	0.2	AG	-0.2
HepG2	AGGF1	Whole Cell	chr17	76194255	A	G	+	0	25	0	-	1	45	0.0222222	AG	-0.0222222
HepG2	AGGF1	Whole Cell	chr17	76199175	A	G	+	4	51	0.0784314	AG	1	22	0.0454545	AG	0.0329768
HepG2	AGGF1	Whole Cell	chr17	76200278	A	G	+	0	17	0	-	1	46	0.0217391	AG	-0.0217391
HepG2	AGGF1	Whole Cell	chr17	76200281	A	G	+	0	15	0	-	1	42	0.0238095	AG	-0.0238095
HepG2	AGGF1	Whole Cell	chr17	76200320	A	G	+	0	44	0	-	1	51	0.0196078	AG	-0.0196078
HepG2	AGGF1	Whole Cell	chr17	76200402	A	G	+	0	18	0	-	2	39	0.0512821	AG	-0.0512821
HepG2	AGGF1	Whole Cell	chr17	79477258	A	G	-	1	33	0.030303	AG	0	4006	0	-	0.030303
HepG2	AGGF1	Whole Cell	chr17	79477273	A	G	-	1	28	0.0357143	AG	0	2234	0	-	0.0357143
HepG2	AGGF1	Whole Cell	chr17	79477298	A	G	-	0	23	0	-	2	2955	0.000676819	AG	-0.000676819
HepG2	AGGF1	Whole Cell	chr17	79477480	A	G	-	0	48	0	-	1	3285	0.000304414	AG	-0.000304414
HepG2	AGGF1	Whole Cell	chr17	79685497	A	G	+	1	12	0.0833333	AG	0	15	0	-	0.0833333
HepG2	AGGF1	Whole Cell	chr17	79961220	A	G	+	0	15	0	-	1	10	0.1	AG	-0.1
HepG2	AGGF1	Whole Cell	chr18	77662516	A	G	+	0	10	0	-	1	123	0.00813008	AG	-0.00813008
HepG2	AGGF1	Whole Cell	chr19	1587506	A	G	-	0	10	0	-	1	13	0.0769231	AG	-0.0769231
HepG2	AGGF1	Whole Cell	chr19	1590602	A	G	-	0	11	0	-	2	24	0.0833333	AG	-0.0833333
HepG2	AGGF1	Whole Cell	chr19	6703037	A	G	-	1	52	0.0192308	AG	0	20	0	-	0.0192308
HepG2	AGGF1	Whole Cell	chr19	34882918	A	G	+	5	35	0.142857	AG	1	14	0.0714286	AG	0.0714286
HepG2	AGGF1	Whole Cell	chr19	34882945	A	G	+	1	34	0.0294118	AG	1	14	0.0714286	AG	-0.0420168
HepG2	AGGF1	Whole Cell	chr19	49468753	A	G	-	0	34	0	-	2	27112	7.37681e-05	AG	-7.37681e-05
HepG2	AGGF1	Whole Cell	chr19	49468762	A	G	+	1	54	0.0185185	AG	0	24980	0	-	0.0185185
HepG2	AGGF1	Whole Cell	chr19	51850239	A	G	-	0	41	0	-	1	3223	0.00031027	AG	-0.00031027
HepG2	AGGF1	Whole Cell	chr19	56165997	A	G	+	1	12	0.0833333	AG	0	151	0	-	0.0833333
HepG2	AGGF1	Whole Cell	chr19	58370724	A	G	+	1	24	0.0416667	AG	0	120	0	-	0.0416667
HepG2	AGGF1	Whole Cell	chr19	58370751	A	G	+	0	10	0	-	1	95	0.0105263	AG	-0.0105263
HepG2	AGGF1	Whole Cell	chr19	58370759	A	G	+	0	10	0	-	1	83	0.0120482	AG	-0.0120482
HepG2	AGGF1	Whole Cell	chr19	58373185	A	G	+	1	14	0.0714286	AG	1	39	0.025641	AG	0.0457875
HepG2	AGGF1	Whole Cell	chr19	58373195	A	G	+	1	11	0.0909091	AG	0	42	0	-	0.0909091
HepG2	AGGF1	Whole Cell	chr2	10924114	A	G	+	0	12	0	-	2	1993	0.00100351	AG	-0.00100351
HepG2	AGGF1	Whole Cell	chr2	11412182	A	G	-	1	14	0.0714286	AG	0	16	0	-	0.0714286
HepG2	AGGF1	Whole Cell	chr2	11412183	A	G	-	1	14	0.0714286	AG	0	16	0	-	0.0714286
HepG2	AGGF1	Whole Cell	chr2	20536222	A	G	-	1	27	0.037037	AG	0	12	0	-	0.037037
HepG2	AGGF1	Whole Cell	chr2	20536375	A	G	-	3	76	0.0394737	AG	0	15	0	-	0.0394737
HepG2	AGGF1	Whole Cell	chr2	20536393	A	G	-	1	60	0.0166667	AG	0	12	0	-	0.0166667
HepG2	AGGF1	Whole Cell	chr2	42401456	A	G	+	0	11	0	-	2	10	0.2	AG	-0.2
HepG2	AGGF1	Whole Cell	chr2	61249802	A	G	+	0	10	0	-	3	36	0.0833333	AG	-0.0833333
HepG2	AGGF1	Whole Cell	chr2	61411913	A	G	+	1	65	0.0153846	AG	0	182	0	-	0.0153846
HepG2	AGGF1	Whole Cell	chr2	69975893	A	G	+	0	14	0	-	1	12	0.0833333	AG	-0.0833333
HepG2	AGGF1	Whole Cell	chr2	70460706	A	G	-	0	10	0	-	1	16	0.0625	AG	-0.0625
HepG2	AGGF1	Whole Cell	chr2	85768239	A	G	-	0	38	0	-	2	450	0.00444444	AG	-0.00444444
HepG2	AGGF1	Whole Cell	chr2	85770930	A	G	-	1	19	0.0526316	AG	0	271	0	-	0.0526316
HepG2	AGGF1	Whole Cell	chr2	101622848	A	G	-	0	27	0	-	1	8314	0.000120279	AG	-0.000120279
HepG2	AGGF1	Whole Cell	chr2	101888037	A	G	-	0	11	0	-	1	86	0.0116279	AG	-0.0116279
HepG2	AGGF1	Whole Cell	chr2	102318911	A	G	+	0	13	0	-	1	10	0.1	AG	-0.1
HepG2	AGGF1	Whole Cell	chr2	102329855	A	G	+	0	12	0	-	2	16	0.125	AG	-0.125
HepG2	AGGF1	Whole Cell	chr2	102329856	A	G	+	0	10	0	-	1	16	0.0625	AG	-0.0625
HepG2	AGGF1	Whole Cell	chr2	128605197	A	G	-	0	17	0	-	1	69	0.0144928	AG	-0.0144928
HepG2	AGGF1	Whole Cell	chr2	128950481	A	G	+	0	14	0	-	1	76	0.0131579	AG	-0.0131579
HepG2	AGGF1	Whole Cell	chr2	128950489	A	G	+	0	14	0	-	2	69	0.0289855	AG	-0.0289855
HepG2	AGGF1	Whole Cell	chr2	133012595	A	G	-	0	78	0	-	1	3491	0.000286451	AG	-0.000286451
HepG2	AGGF1	Whole Cell	chr2	133012596	A	G	-	0	87	0	-	2	3318	0.000602773	AG	-0.000602773
HepG2	AGGF1	Whole Cell	chr2	133012612	A	G	-	96	96	1	AG	1619	1619	1	AG	0
HepG2	AGGF1	Whole Cell	chr2	133012839	A	G	-	24	26	0.923077	AG	4470	4475	0.998883	AG	-0.0758058
HepG2	AGGF1	Whole Cell	chr2	133013144	A	G	+	10	10	1	AG	199	199	1	AG	0
HepG2	AGGF1	Whole Cell	chr2	170668334	A	G	+	0	28	0	-	1	1657	0.0006035	AG	-0.0006035
HepG2	AGGF1	Whole Cell	chr2	170668411	A	G	-	1	16	0.0625	AG	0	267	0	-	0.0625
HepG2	AGGF1	Whole Cell	chr2	175081479	A	G	-	0	10	0	-	1	15	0.0666667	AG	-0.0666667
HepG2	AGGF1	Whole Cell	chr2	178086625	A	G	-	1	10	0.1	AG	0	252	0	-	0.1
HepG2	AGGF1	Whole Cell	chr2	178087133	A	G	+	1	11	0.0909091	AG	0	150	0	-	0.0909091
HepG2	AGGF1	Whole Cell	chr2	178087135	A	G	+	1	18	0.0555556	AG	0	149	0	-	0.0555556
HepG2	AGGF1	Whole Cell	chr2	178087673	A	G	-	1	16	0.0625	AG	0	267	0	-	0.0625
HepG2	AGGF1	Whole Cell	chr2	188404827	A	G	+	1	11	0.0909091	AG	0	14	0	-	0.0909091
HepG2	AGGF1	Whole Cell	chr2	188418961	A	G	-	1	15	0.0666667	AG	1	779	0.0012837	AG	0.065383
HepG2	AGGF1	Whole Cell	chr2	198362018	A	G	-	7	16	0.4375	AG	3637	10718	0.339336	AG	0.0981643
HepG2	AGGF1	Whole Cell	chr2	198362064	A	G	-	0	41	0	-	1	10628	9.40911e-05	AG	-9.40911e-05
HepG2	AGGF1	Whole Cell	chr2	198362066	A	G	-	1	48	0.0208333	AG	0	11815	0	-	0.0208333
HepG2	AGGF1	Whole Cell	chr2	206986972	A	G	-	0	10	0	-	5	98	0.0510204	AG	-0.0510204
HepG2	AGGF1	Whole Cell	chr2	206986978	A	G	-	0	10	0	-	7	69	0.101449	AG	-0.101449
HepG2	AGGF1	Whole Cell	chr2	206986988	A	G	-	0	11	0	-	4	65	0.0615385	AG	-0.0615385
HepG2	AGGF1	Whole Cell	chr2	216237078	A	G	-	1	194	0.00515464	AG	0	3652	0	-	0.00515464
HepG2	AGGF1	Whole Cell	chr2	216237079	A	G	-	1	196	0.00510204	AG	0	3703	0	-	0.00510204
HepG2	AGGF1	Whole Cell	chr2	217364079	A	G	+	0	83	0	-	1	23004	4.34707e-05	AG	-4.34707e-05
HepG2	AGGF1	Whole Cell	chr2	217364095	A	G	+	0	70	0	-	1	21189	4.71943e-05	AG	-4.71943e-05
HepG2	AGGF1	Whole Cell	chr2	232577597	A	G	+	0	31	0	-	2	4369	0.000457771	AG	-0.000457771
HepG2	AGGF1	Whole Cell	chr2	232577656	A	G	-	1	49	0.0204082	AG	0	1612	0	-	0.0204082
HepG2	AGGF1	Whole Cell	chr2	233684603	A	G	+	3	20	0.15	AG	54	330	0.163636	AG	-0.0136364
HepG2	AGGF1	Whole Cell	chr2	242643090	A	G	+	3	10	0.3	AG	3	10	0.3	AG	0
HepG2	AGGF1	Whole Cell	chr20	2638863	A	G	+	0	103	0	-	1	2980	0.00033557	AG	-0.00033557
HepG2	AGGF1	Whole Cell	chr20	3192021	A	G	+	1	10	0.1	AG	4	10	0.4	AG	-0.3
HepG2	AGGF1	Whole Cell	chr20	3848061	A	G	+	0	25	0	-	4	118	0.0338983	AG	-0.0338983
HepG2	AGGF1	Whole Cell	chr20	3900943	A	G	+	1	11	0.0909091	AG	0	10	0	-	0.0909091
HepG2	AGGF1	Whole Cell	chr20	17943427	A	G	-	0	344	0	-	3	5247	0.000571755	AG	-0.000571755
HepG2	AGGF1	Whole Cell	chr20	17943439	A	G	-	0	258	0	-	1	4744	0.000210793	AG	-0.000210793
HepG2	AGGF1	Whole Cell	chr20	30133553	A	G	+	0	11	0	-	1	13	0.0769231	AG	-0.0769231
HepG2	AGGF1	Whole Cell	chr20	30296931	A	G	-	2	12	0.166667	AG	1	10	0.1	AG	0.0666667
HepG2	AGGF1	Whole Cell	chr20	31961006	A	G	+	1	42	0.0238095	AG	0	16	0	-	0.0238095
HepG2	AGGF1	Whole Cell	chr20	32673853	A	G	+	0	15	0	-	1	10	0.1	AG	-0.1
HepG2	AGGF1	Whole Cell	chr20	34301533	A	G	-	0	101	0	-	2	162	0.0123457	AG	-0.0123457
HepG2	AGGF1	Whole Cell	chr20	34301724	A	G	-	0	62	0	-	1	238	0.00420168	AG	-0.00420168
HepG2	AGGF1	Whole Cell	chr20	34326062	A	G	-	0	51	0	-	1	65	0.0153846	AG	-0.0153846
HepG2	AGGF1	Whole Cell	chr20	35237703	A	G	+	1	29	0.0344828	AG	0	16	0	-	0.0344828
HepG2	AGGF1	Whole Cell	chr20	35237746	A	G	+	1	22	0.0454545	AG	0	14	0	-	0.0454545
HepG2	AGGF1	Whole Cell	chr20	39731926	A	G	+	1	15	0.0666667	AG	0	15	0	-	0.0666667
HepG2	AGGF1	Whole Cell	chr20	39731928	A	G	+	2	16	0.125	AG	7	13	0.538462	AG	-0.413462
HepG2	AGGF1	Whole Cell	chr20	39731938	A	G	+	1	20	0.05	AG	0	12	0	-	0.05
HepG2	AGGF1	Whole Cell	chr20	48560662	A	G	+	0	13	0	-	1	18	0.0555556	AG	-0.0555556
HepG2	AGGF1	Whole Cell	chr20	57485932	A	G	+	0	10	0	-	1	1937	0.000516262	AG	-0.000516262
HepG2	AGGF1	Whole Cell	chr21	33039584	A	G	-	0	11	0	-	1	3497	0.000285959	AG	-0.000285959
HepG2	AGGF1	Whole Cell	chr21	44263594	A	G	-	0	42	0	-	2	16	0.125	AG	-0.125
HepG2	AGGF1	Whole Cell	chr21	44263909	A	G	-	0	10	0	-	1	14	0.0714286	AG	-0.0714286
HepG2	AGGF1	Whole Cell	chr21	44266051	A	G	-	0	16	0	-	1	29	0.0344828	AG	-0.0344828
HepG2	AGGF1	Whole Cell	chr22	24313692	A	G	-	4	111	0.036036	AG	0	277	0	-	0.036036
HepG2	AGGF1	Whole Cell	chr22	29286794	A	G	+	4	13	0.307692	AG	4	11	0.363636	AG	-0.0559441
HepG2	AGGF1	Whole Cell	chr22	50826743	A	G	+	0	10	0	-	1	10	0.1	AG	-0.1
HepG2	AGGF1	Whole Cell	chr3	10193647	A	G	+	0	10	0	-	1	242	0.00413223	AG	-0.00413223
HepG2	AGGF1	Whole Cell	chr3	12880978	A	G	-	0	28	0	-	1	8068	0.000123946	AG	-0.000123946
HepG2	AGGF1	Whole Cell	chr3	38166960	A	G	-	2	13	0.153846	AG	0	13	0	-	0.153846
HepG2	AGGF1	Whole Cell	chr3	38176885	A	G	-	1	10	0.1	AG	0	10	0	-	0.1
HepG2	AGGF1	Whole Cell	chr3	50134054	A	G	+	1	14	0.0714286	AG	1	17	0.0588235	AG	0.012605
HepG2	AGGF1	Whole Cell	chr3	52727507	A	G	+	0	32	0	-	1	1066	0.000938086	AG	-0.000938086
HepG2	AGGF1	Whole Cell	chr3	101404732	A	G	+	0	10	0	-	3	3225	0.000930233	AG	-0.000930233
HepG2	AGGF1	Whole Cell	chr3	171855185	A	G	+	0	10	0	-	1	26	0.0384615	AG	-0.0384615
HepG2	AGGF1	Whole Cell	chr3	172055514	A	G	+	1	18	0.0555556	AG	0	15	0	-	0.0555556
HepG2	AGGF1	Whole Cell	chr3	197339633	A	G	-	3	10	0.3	AG	29	46	0.630435	AG	-0.330435
HepG2	AGGF1	Whole Cell	chr3	197339634	A	G	-	0	11	0	-	3	48	0.0625	AG	-0.0625
HepG2	AGGF1	Whole Cell	chr3	197339658	A	G	-	0	14	0	-	4	37	0.108108	AG	-0.108108
HepG2	AGGF1	Whole Cell	chr4	771586	A	G	-	1	10	0.1	AG	2	10	0.2	AG	-0.1
HepG2	AGGF1	Whole Cell	chr4	774193	A	G	-	1	23	0.0434783	AG	0	28	0	-	0.0434783
HepG2	AGGF1	Whole Cell	chr4	1019215	A	G	+	4	136	0.0294118	AG	0	83	0	-	0.0294118
HepG2	AGGF1	Whole Cell	chr4	1019216	A	G	+	2	138	0.0144928	AG	0	87	0	-	0.0144928
HepG2	AGGF1	Whole Cell	chr4	57326283	A	G	+	0	10	0	-	1	928	0.00107759	AG	-0.00107759
HepG2	AGGF1	Whole Cell	chr4	74089930	A	G	-	0	12	0	-	1	16	0.0625	AG	-0.0625
HepG2	AGGF1	Whole Cell	chr4	155507524	A	G	-	0	75	0	-	1	4904	0.000203915	AG	-0.000203915
HepG2	AGGF1	Whole Cell	chr4	155507541	A	G	-	1	55	0.0181818	AG	2	5842	0.000342349	AG	0.0178395
HepG2	AGGF1	Whole Cell	chr4	155507561	A	G	-	0	94	0	-	1	4412	0.000226655	AG	-0.000226655
HepG2	AGGF1	Whole Cell	chr4	155527050	A	G	-	0	12	0	-	2	43	0.0465116	AG	-0.0465116
HepG2	AGGF1	Whole Cell	chr5	42800135	A	G	+	0	60	0	-	2	1734	0.0011534	AG	-0.0011534
HepG2	AGGF1	Whole Cell	chr5	42800161	A	G	-	1	29	0.0344828	AG	0	1302	0	-	0.0344828
HepG2	AGGF1	Whole Cell	chr5	42800552	A	G	-	1	21	0.047619	AG	0	2356	0	-	0.047619
HepG2	AGGF1	Whole Cell	chr5	42800553	A	G	-	0	20	0	-	1	2241	0.000446229	AG	-0.000446229
HepG2	AGGF1	Whole Cell	chr5	42800577	A	G	+	0	63	0	-	24	1507	0.0159257	AG	-0.0159257
HepG2	AGGF1	Whole Cell	chr5	42800753	A	G	+	1	17	0.0588235	AG	0	2703	0	-	0.0588235
HepG2	AGGF1	Whole Cell	chr5	42800933	A	G	-	0	46	0	-	1	5919	0.000168947	AG	-0.000168947
HepG2	AGGF1	Whole Cell	chr5	42801002	A	G	-	0	58	0	-	2	11542	0.00017328	AG	-0.00017328
HepG2	AGGF1	Whole Cell	chr5	42801039	A	G	-	0	22	0	-	1	8274	0.000120861	AG	-0.000120861
HepG2	AGGF1	Whole Cell	chr5	42801048	A	G	+	0	31	0	-	2	6781	0.000294942	AG	-0.000294942
HepG2	AGGF1	Whole Cell	chr5	42801070	A	G	+	0	101	0	-	1	8050	0.000124224	AG	-0.000124224
HepG2	AGGF1	Whole Cell	chr5	42801077	A	G	+	1	91	0.010989	AG	1	9256	0.000108038	AG	0.010881
HepG2	AGGF1	Whole Cell	chr5	42801097	A	G	-	0	36	0	-	1	7360	0.00013587	AG	-0.00013587
HepG2	AGGF1	Whole Cell	chr5	42801102	A	G	+	0	39	0	-	1	7228	0.000138351	AG	-0.000138351
HepG2	AGGF1	Whole Cell	chr5	42801106	A	G	-	1	18	0.0555556	AG	0	8681	0	-	0.0555556
HepG2	AGGF1	Whole Cell	chr5	42801107	A	G	+	0	17	0	-	2	8558	0.000233699	AG	-0.000233699
HepG2	AGGF1	Whole Cell	chr5	42801115	A	G	+	0	32	0	-	2	7319	0.000273261	AG	-0.000273261
HepG2	AGGF1	Whole Cell	chr5	42801121	A	G	-	1	45	0.0222222	AG	0	7039	0	-	0.0222222
HepG2	AGGF1	Whole Cell	chr5	42801133	A	G	-	0	79	0	-	1	7060	0.000141643	AG	-0.000141643
HepG2	AGGF1	Whole Cell	chr5	42801147	A	G	-	0	62	0	-	1	8098	0.000123487	AG	-0.000123487
HepG2	AGGF1	Whole Cell	chr5	42801245	A	G	-	0	56	0	-	2	7930	0.000252207	AG	-0.000252207
HepG2	AGGF1	Whole Cell	chr5	42801254	A	G	+	1	37	0.027027	AG	0	8168	0	-	0.027027
HepG2	AGGF1	Whole Cell	chr5	42801300	A	G	+	0	87	0	-	3	7539	0.000397931	AG	-0.000397931
HepG2	AGGF1	Whole Cell	chr5	42801368	A	G	+	0	101	0	-	3	8593	0.000349121	AG	-0.000349121
HepG2	AGGF1	Whole Cell	chr5	42801397	A	G	+	0	62	0	-	1	6127	0.000163212	AG	-0.000163212
HepG2	AGGF1	Whole Cell	chr5	42801408	A	G	-	1	35	0.0285714	AG	0	6726	0	-	0.0285714
HepG2	AGGF1	Whole Cell	chr5	42801409	A	G	-	1	38	0.0263158	AG	1	6642	0.000150557	AG	0.0261652
HepG2	AGGF1	Whole Cell	chr5	42801413	A	G	+	1	48	0.0208333	AG	0	6319	0	-	0.0208333
HepG2	AGGF1	Whole Cell	chr5	42801419	A	G	-	0	67	0	-	2	5812	0.000344116	AG	-0.000344116
HepG2	AGGF1	Whole Cell	chr5	42801425	A	G	-	1	76	0.0131579	AG	0	5664	0	-	0.0131579
HepG2	AGGF1	Whole Cell	chr5	42806540	A	G	-	1	23	0.0434783	AG	0	147	0	-	0.0434783
HepG2	AGGF1	Whole Cell	chr5	42806548	A	G	-	2	19	0.105263	AG	0	138	0	-	0.105263
HepG2	AGGF1	Whole Cell	chr5	77004088	A	G	-	1	21	0.047619	AG	0	1075	0	-	0.047619
HepG2	AGGF1	Whole Cell	chr5	77004121	A	G	-	0	12	0	-	1	983	0.00101729	AG	-0.00101729
HepG2	AGGF1	Whole Cell	chr5	137893112	A	G	+	0	13	0	-	1	2603	0.000384172	AG	-0.000384172
HepG2	AGGF1	Whole Cell	chr5	150647744	A	G	+	0	13	0	-	2	54	0.037037	AG	-0.037037
HepG2	AGGF1	Whole Cell	chr6	7881871	A	G	-	0	11	0	-	1	2209	0.000452694	AG	-0.000452694
HepG2	AGGF1	Whole Cell	chr6	7881873	A	G	+	0	14	0	-	1	2214	0.000451671	AG	-0.000451671
HepG2	AGGF1	Whole Cell	chr6	7881878	A	G	-	0	14	0	-	1	2408	0.000415282	AG	-0.000415282
HepG2	AGGF1	Whole Cell	chr6	33243785	A	G	+	0	16	0	-	3	12809	0.00023421	AG	-0.00023421
HepG2	AGGF1	Whole Cell	chr6	44218250	A	G	+	0	714	0	-	2	11561	0.000172995	AG	-0.000172995
HepG2	AGGF1	Whole Cell	chr6	44218254	A	G	+	0	800	0	-	1	9503	0.00010523	AG	-0.00010523
HepG2	AGGF1	Whole Cell	chr6	52860674	A	G	+	0	1180	0	-	8	104419	7.66144e-05	AG	-7.66144e-05
HepG2	AGGF1	Whole Cell	chr6	64238372	A	G	+	7	35	0.2	AG	11	20	0.55	AG	-0.35
HepG2	AGGF1	Whole Cell	chr6	64243058	A	G	+	0	14	0	-	2	18	0.111111	AG	-0.111111
HepG2	AGGF1	Whole Cell	chr6	74229083	A	G	-	1	49	0.0204082	AG	3	77150	3.88853e-05	AG	0.0203693
HepG2	AGGF1	Whole Cell	chr6	133138169	A	G	+	0	39	0	-	1	18613	5.37259e-05	AG	-5.37259e-05
HepG2	AGGF1	Whole Cell	chr6	155091583	A	G	+	3	15	0.2	AG	0	10	0	-	0.2
HepG2	AGGF1	Whole Cell	chr6	160199767	A	G	-	0	10	0	-	1	2997	0.000333667	AG	-0.000333667
HepG2	AGGF1	Whole Cell	chr6	160201493	A	G	-	0	13	0	-	1	2152	0.000464684	AG	-0.000464684
HepG2	AGGF1	Whole Cell	chr7	5568965	A	G	-	0	14	0	-	1	3171	0.000315358	AG	-0.000315358
HepG2	AGGF1	Whole Cell	chr7	5568973	A	G	-	2	13	0.153846	AG	0	3075	0	-	0.153846
HepG2	AGGF1	Whole Cell	chr7	26236203	A	G	+	1	35	0.0285714	AG	0	2682	0	-	0.0285714
HepG2	AGGF1	Whole Cell	chr7	44614322	A	G	-	12	28	0.428571	AG	5	12	0.416667	AG	0.0119048
HepG2	AGGF1	Whole Cell	chr7	44614323	A	G	-	1	30	0.0333333	AG	0	15	0	-	0.0333333
HepG2	AGGF1	Whole Cell	chr7	44614338	A	G	-	1	50	0.02	AG	0	14	0	-	0.02
HepG2	AGGF1	Whole Cell	chr7	73019375	A	G	-	9	37	0.243243	AG	2	13	0.153846	AG	0.0893971
HepG2	AGGF1	Whole Cell	chr7	73023126	A	G	-	0	79	0	-	1	23	0.0434783	AG	-0.0434783
HepG2	AGGF1	Whole Cell	chr7	73023856	A	G	-	1	101	0.00990099	AG	0	10	0	-	0.00990099
HepG2	AGGF1	Whole Cell	chr7	73023865	A	G	-	0	124	0	-	1	15	0.0666667	AG	-0.0666667
HepG2	AGGF1	Whole Cell	chr7	73024104	A	G	-	2	88	0.0227273	AG	1	11	0.0909091	AG	-0.0681818
HepG2	AGGF1	Whole Cell	chr7	73024110	A	G	-	1	67	0.0149254	AG	0	10	0	-	0.0149254
HepG2	AGGF1	Whole Cell	chr7	73024118	A	G	-	2	53	0.0377358	AG	0	10	0	-	0.0377358
HepG2	AGGF1	Whole Cell	chr7	73026464	A	G	-	1	64	0.015625	AG	0	15	0	-	0.015625
HepG2	AGGF1	Whole Cell	chr7	73027895	A	G	-	1	73	0.0136986	AG	0	17	0	-	0.0136986
HepG2	AGGF1	Whole Cell	chr7	73028447	A	G	-	1	47	0.0212766	AG	1	35	0.0285714	AG	-0.00729483
HepG2	AGGF1	Whole Cell	chr7	73028462	A	G	-	0	38	0	-	3	36	0.0833333	AG	-0.0833333
HepG2	AGGF1	Whole Cell	chr7	73028464	A	G	-	1	29	0.0344828	AG	1	41	0.0243902	AG	0.0100925
HepG2	AGGF1	Whole Cell	chr7	73028500	A	G	-	0	32	0	-	1	43	0.0232558	AG	-0.0232558
HepG2	AGGF1	Whole Cell	chr7	102953416	A	G	-	0	13	0	-	1	217	0.00460829	AG	-0.00460829
HepG2	AGGF1	Whole Cell	chr7	138200781	A	G	+	0	10	0	-	1	14	0.0714286	AG	-0.0714286
HepG2	AGGF1	Whole Cell	chr8	11683582	A	G	-	0	23	0	-	1	1559	0.000641437	AG	-0.000641437
HepG2	AGGF1	Whole Cell	chr8	11683653	A	G	-	14	14	1	AG	1886	1886	1	AG	0
HepG2	AGGF1	Whole Cell	chr8	11702278	A	G	-	1	13	0.0769231	AG	0	847	0	-	0.0769231
HepG2	AGGF1	Whole Cell	chr8	11702514	A	G	-	1	13	0.0769231	AG	0	971	0	-	0.0769231
HepG2	AGGF1	Whole Cell	chr8	11702542	A	G	-	40	40	1	AG	550	550	1	AG	0
HepG2	AGGF1	Whole Cell	chr8	13126097	A	G	-	0	18	0	-	1	12	0.0833333	AG	-0.0833333
HepG2	AGGF1	Whole Cell	chr8	13126098	A	G	-	0	18	0	-	1	12	0.0833333	AG	-0.0833333
HepG2	AGGF1	Whole Cell	chr8	13126111	A	G	-	1	11	0.0909091	AG	0	12	0	-	0.0909091
HepG2	AGGF1	Whole Cell	chr8	13126119	A	G	-	1	13	0.0769231	AG	0	13	0	-	0.0769231
HepG2	AGGF1	Whole Cell	chr8	13127022	A	G	-	0	12	0	-	1	11	0.0909091	AG	-0.0909091
HepG2	AGGF1	Whole Cell	chr9	35657951	A	G	+	1	317	0.00315457	AG	1	32723	3.05595e-05	AG	0.00312401
HepG2	AGGF1	Whole Cell	chr9	35657958	A	G	+	0	147	0	-	1	43435	2.30229e-05	AG	-2.30229e-05
HepG2	AGGF1	Whole Cell	chr9	35657959	A	G	+	0	129	0	-	23	46610	0.000493456	AG	-0.000493456
HepG2	AGGF1	Whole Cell	chrM	4732	A	G	+	1	206	0.00485437	AG	0	611	0	-	0.00485437
HepG2	AGGF1	Whole Cell	chrM	6238	A	G	-	825	825	1	AG	4696	4696	1	AG	0
HepG2	AGGF1	Whole Cell	chrM	6561	A	G	-	829	831	0.997593	AG	7573	7573	1	AG	-0.00240674
HepG2	AGGF1	Whole Cell	chrM	6681	A	G	-	4	323	0.0123839	AG	0	6514	0	-	0.0123839
HepG2	AGGF1	Whole Cell	chrM	8667	A	G	+	4	718	0.00557103	AG	0	1051	0	-	0.00557103
HepG2	AGGF1	Whole Cell	chrM	8698	A	G	+	291	297	0.979798	AG	1155	1155	1	AG	-0.020202
HepG2	AGGF1	Whole Cell	chrM	8724	A	G	+	504	504	1	AG	945	945	1	AG	0
HepG2	AGGF1	Whole Cell	chrM	9021	A	G	-	192	193	0.994819	AG	736	736	1	AG	-0.00518135
HepG2	AGGF1	Whole Cell	chrM	9062	A	G	-	740	742	0.997305	AG	1492	1492	1	AG	-0.00269542
HepG2	AGGF1	Whole Cell	chrM	9437	A	G	+	0	594	0	-	1	7264	0.000137665	AG	-0.000137665
HepG2	AGGF1	Whole Cell	chrM	9501	A	G	-	338	341	0.991202	AG	3798	3799	0.999737	AG	-0.00853443
HepG2	AGGF1	Whole Cell	chrM	9523	A	G	-	944	944	1	AG	3721	3721	1	AG	0
HepG2	AGGF1	Whole Cell	chrM	9758	A	G	-	752	753	0.998672	AG	9584	9585	0.999896	AG	-0.00122369
HepG2	AGGF1	Whole Cell	chrM	9904	A	G	-	1	401	0.00249377	AG	1	7883	0.000126855	AG	0.00236691
HepG2	AGGF1	Whole Cell	chrM	10615	A	G	-	722	724	0.997238	AG	1592	1592	1	AG	-0.00276243
HepG2	AGGF1	Whole Cell	chrM	10632	A	G	-	773	773	1	AG	1213	1213	1	AG	0
HepG2	AGGF1	Whole Cell	chrM	10633	A	G	-	1	737	0.00135685	AG	0	1179	0	-	0.00135685
HepG2	AGGF1	Whole Cell	chrM	11232	A	G	-	1572	1574	0.998729	AG	964	964	1	AG	-0.00127065
HepG2	AGGF1	Whole Cell	chrM	11756	A	G	+	1	1067	0.000937207	AG	0	903	0	-	0.000937207
HepG2	AGGF1	Whole Cell	chrM	11763	A	G	+	1221	1221	1	AG	1174	1174	1	AG	0
HepG2	AGGF1	Whole Cell	chrM	11764	A	G	+	1	1258	0.000794913	AG	0	1209	0	-	0.000794913
HepG2	AGGF1	Whole Cell	chrM	15351	A	G	+	285	287	0.993031	AG	1084	1084	1	AG	-0.00696864
HepG2	AGGF1	Whole Cell	chrM	15383	A	G	-	283	283	1	AG	1523	1523	1	AG	0
HepG2	AGGF1	Whole Cell	chrM	15642	A	G	-	215	215	1	AG	986	986	1	AG	0
HepG2	AGGF1	Whole Cell	chrX	24095250	A	G	+	0	10	0	-	1	489	0.00204499	AG	-0.00204499
HepG2	AGGF1	Whole Cell	chrX	71495482	A	G	-	0	42	0	-	1	4531	0.000220702	AG	-0.000220702
HepG2	AGGF1	Whole Cell	chrX	73177282	A	G	+	0	10	0	-	3	15	0.2	AG	-0.2
HepG2	AGGF1	Whole Cell	chrX	73480740	A	G	-	1	11	0.0909091	AG	0	12	0	-	0.0909091
HepG2	AGGF1	Whole Cell	chrX	73494842	A	G	-	1	14	0.0714286	AG	0	10	0	-	0.0714286
HepG2	AGGF1	Whole Cell	chrX	73494892	A	G	-	0	10	0	-	1	26	0.0384615	AG	-0.0384615
HepG2	AGGF1	Whole Cell	chrX	73497090	A	G	-	3	12	0.25	AG	1	16	0.0625	AG	0.1875
HepG2	AGGF1	Whole Cell	chrX	73499925	A	G	-	1	58	0.0172414	AG	0	30	0	-	0.0172414
HepG2	AGGF1	Whole Cell	chrX	73499963	A	G	-	30	30	1	AG	24	24	1	AG	0
HepG2	AGGF1	Whole Cell	chrX	73499965	A	G	-	0	27	0	-	2	26	0.0769231	AG	-0.0769231
HepG2	AGGF1	Whole Cell	chrX	108967566	A	G	-	0	21	0	-	1	18	0.0555556	AG	-0.0555556
HepG2	AGGF1	Whole Cell	chrX	108967571	A	G	-	1	20	0.05	AG	1	23	0.0434783	AG	0.00652174
HepG2	AGGF1	Whole Cell	chrX	108967572	A	G	-	0	21	0	-	2	23	0.0869565	AG	-0.0869565
HepG2	AGGF1	Whole Cell	chrX	108967607	A	G	-	3	18	0.166667	AG	5	22	0.227273	AG	-0.0606061
HepG2	AGGF1	Whole Cell	chrX	108967773	A	G	-	0	13	0	-	1	13	0.0769231	AG	-0.0769231
HepG2	AGGF1	Whole Cell	chrX	130890712	A	G	-	0	13	0	-	2	191	0.0104712	AG	-0.0104712
HepG2	AGGF1	Whole Cell	chrX	132989300	A	G	-	0	42	0	-	1	52	0.0192308	AG	-0.0192308
HepG2	AGGF1	Whole Cell	chrX	132989310	A	G	-	1	43	0.0232558	AG	0	50	0	-	0.0232558
HepG2	AGGF1	Whole Cell	chrX	132989314	A	G	-	0	34	0	-	1	53	0.0188679	AG	-0.0188679
HepG2	AGGF1	Whole Cell	chrX	132989328	A	G	-	0	37	0	-	1	56	0.0178571	AG	-0.0178571
HepG2	AGGF1	Whole Cell	chrX	132993931	A	G	-	3	11	0.272727	AG	5	56	0.0892857	AG	0.183442
HepG2	AGGF1	Whole Cell	chrX	132993932	A	G	-	4	11	0.363636	AG	33	58	0.568966	AG	-0.205329
HepG2	AGGF1	Whole Cell	chrX	132994138	A	G	-	7	10	0.7	AG	36	56	0.642857	AG	0.0571429
HepG2	AGGF1	Whole Cell	chrX	132995836	A	G	-	1	12	0.0833333	AG	1	54	0.0185185	AG	0.0648148
HepG2	AGGF1	Whole Cell	chrX	132995859	A	G	-	12	14	0.857143	AG	25	46	0.543478	AG	0.313665
HepG2	AGGF1	Whole Cell	chrX	133021172	A	G	-	15	40	0.375	AG	10	45	0.222222	AG	0.152778
HepG2	AGGF1	Whole Cell	chrX	133027939	A	G	-	0	11	0	-	2	43	0.0465116	AG	-0.0465116
HepG2	AGGF1	Whole Cell	chrX	133027951	A	G	-	0	15	0	-	2	35	0.0571429	AG	-0.0571429
HepG2	AKAP1	Cytosol	chr1	1498904	A	G	-	1	11	0.0909091	AG	0	11	0	-	0.0909091
HepG2	AKAP1	Cytosol	chr1	9160870	A	G	-	1	44	0.0227273	AG	0	10	0	-	0.0227273
HepG2	AKAP1	Cytosol	chr1	15899030	A	G	-	4	14	0.285714	AG	4	10	0.4	AG	-0.114286
HepG2	AKAP1	Cytosol	chr1	15899032	A	G	-	0	16	0	-	1	10	0.1	AG	-0.1
HepG2	AKAP1	Cytosol	chr1	15899344	A	G	-	6	72	0.0833333	AG	4	32	0.125	AG	-0.0416667
HepG2	AKAP1	Cytosol	chr1	15899380	A	G	-	1	49	0.0204082	AG	0	33	0	-	0.0204082
HepG2	AKAP1	Cytosol	chr1	15899387	A	G	-	14	63	0.222222	AG	8	31	0.258065	AG	-0.0358423
HepG2	AKAP1	Cytosol	chr1	15899413	A	G	-	1	84	0.0119048	AG	0	29	0	-	0.0119048
HepG2	AKAP1	Cytosol	chr1	15899710	A	G	-	0	49	0	-	1	24	0.0416667	AG	-0.0416667
HepG2	AKAP1	Cytosol	chr1	19585874	A	G	+	1	28	0.0357143	AG	0	11	0	-	0.0357143
HepG2	AKAP1	Cytosol	chr1	32799907	A	G	+	1	10	0.1	AG	0	146	0	-	0.1
HepG2	AKAP1	Cytosol	chr1	45243713	A	G	+	0	22	0	-	1	5590	0.000178891	AG	-0.000178891
HepG2	AKAP1	Cytosol	chr1	45243726	A	G	+	0	38	0	-	1	5693	0.000175654	AG	-0.000175654
HepG2	AKAP1	Cytosol	chr1	45976840	A	G	+	1	18	0.0555556	AG	0	777	0	-	0.0555556
HepG2	AKAP1	Cytosol	chr1	45976880	A	G	-	1	18	0.0555556	AG	1	1124	0.00088968	AG	0.0546659
HepG2	AKAP1	Cytosol	chr1	91852921	A	G	-	0	17	0	-	5	21808	0.000229274	AG	-0.000229274
HepG2	AKAP1	Cytosol	chr1	91852930	A	G	-	0	27	0	-	8	23955	0.00033396	AG	-0.00033396
HepG2	AKAP1	Cytosol	chr1	91853092	A	G	-	0	40	0	-	2	11735	0.00017043	AG	-0.00017043
HepG2	AKAP1	Cytosol	chr1	150937927	A	G	+	45	77	0.584416	AG	61	161	0.378882	AG	0.205534
HepG2	AKAP1	Cytosol	chr1	156219450	A	G	+	18	18	1	AG	11	11	1	AG	0
HepG2	AKAP1	Cytosol	chr1	160967803	A	G	-	2	432	0.00462963	AG	0	10	0	-	0.00462963
HepG2	AKAP1	Cytosol	chr1	160967816	A	G	-	93	375	0.248	AG	0	10	0	-	0.248
HepG2	AKAP1	Cytosol	chr1	160967817	A	G	-	11	381	0.0288714	AG	0	10	0	-	0.0288714
HepG2	AKAP1	Cytosol	chr1	169101562	A	G	-	1	50	0.02	AG	0	37	0	-	0.02
HepG2	AKAP1	Cytosol	chr10	5807640	A	G	+	1	71	0.0140845	AG	0	133	0	-	0.0140845
HepG2	AKAP1	Cytosol	chr10	51590534	A	G	+	1	17	0.0588235	AG	0	44	0	-	0.0588235
HepG2	AKAP1	Cytosol	chr10	51590536	A	G	+	1	14	0.0714286	AG	0	47	0	-	0.0714286
HepG2	AKAP1	Cytosol	chr10	75008729	A	G	-	0	197	0	-	1	48	0.0208333	AG	-0.0208333
HepG2	AKAP1	Cytosol	chr10	75008731	A	G	-	6	185	0.0324324	AG	2	47	0.0425532	AG	-0.0101208
HepG2	AKAP1	Cytosol	chr10	75008785	A	G	-	2	94	0.0212766	AG	0	61	0	-	0.0212766
HepG2	AKAP1	Cytosol	chr10	75008797	A	G	-	0	124	0	-	2	74	0.027027	AG	-0.027027
HepG2	AKAP1	Cytosol	chr10	75008805	A	G	-	1	121	0.00826446	AG	0	58	0	-	0.00826446
HepG2	AKAP1	Cytosol	chr10	75008815	A	G	-	0	100	0	-	5	64	0.078125	AG	-0.078125
HepG2	AKAP1	Cytosol	chr10	75008817	A	G	-	8	84	0.0952381	AG	6	63	0.0952381	AG	0
HepG2	AKAP1	Cytosol	chr10	75008841	A	G	-	2	74	0.027027	AG	0	34	0	-	0.027027
HepG2	AKAP1	Cytosol	chr10	75008844	A	G	-	1	43	0.0232558	AG	0	33	0	-	0.0232558
HepG2	AKAP1	Cytosol	chr10	75008845	A	G	-	0	42	0	-	1	36	0.0277778	AG	-0.0277778
HepG2	AKAP1	Cytosol	chr10	75008846	A	G	-	0	43	0	-	1	37	0.027027	AG	-0.027027
HepG2	AKAP1	Cytosol	chr10	75008847	A	G	-	1	42	0.0238095	AG	0	39	0	-	0.0238095
HepG2	AKAP1	Cytosol	chr10	75008848	A	G	-	1	41	0.0243902	AG	0	39	0	-	0.0243902
HepG2	AKAP1	Cytosol	chr10	75008855	A	G	-	2	22	0.0909091	AG	1	35	0.0285714	AG	0.0623377
HepG2	AKAP1	Cytosol	chr10	75008856	A	G	-	0	23	0	-	1	32	0.03125	AG	-0.03125
HepG2	AKAP1	Cytosol	chr10	75008876	A	G	-	6	56	0.107143	AG	6	61	0.0983607	AG	0.0087822
HepG2	AKAP1	Cytosol	chr10	75008878	A	G	-	1	56	0.0178571	AG	0	55	0	-	0.0178571
HepG2	AKAP1	Cytosol	chr10	75008955	A	G	-	10	56	0.178571	AG	11	31	0.354839	AG	-0.176267
HepG2	AKAP1	Cytosol	chr10	75008965	A	G	-	3	54	0.0555556	AG	1	28	0.0357143	AG	0.0198413
HepG2	AKAP1	Cytosol	chr10	75009572	A	G	+	0	54	0	-	1	24	0.0416667	AG	-0.0416667
HepG2	AKAP1	Cytosol	chr10	75009720	A	G	-	0	28	0	-	1	34	0.0294118	AG	-0.0294118
HepG2	AKAP1	Cytosol	chr10	82192266	A	G	+	1	10	0.1	AG	0	169	0	-	0.1
HepG2	AKAP1	Cytosol	chr11	61567828	A	G	+	1	77	0.012987	AG	0	13	0	-	0.012987
HepG2	AKAP1	Cytosol	chr11	61569490	A	G	-	1	77	0.012987	AG	0	11	0	-	0.012987
HepG2	AKAP1	Cytosol	chr11	61732184	A	G	+	0	32	0	-	2	8263	0.000242043	AG	-0.000242043
HepG2	AKAP1	Cytosol	chr11	61732541	A	G	-	0	73	0	-	3	6001	0.000499917	AG	-0.000499917
HepG2	AKAP1	Cytosol	chr11	125526125	A	G	+	0	10	0	-	1	12	0.0833333	AG	-0.0833333
HepG2	AKAP1	Cytosol	chr11	125526167	A	G	+	0	10	0	-	1	11	0.0909091	AG	-0.0909091
HepG2	AKAP1	Cytosol	chr12	7085642	A	G	-	1	11	0.0909091	AG	0	12	0	-	0.0909091
HepG2	AKAP1	Cytosol	chr12	7085643	A	G	-	1	11	0.0909091	AG	0	14	0	-	0.0909091
HepG2	AKAP1	Cytosol	chr12	51324119	A	G	+	8	293	0.0273038	AG	2	10	0.2	AG	-0.172696
HepG2	AKAP1	Cytosol	chr12	51324122	A	G	+	8	302	0.0264901	AG	3	10	0.3	AG	-0.27351
HepG2	AKAP1	Cytosol	chr12	51324436	A	G	+	14	350	0.04	AG	0	22	0	-	0.04
HepG2	AKAP1	Cytosol	chr12	51324545	A	G	+	7	358	0.0195531	AG	0	25	0	-	0.0195531
HepG2	AKAP1	Cytosol	chr12	51324552	A	G	+	4	248	0.016129	AG	0	23	0	-	0.016129
HepG2	AKAP1	Cytosol	chr12	51324586	A	G	+	5	231	0.021645	AG	0	10	0	-	0.021645
HepG2	AKAP1	Cytosol	chr12	51324599	A	G	+	2	188	0.0106383	AG	0	11	0	-	0.0106383
HepG2	AKAP1	Cytosol	chr12	51324627	A	G	+	12	337	0.0356083	AG	1	10	0.1	AG	-0.0643917
HepG2	AKAP1	Cytosol	chr12	51324639	A	G	+	151	890	0.169663	AG	2	11	0.181818	AG	-0.0121553
HepG2	AKAP1	Cytosol	chr12	51324641	A	G	+	2	965	0.00207254	AG	0	10	0	-	0.00207254
HepG2	AKAP1	Cytosol	chr12	51324643	A	G	+	4	1030	0.0038835	AG	0	11	0	-	0.0038835
HepG2	AKAP1	Cytosol	chr12	51325396	A	G	+	2	438	0.00456621	AG	1	10	0.1	AG	-0.0954338
HepG2	AKAP1	Cytosol	chr12	51325435	A	G	+	8	786	0.0101781	AG	0	12	0	-	0.0101781
HepG2	AKAP1	Cytosol	chr12	51325439	A	G	+	2	805	0.00248447	AG	0	13	0	-	0.00248447
HepG2	AKAP1	Cytosol	chr12	51325440	A	G	+	17	770	0.0220779	AG	0	23	0	-	0.0220779
HepG2	AKAP1	Cytosol	chr12	51325444	A	G	+	4	817	0.00489596	AG	0	24	0	-	0.00489596
HepG2	AKAP1	Cytosol	chr12	51325446	A	G	+	3	821	0.00365408	AG	0	21	0	-	0.00365408
HepG2	AKAP1	Cytosol	chr12	51325454	A	G	+	5	808	0.00618812	AG	1	23	0.0434783	AG	-0.0372901
HepG2	AKAP1	Cytosol	chr12	51325633	A	G	+	1	211	0.00473934	AG	0	20	0	-	0.00473934
HepG2	AKAP1	Cytosol	chr12	51325635	A	G	+	1	226	0.00442478	AG	0	11	0	-	0.00442478
HepG2	AKAP1	Cytosol	chr12	54678625	A	G	+	0	47	0	-	1	477	0.00209644	AG	-0.00209644
HepG2	AKAP1	Cytosol	chr12	69747529	A	G	+	0	133	0	-	1	185	0.00540541	AG	-0.00540541
HepG2	AKAP1	Cytosol	chr12	69747530	A	G	+	0	148	0	-	1	175	0.00571429	AG	-0.00571429
HepG2	AKAP1	Cytosol	chr12	69747593	A	G	+	1	271	0.00369004	AG	0	298	0	-	0.00369004
HepG2	AKAP1	Cytosol	chr12	69747599	A	G	+	1	261	0.00383142	AG	0	281	0	-	0.00383142
HepG2	AKAP1	Cytosol	chr12	120898943	A	G	+	5	47	0.106383	AG	5	25	0.2	AG	-0.093617
HepG2	AKAP1	Cytosol	chr12	120898961	A	G	-	1	21	0.047619	AG	0	34	0	-	0.047619
HepG2	AKAP1	Cytosol	chr12	120898968	A	G	+	1	26	0.0384615	AG	0	36	0	-	0.0384615
HepG2	AKAP1	Cytosol	chr12	120898978	A	G	+	0	42	0	-	3	30	0.1	AG	-0.1
HepG2	AKAP1	Cytosol	chr12	120898985	A	G	+	1	41	0.0243902	AG	1	11	0.0909091	AG	-0.0665188
HepG2	AKAP1	Cytosol	chr12	120899011	A	G	+	18	29	0.62069	AG	6	10	0.6	AG	0.0206897
HepG2	AKAP1	Cytosol	chr12	120899041	A	G	-	2	26	0.0769231	AG	0	31	0	-	0.0769231
HepG2	AKAP1	Cytosol	chr12	120899054	A	G	+	1	43	0.0232558	AG	0	16	0	-	0.0232558
HepG2	AKAP1	Cytosol	chr12	120899072	A	G	-	1	14	0.0714286	AG	0	36	0	-	0.0714286
HepG2	AKAP1	Cytosol	chr12	120899075	A	G	+	13	25	0.52	AG	20	35	0.571429	AG	-0.0514286
HepG2	AKAP1	Cytosol	chr12	120899076	A	G	+	0	26	0	-	2	34	0.0588235	AG	-0.0588235
HepG2	AKAP1	Cytosol	chr12	120899079	A	G	+	3	39	0.0769231	AG	0	35	0	-	0.0769231
HepG2	AKAP1	Cytosol	chr12	120899174	A	G	+	0	41	0	-	1	30	0.0333333	AG	-0.0333333
HepG2	AKAP1	Cytosol	chr12	133297885	A	G	+	2	72	0.0277778	AG	0	61	0	-	0.0277778
HepG2	AKAP1	Cytosol	chr12	133297904	A	G	+	18	236	0.0762712	AG	18	61	0.295082	AG	-0.218811
HepG2	AKAP1	Cytosol	chr12	133297942	A	G	+	0	279	0	-	1	71	0.0140845	AG	-0.0140845
HepG2	AKAP1	Cytosol	chr12	133297950	A	G	+	0	262	0	-	1	63	0.015873	AG	-0.015873
HepG2	AKAP1	Cytosol	chr12	133297956	A	G	+	11	261	0.0421456	AG	10	74	0.135135	AG	-0.0929895
HepG2	AKAP1	Cytosol	chr12	133297961	A	G	+	3	308	0.00974026	AG	1	79	0.0126582	AG	-0.00291797
HepG2	AKAP1	Cytosol	chr12	133297966	A	G	+	46	317	0.14511	AG	16	71	0.225352	AG	-0.0802417
HepG2	AKAP1	Cytosol	chr12	133297974	A	G	+	8	363	0.0220386	AG	10	81	0.123457	AG	-0.101418
HepG2	AKAP1	Cytosol	chr12	133297995	A	G	+	2	108	0.0185185	AG	0	89	0	-	0.0185185
HepG2	AKAP1	Cytosol	chr12	133297997	A	G	+	2	105	0.0190476	AG	0	85	0	-	0.0190476
HepG2	AKAP1	Cytosol	chr12	133298016	A	G	+	2	120	0.0166667	AG	0	89	0	-	0.0166667
HepG2	AKAP1	Cytosol	chr12	133298019	A	G	+	5	115	0.0434783	AG	0	84	0	-	0.0434783
HepG2	AKAP1	Cytosol	chr12	133298020	A	G	+	0	104	0	-	1	86	0.0116279	AG	-0.0116279
HepG2	AKAP1	Cytosol	chr12	133298095	A	G	+	0	55	0	-	3	65	0.0461538	AG	-0.0461538
HepG2	AKAP1	Cytosol	chr12	133298125	A	G	+	1	37	0.027027	AG	0	47	0	-	0.027027
HepG2	AKAP1	Cytosol	chr12	133298339	A	G	+	15	38	0.394737	AG	33	68	0.485294	AG	-0.0905573
HepG2	AKAP1	Cytosol	chr12	133298340	A	G	+	5	41	0.121951	AG	3	67	0.0447761	AG	0.0771751
HepG2	AKAP1	Cytosol	chr12	133298358	A	G	+	0	57	0	-	1	71	0.0140845	AG	-0.0140845
HepG2	AKAP1	Cytosol	chr12	133298359	A	G	+	0	68	0	-	1	74	0.0135135	AG	-0.0135135
HepG2	AKAP1	Cytosol	chr12	133298417	A	G	+	0	89	0	-	5	83	0.060241	AG	-0.060241
HepG2	AKAP1	Cytosol	chr12	133298423	A	G	+	15	104	0.144231	AG	19	71	0.267606	AG	-0.123375
HepG2	AKAP1	Cytosol	chr12	133298428	A	G	+	0	105	0	-	5	66	0.0757576	AG	-0.0757576
HepG2	AKAP1	Cytosol	chr12	133298465	A	G	+	0	199	0	-	1	70	0.0142857	AG	-0.0142857
HepG2	AKAP1	Cytosol	chr12	133299058	A	G	+	0	49	0	-	1	75	0.0133333	AG	-0.0133333
HepG2	AKAP1	Cytosol	chr12	133299073	A	G	+	1	59	0.0169492	AG	0	79	0	-	0.0169492
HepG2	AKAP1	Cytosol	chr12	133299095	A	G	+	1	64	0.015625	AG	0	61	0	-	0.015625
HepG2	AKAP1	Cytosol	chr13	45915223	A	G	+	0	38	0	-	1	6234	0.000160411	AG	-0.000160411
HepG2	AKAP1	Cytosol	chr14	21928835	A	G	-	1	150	0.00666667	AG	1	12	0.0833333	AG	-0.0766667
HepG2	AKAP1	Cytosol	chr14	21928838	A	G	-	0	141	0	-	1	11	0.0909091	AG	-0.0909091
HepG2	AKAP1	Cytosol	chr14	21928840	A	G	-	3	140	0.0214286	AG	0	11	0	-	0.0214286
HepG2	AKAP1	Cytosol	chr14	21928845	A	G	-	1	135	0.00740741	AG	0	13	0	-	0.00740741
HepG2	AKAP1	Cytosol	chr14	21928846	A	G	-	4	131	0.0305344	AG	1	13	0.0769231	AG	-0.0463887
HepG2	AKAP1	Cytosol	chr14	21928851	A	G	-	42	119	0.352941	AG	4	13	0.307692	AG	0.0452489
HepG2	AKAP1	Cytosol	chr14	23441366	A	G	-	2	222	0.00900901	AG	0	34	0	-	0.00900901
HepG2	AKAP1	Cytosol	chr14	23441376	A	G	-	3	210	0.0142857	AG	0	41	0	-	0.0142857
HepG2	AKAP1	Cytosol	chr14	23441379	A	G	-	3	218	0.0137615	AG	0	38	0	-	0.0137615
HepG2	AKAP1	Cytosol	chr14	23441380	A	G	-	4	221	0.0180995	AG	0	35	0	-	0.0180995
HepG2	AKAP1	Cytosol	chr14	23441391	A	G	-	1	190	0.00526316	AG	0	41	0	-	0.00526316
HepG2	AKAP1	Cytosol	chr14	23441395	A	G	-	11	163	0.0674847	AG	2	36	0.0555556	AG	0.0119291
HepG2	AKAP1	Cytosol	chr14	23441405	A	G	-	3	121	0.0247934	AG	0	28	0	-	0.0247934
HepG2	AKAP1	Cytosol	chr14	23441411	A	G	-	2	168	0.0119048	AG	0	28	0	-	0.0119048
HepG2	AKAP1	Cytosol	chr14	23441439	A	G	-	28	285	0.0982456	AG	6	46	0.130435	AG	-0.0321892
HepG2	AKAP1	Cytosol	chr14	23441442	A	G	-	10	283	0.0353357	AG	0	45	0	-	0.0353357
HepG2	AKAP1	Cytosol	chr14	23441443	A	G	-	5	232	0.0215517	AG	0	47	0	-	0.0215517
HepG2	AKAP1	Cytosol	chr14	23441450	A	G	-	1	397	0.00251889	AG	0	43	0	-	0.00251889
HepG2	AKAP1	Cytosol	chr14	23441460	A	G	-	4	448	0.00892857	AG	0	47	0	-	0.00892857
HepG2	AKAP1	Cytosol	chr14	23441476	A	G	-	304	380	0.8	AG	40	48	0.833333	AG	-0.0333333
HepG2	AKAP1	Cytosol	chr14	23441478	A	G	-	5	385	0.012987	AG	1	49	0.0204082	AG	-0.00742115
HepG2	AKAP1	Cytosol	chr14	23441485	A	G	-	16	447	0.0357942	AG	0	46	0	-	0.0357942
HepG2	AKAP1	Cytosol	chr14	23441498	A	G	-	1	444	0.00225225	AG	0	47	0	-	0.00225225
HepG2	AKAP1	Cytosol	chr14	23441503	A	G	-	1	387	0.00258398	AG	0	44	0	-	0.00258398
HepG2	AKAP1	Cytosol	chr14	23441951	A	G	-	2	132	0.0151515	AG	0	21	0	-	0.0151515
HepG2	AKAP1	Cytosol	chr14	23442051	A	G	-	11	269	0.0408922	AG	2	31	0.0645161	AG	-0.0236239
HepG2	AKAP1	Cytosol	chr14	23442055	A	G	-	5	232	0.0215517	AG	0	33	0	-	0.0215517
HepG2	AKAP1	Cytosol	chr14	23442076	A	G	-	1	198	0.00505051	AG	0	30	0	-	0.00505051
HepG2	AKAP1	Cytosol	chr14	23442081	A	G	-	1	206	0.00485437	AG	0	23	0	-	0.00485437
HepG2	AKAP1	Cytosol	chr14	23442082	A	G	-	1	205	0.00487805	AG	0	24	0	-	0.00487805
HepG2	AKAP1	Cytosol	chr14	23442104	A	G	-	3	177	0.0169492	AG	0	33	0	-	0.0169492
HepG2	AKAP1	Cytosol	chr14	23442116	A	G	-	10	100	0.1	AG	0	22	0	-	0.1
HepG2	AKAP1	Cytosol	chr14	23442119	A	G	-	2	116	0.0172414	AG	0	22	0	-	0.0172414
HepG2	AKAP1	Cytosol	chr14	23442122	A	G	-	24	120	0.2	AG	7	36	0.194444	AG	0.00555556
HepG2	AKAP1	Cytosol	chr14	23442125	A	G	-	1	143	0.00699301	AG	0	27	0	-	0.00699301
HepG2	AKAP1	Cytosol	chr14	23442135	A	G	-	0	184	0	-	1	32	0.03125	AG	-0.03125
HepG2	AKAP1	Cytosol	chr14	23442141	A	G	-	14	174	0.0804598	AG	0	34	0	-	0.0804598
HepG2	AKAP1	Cytosol	chr14	23442145	A	G	-	1	156	0.00641026	AG	0	32	0	-	0.00641026
HepG2	AKAP1	Cytosol	chr14	23442156	A	G	-	0	168	0	-	1	30	0.0333333	AG	-0.0333333
HepG2	AKAP1	Cytosol	chr14	23442165	A	G	-	1	159	0.00628931	AG	0	29	0	-	0.00628931
HepG2	AKAP1	Cytosol	chr14	53242417	A	G	-	1	27	0.037037	AG	0	25	0	-	0.037037
HepG2	AKAP1	Cytosol	chr14	53242425	A	G	-	0	21	0	-	1	10	0.1	AG	-0.1
HepG2	AKAP1	Cytosol	chr14	53242491	A	G	-	1	13	0.0769231	AG	0	13	0	-	0.0769231
HepG2	AKAP1	Cytosol	chr14	53242568	A	G	-	1	23	0.0434783	AG	0	14	0	-	0.0434783
HepG2	AKAP1	Cytosol	chr14	53242859	A	G	-	1	40	0.025	AG	0	24	0	-	0.025
HepG2	AKAP1	Cytosol	chr14	53242860	A	G	+	1	42	0.0238095	AG	0	14	0	-	0.0238095
HepG2	AKAP1	Cytosol	chr15	69745222	A	G	+	1	73	0.0136986	AG	0	9002	0	-	0.0136986
HepG2	AKAP1	Cytosol	chr15	69747806	A	G	+	0	48	0	-	1	9187	0.000108849	AG	-0.000108849
HepG2	AKAP1	Cytosol	chr15	79214187	A	G	+	1	11	0.0909091	AG	0	103	0	-	0.0909091
HepG2	AKAP1	Cytosol	chr16	4561474	A	G	-	1	20	0.05	AG	0	39	0	-	0.05
HepG2	AKAP1	Cytosol	chr16	5135187	A	G	-	1	77	0.012987	AG	0	26	0	-	0.012987
HepG2	AKAP1	Cytosol	chr16	15502577	A	G	+	0	67	0	-	1	12	0.0833333	AG	-0.0833333
HepG2	AKAP1	Cytosol	chr16	15502589	A	G	+	1	67	0.0149254	AG	0	10	0	-	0.0149254
HepG2	AKAP1	Cytosol	chr16	15503038	A	G	+	1	25	0.04	AG	0	11	0	-	0.04
HepG2	AKAP1	Cytosol	chr16	15503039	A	G	+	5	23	0.217391	AG	0	12	0	-	0.217391
HepG2	AKAP1	Cytosol	chr16	15503068	A	G	+	6	35	0.171429	AG	0	20	0	-	0.171429
HepG2	AKAP1	Cytosol	chr16	15503078	A	G	+	1	36	0.0277778	AG	0	27	0	-	0.0277778
HepG2	AKAP1	Cytosol	chr16	15503084	A	G	+	2	34	0.0588235	AG	0	23	0	-	0.0588235
HepG2	AKAP1	Cytosol	chr16	15503113	A	G	+	1	19	0.0526316	AG	0	35	0	-	0.0526316
HepG2	AKAP1	Cytosol	chr16	15503139	A	G	+	0	86	0	-	2	35	0.0571429	AG	-0.0571429
HepG2	AKAP1	Cytosol	chr16	15503613	A	G	+	1	26	0.0384615	AG	0	26	0	-	0.0384615
HepG2	AKAP1	Cytosol	chr16	15503631	A	G	+	0	41	0	-	2	33	0.0606061	AG	-0.0606061
HepG2	AKAP1	Cytosol	chr16	15505247	A	G	+	1	19	0.0526316	AG	0	13	0	-	0.0526316
HepG2	AKAP1	Cytosol	chr16	15505248	A	G	+	1	18	0.0555556	AG	0	12	0	-	0.0555556
HepG2	AKAP1	Cytosol	chr16	15505412	A	G	+	3	45	0.0666667	AG	1	10	0.1	AG	-0.0333333
HepG2	AKAP1	Cytosol	chr16	15505651	A	G	+	1	14	0.0714286	AG	0	23	0	-	0.0714286
HepG2	AKAP1	Cytosol	chr16	15505652	A	G	+	1	15	0.0666667	AG	0	24	0	-	0.0666667
HepG2	AKAP1	Cytosol	chr16	15505658	A	G	+	2	18	0.111111	AG	0	21	0	-	0.111111
HepG2	AKAP1	Cytosol	chr16	15505659	A	G	+	0	21	0	-	1	11	0.0909091	AG	-0.0909091
HepG2	AKAP1	Cytosol	chr16	18796084	A	G	-	0	24	0	-	2	15908	0.000125723	AG	-0.000125723
HepG2	AKAP1	Cytosol	chr16	18796098	A	G	-	0	22	0	-	1	17319	5.77401e-05	AG	-5.77401e-05
HepG2	AKAP1	Cytosol	chr16	18796120	A	G	-	0	76	0	-	2	25932	7.71248e-05	AG	-7.71248e-05
HepG2	AKAP1	Cytosol	chr16	29709043	A	G	+	1	17	0.0588235	AG	0	71	0	-	0.0588235
HepG2	AKAP1	Cytosol	chr16	50139505	A	G	+	1	19	0.0526316	AG	0	16	0	-	0.0526316
HepG2	AKAP1	Cytosol	chr16	50139541	A	G	+	1	13	0.0769231	AG	0	22	0	-	0.0769231
HepG2	AKAP1	Cytosol	chr16	50139542	A	G	+	2	13	0.153846	AG	1	11	0.0909091	AG	0.0629371
HepG2	AKAP1	Cytosol	chr16	69496863	A	G	+	2	184	0.0108696	AG	0	53	0	-	0.0108696
HepG2	AKAP1	Cytosol	chr16	69496883	A	G	+	2	306	0.00653595	AG	0	78	0	-	0.00653595
HepG2	AKAP1	Cytosol	chr16	69496914	A	G	+	0	136	0	-	1	100	0.01	AG	-0.01
HepG2	AKAP1	Cytosol	chr17	1680776	A	G	+	1	55	0.0181818	AG	0	148	0	-	0.0181818
HepG2	AKAP1	Cytosol	chr17	16344935	A	G	-	0	160	0	-	1	1652	0.000605327	AG	-0.000605327
HepG2	AKAP1	Cytosol	chr17	16344974	A	G	+	1	66	0.0151515	AG	0	1837	0	-	0.0151515
HepG2	AKAP1	Cytosol	chr17	16344981	A	G	+	0	70	0	-	8	1810	0.00441989	AG	-0.00441989
HepG2	AKAP1	Cytosol	chr17	16345004	A	G	-	1	50	0.02	AG	0	1551	0	-	0.02
HepG2	AKAP1	Cytosol	chr17	16345007	A	G	+	1	54	0.0185185	AG	0	1561	0	-	0.0185185
HepG2	AKAP1	Cytosol	chr17	16345070	A	G	+	0	72	0	-	1	1464	0.00068306	AG	-0.00068306
HepG2	AKAP1	Cytosol	chr17	16345086	A	G	-	1	108	0.00925926	AG	0	1360	0	-	0.00925926
HepG2	AKAP1	Cytosol	chr17	16345088	A	G	-	1	112	0.00892857	AG	0	1494	0	-	0.00892857
HepG2	AKAP1	Cytosol	chr17	16345131	A	G	+	2	58	0.0344828	AG	0	2346	0	-	0.0344828
HepG2	AKAP1	Cytosol	chr17	26654225	A	G	+	0	127	0	-	2	161	0.0124224	AG	-0.0124224
HepG2	AKAP1	Cytosol	chr17	40176519	A	G	+	1	74	0.0135135	AG	0	32	0	-	0.0135135
HepG2	AKAP1	Cytosol	chr17	76203624	A	G	+	1	51	0.0196078	AG	0	86	0	-	0.0196078
HepG2	AKAP1	Cytosol	chr17	79477257	A	G	-	1	274	0.00364964	AG	0	707	0	-	0.00364964
HepG2	AKAP1	Cytosol	chr17	79477263	A	G	-	2	227	0.00881057	AG	0	671	0	-	0.00881057
HepG2	AKAP1	Cytosol	chr17	79477264	A	G	-	2	231	0.00865801	AG	0	678	0	-	0.00865801
HepG2	AKAP1	Cytosol	chr17	79477315	A	G	-	2	213	0.00938967	AG	0	848	0	-	0.00938967
HepG2	AKAP1	Cytosol	chr17	79477461	A	G	-	4	333	0.012012	AG	0	597	0	-	0.012012
HepG2	AKAP1	Cytosol	chr17	79477517	A	G	-	0	235	0	-	1	1048	0.000954198	AG	-0.000954198
HepG2	AKAP1	Cytosol	chr17	79780692	A	G	-	5	92	0.0543478	AG	4	156	0.025641	AG	0.0287068
HepG2	AKAP1	Cytosol	chr18	77663723	A	G	-	1	41	0.0243902	AG	0	51	0	-	0.0243902
HepG2	AKAP1	Cytosol	chr19	583208	A	G	+	6	790	0.00759494	AG	0	140	0	-	0.00759494
HepG2	AKAP1	Cytosol	chr19	1106615	A	G	-	72	73	0.986301	AG	5223	5224	0.999809	AG	-0.0135072
HepG2	AKAP1	Cytosol	chr19	2233704	A	G	-	1	34	0.0294118	AG	0	268	0	-	0.0294118
HepG2	AKAP1	Cytosol	chr19	2233709	A	G	-	1	36	0.0277778	AG	0	273	0	-	0.0277778
HepG2	AKAP1	Cytosol	chr19	4654589	A	G	+	1	89	0.011236	AG	0	10	0	-	0.011236
HepG2	AKAP1	Cytosol	chr19	11033696	A	G	-	2	47	0.0425532	AG	0	43	0	-	0.0425532
HepG2	AKAP1	Cytosol	chr19	11256626	A	G	-	3	110	0.0272727	AG	0	11	0	-	0.0272727
HepG2	AKAP1	Cytosol	chr19	11256631	A	G	-	1	111	0.00900901	AG	0	13	0	-	0.00900901
HepG2	AKAP1	Cytosol	chr19	11256687	A	G	-	1	85	0.0117647	AG	0	31	0	-	0.0117647
HepG2	AKAP1	Cytosol	chr19	11256702	A	G	-	3	115	0.026087	AG	0	29	0	-	0.026087
HepG2	AKAP1	Cytosol	chr19	11256725	A	G	-	19	111	0.171171	AG	2	13	0.153846	AG	0.017325
HepG2	AKAP1	Cytosol	chr19	11257502	A	G	-	0	12	0	-	3	14	0.214286	AG	-0.214286
HepG2	AKAP1	Cytosol	chr19	11257508	A	G	-	0	10	0	-	3	24	0.125	AG	-0.125
HepG2	AKAP1	Cytosol	chr19	11257509	A	G	-	0	10	0	-	2	24	0.0833333	AG	-0.0833333
HepG2	AKAP1	Cytosol	chr19	11561207	A	G	+	6	43	0.139535	AG	1	10	0.1	AG	0.0395349
HepG2	AKAP1	Cytosol	chr19	11561224	A	G	+	14	51	0.27451	AG	8	12	0.666667	AG	-0.392157
HepG2	AKAP1	Cytosol	chr19	11561237	A	G	+	1	98	0.0102041	AG	0	14	0	-	0.0102041
HepG2	AKAP1	Cytosol	chr19	11561241	A	G	+	0	104	0	-	2	11	0.181818	AG	-0.181818
HepG2	AKAP1	Cytosol	chr19	11561383	A	G	+	2	61	0.0327869	AG	0	13	0	-	0.0327869
HepG2	AKAP1	Cytosol	chr19	11561384	A	G	+	1	65	0.0153846	AG	0	13	0	-	0.0153846
HepG2	AKAP1	Cytosol	chr19	17692792	A	G	+	1	191	0.0052356	AG	0	27	0	-	0.0052356
HepG2	AKAP1	Cytosol	chr19	17692857	A	G	+	1	87	0.0114943	AG	0	21	0	-	0.0114943
HepG2	AKAP1	Cytosol	chr19	17692979	A	G	+	1	75	0.0133333	AG	0	14	0	-	0.0133333
HepG2	AKAP1	Cytosol	chr19	18476176	A	G	+	4	25	0.16	AG	0	12	0	-	0.16
HepG2	AKAP1	Cytosol	chr19	42375624	A	G	+	1	15	0.0666667	AG	3	11	0.272727	AG	-0.206061
HepG2	AKAP1	Cytosol	chr19	42375627	A	G	+	0	13	0	-	1	11	0.0909091	AG	-0.0909091
HepG2	AKAP1	Cytosol	chr19	42376702	A	G	+	0	10	0	-	2	15	0.133333	AG	-0.133333
HepG2	AKAP1	Cytosol	chr19	48374385	A	G	-	3	11	0.272727	AG	1	10	0.1	AG	0.172727
HepG2	AKAP1	Cytosol	chr19	48374511	A	G	-	1	15	0.0666667	AG	0	36	0	-	0.0666667
HepG2	AKAP1	Cytosol	chr19	48374538	A	G	-	3	51	0.0588235	AG	16	29	0.551724	AG	-0.492901
HepG2	AKAP1	Cytosol	chr19	48956855	A	G	+	1	36	0.0277778	AG	0	13	0	-	0.0277778
HepG2	AKAP1	Cytosol	chr19	49468708	A	G	-	0	159	0	-	11	128529	8.55838e-05	AG	-8.55838e-05
HepG2	AKAP1	Cytosol	chr19	49468711	A	G	-	0	152	0	-	5	129772	3.85291e-05	AG	-3.85291e-05
HepG2	AKAP1	Cytosol	chr19	50411065	A	G	-	1	10	0.1	AG	0	11	0	-	0.1
HepG2	AKAP1	Cytosol	chr19	50411066	A	G	-	1	11	0.0909091	AG	0	13	0	-	0.0909091
HepG2	AKAP1	Cytosol	chr19	58904455	A	G	+	0	12	0	-	1	2973	0.000336361	AG	-0.000336361
HepG2	AKAP1	Cytosol	chr2	10924117	A	G	+	1	44	0.0227273	AG	0	81	0	-	0.0227273
HepG2	AKAP1	Cytosol	chr2	10924275	A	G	-	1	29	0.0344828	AG	0	131	0	-	0.0344828
HepG2	AKAP1	Cytosol	chr2	27293394	A	G	+	0	15	0	-	1	2384	0.000419463	AG	-0.000419463
HepG2	AKAP1	Cytosol	chr2	27293395	A	G	+	0	13	0	-	3	2316	0.00129534	AG	-0.00129534
HepG2	AKAP1	Cytosol	chr2	47130552	A	G	-	1	21	0.047619	AG	0	41	0	-	0.047619
HepG2	AKAP1	Cytosol	chr2	47132216	A	G	-	1	16	0.0625	AG	0	13	0	-	0.0625
HepG2	AKAP1	Cytosol	chr2	99812289	A	G	+	0	55	0	-	1	15	0.0666667	AG	-0.0666667
HepG2	AKAP1	Cytosol	chr2	99812290	A	G	+	0	48	0	-	2	16	0.125	AG	-0.125
HepG2	AKAP1	Cytosol	chr2	99812414	A	G	+	0	18	0	-	3	17	0.176471	AG	-0.176471
HepG2	AKAP1	Cytosol	chr2	99812815	A	G	+	0	27	0	-	3	30	0.1	AG	-0.1
HepG2	AKAP1	Cytosol	chr2	99812817	A	G	+	0	25	0	-	2	25	0.08	AG	-0.08
HepG2	AKAP1	Cytosol	chr2	99812965	A	G	+	0	11	0	-	1	32	0.03125	AG	-0.03125
HepG2	AKAP1	Cytosol	chr2	99813020	A	G	+	0	26	0	-	1	44	0.0227273	AG	-0.0227273
HepG2	AKAP1	Cytosol	chr2	128605107	A	G	-	2	10	0.2	AG	0	41	0	-	0.2
HepG2	AKAP1	Cytosol	chr2	133012594	A	G	-	0	66	0	-	4	2706	0.0014782	AG	-0.0014782
HepG2	AKAP1	Cytosol	chr2	133012595	A	G	-	0	87	0	-	3	2708	0.00110783	AG	-0.00110783
HepG2	AKAP1	Cytosol	chr2	133012612	A	G	-	145	145	1	AG	1379	1379	1	AG	0
HepG2	AKAP1	Cytosol	chr2	133012839	A	G	-	156	158	0.987342	AG	3111	3116	0.998395	AG	-0.0110536
HepG2	AKAP1	Cytosol	chr2	133013141	A	G	+	0	25	0	-	1	115	0.00869565	AG	-0.00869565
HepG2	AKAP1	Cytosol	chr2	133013144	A	G	+	30	32	0.9375	AG	131	131	1	AG	-0.0625
HepG2	AKAP1	Cytosol	chr2	188419041	A	G	-	1	11	0.0909091	AG	0	18	0	-	0.0909091
HepG2	AKAP1	Cytosol	chr2	217364119	A	G	+	2	62	0.0322581	AG	0	20319	0	-	0.0322581
HepG2	AKAP1	Cytosol	chr2	219129060	A	G	+	47	47	1	AG	11	11	1	AG	0
HepG2	AKAP1	Cytosol	chr2	242512138	A	G	+	22	252	0.0873016	AG	0	42	0	-	0.0873016
HepG2	AKAP1	Cytosol	chr20	3805458	A	G	+	6	40	0.15	AG	0	32	0	-	0.15
HepG2	AKAP1	Cytosol	chr20	3805459	A	G	+	8	39	0.205128	AG	1	27	0.037037	AG	0.168091
HepG2	AKAP1	Cytosol	chr20	18468472	A	G	-	0	11	0	-	1	10	0.1	AG	-0.1
HepG2	AKAP1	Cytosol	chr20	44527269	A	G	+	1	17	0.0588235	AG	0	50	0	-	0.0588235
HepG2	AKAP1	Cytosol	chr20	44527273	A	G	+	1	13	0.0769231	AG	0	44	0	-	0.0769231
HepG2	AKAP1	Cytosol	chr20	44527331	A	G	+	2	29	0.0689655	AG	0	65	0	-	0.0689655
HepG2	AKAP1	Cytosol	chr20	44527340	A	G	-	1	27	0.037037	AG	0	59	0	-	0.037037
HepG2	AKAP1	Cytosol	chr20	44527341	A	G	-	1	26	0.0384615	AG	0	62	0	-	0.0384615
HepG2	AKAP1	Cytosol	chr20	57466899	A	G	+	1	25	0.04	AG	0	849	0	-	0.04
HepG2	AKAP1	Cytosol	chr22	24313657	A	G	-	1	14	0.0714286	AG	0	132	0	-	0.0714286
HepG2	AKAP1	Cytosol	chr22	29191090	A	G	+	1	13	0.0769231	AG	0	475	0	-	0.0769231
HepG2	AKAP1	Cytosol	chr3	10193457	A	G	+	3	114	0.0263158	AG	0	27	0	-	0.0263158
HepG2	AKAP1	Cytosol	chr3	10193475	A	G	+	3	164	0.0182927	AG	0	20	0	-	0.0182927
HepG2	AKAP1	Cytosol	chr3	10193606	A	G	+	1	51	0.0196078	AG	0	19	0	-	0.0196078
HepG2	AKAP1	Cytosol	chr3	12880931	A	G	-	1	26	0.0384615	AG	0	7950	0	-	0.0384615
HepG2	AKAP1	Cytosol	chr3	12880938	A	G	-	0	34	0	-	2	8531	0.000234439	AG	-0.000234439
HepG2	AKAP1	Cytosol	chr3	14986471	A	G	-	0	11	0	-	1	26	0.0384615	AG	-0.0384615
HepG2	AKAP1	Cytosol	chr3	49397323	A	G	-	0	16	0	-	2	116	0.0172414	AG	-0.0172414
HepG2	AKAP1	Cytosol	chr3	156259178	A	G	-	22	22	1	AG	45	45	1	AG	0
HepG2	AKAP1	Cytosol	chr3	186507594	A	G	+	1	80	0.0125	AG	0	54	0	-	0.0125
HepG2	AKAP1	Cytosol	chr4	39501394	A	G	-	1	10	0.1	AG	0	91	0	-	0.1
HepG2	AKAP1	Cytosol	chr4	57326126	A	G	+	1	22	0.0454545	AG	0	12	0	-	0.0454545
HepG2	AKAP1	Cytosol	chr4	57326131	A	G	+	0	30	0	-	2	13	0.153846	AG	-0.153846
HepG2	AKAP1	Cytosol	chr4	57326153	A	G	-	1	68	0.0147059	AG	0	13	0	-	0.0147059
HepG2	AKAP1	Cytosol	chr4	57326156	A	G	+	0	71	0	-	1	13	0.0769231	AG	-0.0769231
HepG2	AKAP1	Cytosol	chr4	57326159	A	G	+	1	83	0.0120482	AG	0	14	0	-	0.0120482
HepG2	AKAP1	Cytosol	chr4	57326250	A	G	+	0	30	0	-	1	31	0.0322581	AG	-0.0322581
HepG2	AKAP1	Cytosol	chr4	57326333	A	G	+	1	42	0.0238095	AG	0	33	0	-	0.0238095
HepG2	AKAP1	Cytosol	chr4	57326875	A	G	+	3	31	0.0967742	AG	0	38	0	-	0.0967742
HepG2	AKAP1	Cytosol	chr4	57326879	A	G	+	1	32	0.03125	AG	1	45	0.0222222	AG	0.00902778
HepG2	AKAP1	Cytosol	chr4	57327125	A	G	+	2	29	0.0689655	AG	0	50	0	-	0.0689655
HepG2	AKAP1	Cytosol	chr4	120218665	A	G	-	1	17	0.0588235	AG	0	33	0	-	0.0588235
HepG2	AKAP1	Cytosol	chr4	166263574	A	G	+	1	116	0.00862069	AG	0	164	0	-	0.00862069
HepG2	AKAP1	Cytosol	chr5	42800162	A	G	-	1	77	0.012987	AG	0	78	0	-	0.012987
HepG2	AKAP1	Cytosol	chr5	42800180	A	G	-	1	92	0.0108696	AG	0	65	0	-	0.0108696
HepG2	AKAP1	Cytosol	chr5	42800185	A	G	+	1	97	0.0103093	AG	0	59	0	-	0.0103093
HepG2	AKAP1	Cytosol	chr5	42800215	A	G	+	1	89	0.011236	AG	0	75	0	-	0.011236
HepG2	AKAP1	Cytosol	chr5	42800284	A	G	-	1	67	0.0149254	AG	0	83	0	-	0.0149254
HepG2	AKAP1	Cytosol	chr5	42800987	A	G	-	1	72	0.0138889	AG	0	886	0	-	0.0138889
HepG2	AKAP1	Cytosol	chr5	42800989	A	G	+	1	75	0.0133333	AG	0	890	0	-	0.0133333
HepG2	AKAP1	Cytosol	chr5	42801037	A	G	-	1	53	0.0188679	AG	0	600	0	-	0.0188679
HepG2	AKAP1	Cytosol	chr5	42801045	A	G	+	1	44	0.0227273	AG	0	556	0	-	0.0227273
HepG2	AKAP1	Cytosol	chr5	42801048	A	G	+	1	46	0.0217391	AG	0	537	0	-	0.0217391
HepG2	AKAP1	Cytosol	chr5	42801254	A	G	+	0	46	0	-	1	797	0.00125471	AG	-0.00125471
HepG2	AKAP1	Cytosol	chr5	42801350	A	G	+	0	69	0	-	1	935	0.00106952	AG	-0.00106952
HepG2	AKAP1	Cytosol	chr5	81573541	A	G	+	0	15	0	-	1	9775	0.000102302	AG	-0.000102302
HepG2	AKAP1	Cytosol	chr5	133738303	A	G	-	1	12	0.0833333	AG	0	43	0	-	0.0833333
HepG2	AKAP1	Cytosol	chr5	149827273	A	G	-	1	10	0.1	AG	0	6024	0	-	0.1
HepG2	AKAP1	Cytosol	chr5	150647975	A	G	+	1	29	0.0344828	AG	0	11	0	-	0.0344828
HepG2	AKAP1	Cytosol	chr5	150647976	A	G	+	2	29	0.0689655	AG	0	12	0	-	0.0689655
HepG2	AKAP1	Cytosol	chr6	7881850	A	G	+	1	83	0.0120482	AG	0	302	0	-	0.0120482
HepG2	AKAP1	Cytosol	chr6	7881853	A	G	-	1	82	0.0121951	AG	0	292	0	-	0.0121951
HepG2	AKAP1	Cytosol	chr6	7881878	A	G	-	1	108	0.00925926	AG	0	393	0	-	0.00925926
HepG2	AKAP1	Cytosol	chr6	7882077	A	G	-	2	91	0.021978	AG	0	465	0	-	0.021978
HepG2	AKAP1	Cytosol	chr6	7882649	A	G	-	0	41	0	-	1	533	0.00187617	AG	-0.00187617
HepG2	AKAP1	Cytosol	chr6	30460807	A	G	+	2	80	0.025	AG	0	10	0	-	0.025
HepG2	AKAP1	Cytosol	chr6	42856007	A	G	+	0	40	0	-	1	48	0.0208333	AG	-0.0208333
HepG2	AKAP1	Cytosol	chr6	42856029	A	G	+	8	23	0.347826	AG	13	39	0.333333	AG	0.0144928
HepG2	AKAP1	Cytosol	chr6	42856131	A	G	+	1	12	0.0833333	AG	0	29	0	-	0.0833333
HepG2	AKAP1	Cytosol	chr6	42856156	A	G	+	1	87	0.0114943	AG	2	49	0.0408163	AG	-0.0293221
HepG2	AKAP1	Cytosol	chr6	42856170	A	G	+	4	100	0.04	AG	4	51	0.0784314	AG	-0.0384314
HepG2	AKAP1	Cytosol	chr6	42856176	A	G	+	12	104	0.115385	AG	9	40	0.225	AG	-0.109615
HepG2	AKAP1	Cytosol	chr6	42856946	A	G	+	0	11	0	-	1	33	0.030303	AG	-0.030303
HepG2	AKAP1	Cytosol	chr6	42857021	A	G	+	0	10	0	-	1	92	0.0108696	AG	-0.0108696
HepG2	AKAP1	Cytosol	chr6	42857023	A	G	+	4	20	0.2	AG	5	89	0.0561798	AG	0.14382
HepG2	AKAP1	Cytosol	chr6	42857028	A	G	+	0	11	0	-	4	83	0.0481928	AG	-0.0481928
HepG2	AKAP1	Cytosol	chr6	42857031	A	G	+	2	21	0.0952381	AG	16	64	0.25	AG	-0.154762
HepG2	AKAP1	Cytosol	chr6	42857111	A	G	+	0	36	0	-	5	71	0.0704225	AG	-0.0704225
HepG2	AKAP1	Cytosol	chr6	133136153	A	G	+	0	77	0	-	4	22922	0.000174505	AG	-0.000174505
HepG2	AKAP1	Cytosol	chr6	150045747	A	G	-	2	26	0.0769231	AG	0	15	0	-	0.0769231
HepG2	AKAP1	Cytosol	chr6	150045748	A	G	-	2	23	0.0869565	AG	0	15	0	-	0.0869565
HepG2	AKAP1	Cytosol	chr6	150045749	A	G	-	1	24	0.0416667	AG	0	15	0	-	0.0416667
HepG2	AKAP1	Cytosol	chr6	150045750	A	G	-	0	24	0	-	3	14	0.214286	AG	-0.214286
HepG2	AKAP1	Cytosol	chr6	150045755	A	G	-	2	17	0.117647	AG	4	12	0.333333	AG	-0.215686
HepG2	AKAP1	Cytosol	chr6	150045756	A	G	-	2	22	0.0909091	AG	1	12	0.0833333	AG	0.00757576
HepG2	AKAP1	Cytosol	chr6	160101723	A	G	-	1	38	0.0263158	AG	0	15	0	-	0.0263158
HepG2	AKAP1	Cytosol	chr6	160101733	A	G	-	3	43	0.0697674	AG	4	17	0.235294	AG	-0.165527
HepG2	AKAP1	Cytosol	chr6	160101756	A	G	-	1	11	0.0909091	AG	0	26	0	-	0.0909091
HepG2	AKAP1	Cytosol	chr7	5568965	A	G	-	1	17	0.0588235	AG	0	489	0	-	0.0588235
HepG2	AKAP1	Cytosol	chr7	17384880	A	G	+	2	29	0.0689655	AG	0	11	0	-	0.0689655
HepG2	AKAP1	Cytosol	chr7	17384882	A	G	+	3	39	0.0769231	AG	0	10	0	-	0.0769231
HepG2	AKAP1	Cytosol	chr7	17384887	A	G	+	5	27	0.185185	AG	0	11	0	-	0.185185
HepG2	AKAP1	Cytosol	chr7	56079033	A	G	-	1	11	0.0909091	AG	2	31	0.0645161	AG	0.026393
HepG2	AKAP1	Cytosol	chr7	56148029	A	G	-	1	12	0.0833333	AG	0	34	0	-	0.0833333
HepG2	AKAP1	Cytosol	chr7	65618845	A	G	+	1	10	0.1	AG	0	10	0	-	0.1
HepG2	AKAP1	Cytosol	chr7	65618937	A	G	+	1	41	0.0243902	AG	0	11	0	-	0.0243902
HepG2	AKAP1	Cytosol	chr7	65618980	A	G	+	1	39	0.025641	AG	0	13	0	-	0.025641
HepG2	AKAP1	Cytosol	chr7	65619280	A	G	+	0	48	0	-	1	32	0.03125	AG	-0.03125
HepG2	AKAP1	Cytosol	chr7	65619292	A	G	+	19	57	0.333333	AG	4	31	0.129032	AG	0.204301
HepG2	AKAP1	Cytosol	chr7	65619330	A	G	+	1	52	0.0192308	AG	0	20	0	-	0.0192308
HepG2	AKAP1	Cytosol	chr7	65619333	A	G	-	1	41	0.0243902	AG	0	20	0	-	0.0243902
HepG2	AKAP1	Cytosol	chr7	65619347	A	G	+	1	29	0.0344828	AG	1	16	0.0625	AG	-0.0280172
HepG2	AKAP1	Cytosol	chr7	65619366	A	G	+	3	52	0.0576923	AG	1	31	0.0322581	AG	0.0254342
HepG2	AKAP1	Cytosol	chr7	65619384	A	G	+	2	33	0.0606061	AG	0	30	0	-	0.0606061
HepG2	AKAP1	Cytosol	chr7	91741887	A	G	-	0	10	0	-	1	37	0.027027	AG	-0.027027
HepG2	AKAP1	Cytosol	chr7	134850734	A	G	-	1	37	0.027027	AG	0	42	0	-	0.027027
HepG2	AKAP1	Cytosol	chr8	11702447	A	G	-	1	164	0.00609756	AG	0	89	0	-	0.00609756
HepG2	AKAP1	Cytosol	chr8	11702451	A	G	-	1	160	0.00625	AG	0	85	0	-	0.00625
HepG2	AKAP1	Cytosol	chr8	11702476	A	G	-	1	234	0.0042735	AG	0	77	0	-	0.0042735
HepG2	AKAP1	Cytosol	chr8	11702509	A	G	-	2	323	0.00619195	AG	1	103	0.00970874	AG	-0.00351679
HepG2	AKAP1	Cytosol	chr8	11702515	A	G	-	2	320	0.00625	AG	0	104	0	-	0.00625
HepG2	AKAP1	Cytosol	chr8	11702532	A	G	-	2	499	0.00400802	AG	0	84	0	-	0.00400802
HepG2	AKAP1	Cytosol	chr8	11702534	A	G	+	1	513	0.00194932	AG	0	84	0	-	0.00194932
HepG2	AKAP1	Cytosol	chr8	11702542	A	G	-	462	462	1	AG	55	55	1	AG	0
HepG2	AKAP1	Cytosol	chr8	11702620	A	G	+	1	158	0.00632911	AG	0	115	0	-	0.00632911
HepG2	AKAP1	Cytosol	chr8	30536010	A	G	-	1	19	0.0526316	AG	0	128	0	-	0.0526316
HepG2	AKAP1	Cytosol	chr8	30536016	A	G	-	2	17	0.117647	AG	7	134	0.0522388	AG	0.0654083
HepG2	AKAP1	Cytosol	chr8	30536125	A	G	-	1	75	0.0133333	AG	0	122	0	-	0.0133333
HepG2	AKAP1	Cytosol	chr8	30536151	A	G	-	0	80	0	-	5	126	0.0396825	AG	-0.0396825
HepG2	AKAP1	Cytosol	chr8	30536410	A	G	-	0	55	0	-	3	181	0.0165746	AG	-0.0165746
HepG2	AKAP1	Cytosol	chr8	30536437	A	G	-	0	32	0	-	3	179	0.0167598	AG	-0.0167598
HepG2	AKAP1	Cytosol	chr9	37503311	A	G	+	0	12	0	-	1	12	0.0833333	AG	-0.0833333
HepG2	AKAP1	Cytosol	chr9	134373264	A	G	+	1	78	0.0128205	AG	0	10	0	-	0.0128205
HepG2	AKAP1	Cytosol	chr9	136228916	A	G	-	2	238	0.00840336	AG	0	84	0	-	0.00840336
HepG2	AKAP1	Cytosol	chr9	136228947	A	G	-	3	247	0.0121457	AG	0	62	0	-	0.0121457
HepG2	AKAP1	Cytosol	chr9	136229572	A	G	-	6	957	0.00626959	AG	0	61	0	-	0.00626959
HepG2	AKAP1	Cytosol	chr9	136229632	A	G	+	2	762	0.00262467	AG	0	51	0	-	0.00262467
HepG2	AKAP1	Cytosol	chrM	2106	A	G	+	4	29327	0.000136393	AG	0	300	0	-	0.000136393
HepG2	AKAP1	Cytosol	chrM	6225	A	G	-	676	676	1	AG	295	295	1	AG	0
HepG2	AKAP1	Cytosol	chrM	6238	A	G	-	845	845	1	AG	237	237	1	AG	0
HepG2	AKAP1	Cytosol	chrM	6241	A	G	-	855	855	1	AG	238	238	1	AG	0
HepG2	AKAP1	Cytosol	chrM	6547	A	G	-	491	493	0.995943	AG	241	241	1	AG	-0.0040568
HepG2	AKAP1	Cytosol	chrM	6561	A	G	-	739	741	0.997301	AG	330	330	1	AG	-0.00269906
HepG2	AKAP1	Cytosol	chrM	6646	A	G	-	351	353	0.994334	AG	317	317	1	AG	-0.00566572
HepG2	AKAP1	Cytosol	chrM	6654	A	G	-	458	458	1	AG	290	290	1	AG	0
HepG2	AKAP1	Cytosol	chrM	6680	A	G	-	300	300	1	AG	294	294	1	AG	0
HepG2	AKAP1	Cytosol	chrM	8701	A	G	+	1	232	0.00431034	AG	0	34	0	-	0.00431034
HepG2	AKAP1	Cytosol	chrM	9062	A	G	-	339	340	0.997059	AG	188	188	1	AG	-0.00294118
HepG2	AKAP1	Cytosol	chrM	9501	A	G	-	154	154	1	AG	319	319	1	AG	0
HepG2	AKAP1	Cytosol	chrM	9523	A	G	-	481	481	1	AG	297	297	1	AG	0
HepG2	AKAP1	Cytosol	chrM	9758	A	G	-	350	350	1	AG	1003	1003	1	AG	0
HepG2	AKAP1	Cytosol	chrM	9824	A	G	-	0	272	0	-	1	1173	0.000852515	AG	-0.000852515
HepG2	AKAP1	Cytosol	chrM	9861	A	G	-	238	241	0.987552	AG	1182	1182	1	AG	-0.0124481
HepG2	AKAP1	Cytosol	chrM	10315	A	G	-	225	225	1	AG	116	116	1	AG	0
HepG2	AKAP1	Cytosol	chrM	10632	A	G	-	414	416	0.995192	AG	115	115	1	AG	-0.00480769
HepG2	AKAP1	Cytosol	chrM	11232	A	G	-	512	512	1	AG	79	79	1	AG	0
HepG2	AKAP1	Cytosol	chrM	11283	A	G	+	1	638	0.0015674	AG	0	74	0	-	0.0015674
HepG2	AKAP1	Cytosol	chrM	11314	A	G	+	2	489	0.00408998	AG	0	79	0	-	0.00408998
HepG2	AKAP1	Cytosol	chrM	11541	A	G	-	2	358	0.00558659	AG	0	63	0	-	0.00558659
HepG2	AKAP1	Cytosol	chrM	11579	A	G	-	490	491	0.997963	AG	65	65	1	AG	-0.00203666
HepG2	AKAP1	Cytosol	chrM	11589	A	G	-	430	431	0.99768	AG	63	63	1	AG	-0.00232019
HepG2	AKAP1	Cytosol	chrX	23802570	A	G	-	1	11	0.0909091	AG	0	26	0	-	0.0909091
HepG2	AKAP1	Cytosol	chrX	24095383	A	G	+	1	13	0.0769231	AG	4	61	0.0655738	AG	0.0113493
HepG2	AKAP1	Cytosol	chrX	24095430	A	G	+	1	10	0.1	AG	0	82	0	-	0.1
HepG2	AKAP1	Cytosol	chrX	77083828	A	G	-	4	129	0.0310078	AG	3	10	0.3	AG	-0.268992
HepG2	AKAP1	Cytosol	chrX	153276687	A	G	-	0	22	0	-	3	74	0.0405405	AG	-0.0405405
HepG2	AKAP1	Nucleus	chr1	6283240	A	G	-	1	31	0.0322581	AG	0	14	0	-	0.0322581
HepG2	AKAP1	Nucleus	chr1	9160870	A	G	-	1	44	0.0227273	AG	0	11	0	-	0.0227273
HepG2	AKAP1	Nucleus	chr1	9160958	A	G	-	1	35	0.0285714	AG	0	11	0	-	0.0285714
HepG2	AKAP1	Nucleus	chr1	9163087	A	G	-	2	58	0.0344828	AG	0	10	0	-	0.0344828
HepG2	AKAP1	Nucleus	chr1	9988728	A	G	-	1	28	0.0357143	AG	0	13	0	-	0.0357143
HepG2	AKAP1	Nucleus	chr1	15899344	A	G	-	6	72	0.0833333	AG	8	62	0.129032	AG	-0.0456989
HepG2	AKAP1	Nucleus	chr1	15899380	A	G	-	1	49	0.0204082	AG	0	85	0	-	0.0204082
HepG2	AKAP1	Nucleus	chr1	15899382	A	G	-	0	56	0	-	1	84	0.0119048	AG	-0.0119048
HepG2	AKAP1	Nucleus	chr1	15899387	A	G	-	14	63	0.222222	AG	6	73	0.0821918	AG	0.14003
HepG2	AKAP1	Nucleus	chr1	15899413	A	G	-	1	84	0.0119048	AG	0	65	0	-	0.0119048
HepG2	AKAP1	Nucleus	chr1	15899707	A	G	-	0	53	0	-	1	50	0.02	AG	-0.02
HepG2	AKAP1	Nucleus	chr1	15899710	A	G	-	0	49	0	-	1	52	0.0192308	AG	-0.0192308
HepG2	AKAP1	Nucleus	chr1	15899715	A	G	-	0	47	0	-	3	41	0.0731707	AG	-0.0731707
HepG2	AKAP1	Nucleus	chr1	19542649	A	G	-	1	40	0.025	AG	0	20	0	-	0.025
HepG2	AKAP1	Nucleus	chr1	19542687	A	G	-	1	10	0.1	AG	0	22	0	-	0.1
HepG2	AKAP1	Nucleus	chr1	19543417	A	G	-	10	123	0.0813008	AG	0	10	0	-	0.0813008
HepG2	AKAP1	Nucleus	chr1	19543451	A	G	-	1	51	0.0196078	AG	0	10	0	-	0.0196078
HepG2	AKAP1	Nucleus	chr1	19543465	A	G	-	12	42	0.285714	AG	2	10	0.2	AG	0.0857143
HepG2	AKAP1	Nucleus	chr1	19543964	A	G	-	1	102	0.00980392	AG	0	28	0	-	0.00980392
HepG2	AKAP1	Nucleus	chr1	19543973	A	G	-	7	75	0.0933333	AG	1	28	0.0357143	AG	0.057619
HepG2	AKAP1	Nucleus	chr1	19585466	A	G	+	0	23	0	-	1	36	0.0277778	AG	-0.0277778
HepG2	AKAP1	Nucleus	chr1	19585467	A	G	+	0	24	0	-	1	35	0.0285714	AG	-0.0285714
HepG2	AKAP1	Nucleus	chr1	19585502	A	G	+	0	70	0	-	1	12	0.0833333	AG	-0.0833333
HepG2	AKAP1	Nucleus	chr1	19585874	A	G	+	1	28	0.0357143	AG	0	27	0	-	0.0357143
HepG2	AKAP1	Nucleus	chr1	19585878	A	G	+	1	34	0.0294118	AG	0	25	0	-	0.0294118
HepG2	AKAP1	Nucleus	chr1	19586455	A	G	+	1	13	0.0769231	AG	2	22	0.0909091	AG	-0.013986
HepG2	AKAP1	Nucleus	chr1	19586458	A	G	+	1	15	0.0666667	AG	7	27	0.259259	AG	-0.192593
HepG2	AKAP1	Nucleus	chr1	19586519	A	G	+	0	69	0	-	2	32	0.0625	AG	-0.0625
HepG2	AKAP1	Nucleus	chr1	19586520	A	G	+	0	67	0	-	1	19	0.0526316	AG	-0.0526316
HepG2	AKAP1	Nucleus	chr1	19586532	A	G	+	0	78	0	-	1	18	0.0555556	AG	-0.0555556
HepG2	AKAP1	Nucleus	chr1	20978609	A	G	-	0	14	0	-	1	72	0.0138889	AG	-0.0138889
HepG2	AKAP1	Nucleus	chr1	20978613	A	G	-	0	13	0	-	1	75	0.0133333	AG	-0.0133333
HepG2	AKAP1	Nucleus	chr1	32799907	A	G	+	1	10	0.1	AG	0	112	0	-	0.1
HepG2	AKAP1	Nucleus	chr1	36067677	A	G	-	2	116	0.0172414	AG	0	24	0	-	0.0172414
HepG2	AKAP1	Nucleus	chr1	36067715	A	G	-	2	17	0.117647	AG	1	23	0.0434783	AG	0.0741688
HepG2	AKAP1	Nucleus	chr1	36067740	A	G	-	0	84	0	-	1	11	0.0909091	AG	-0.0909091
HepG2	AKAP1	Nucleus	chr1	36067749	A	G	-	3	47	0.0638298	AG	0	10	0	-	0.0638298
HepG2	AKAP1	Nucleus	chr1	36067760	A	G	-	12	49	0.244898	AG	0	11	0	-	0.244898
HepG2	AKAP1	Nucleus	chr1	36067784	A	G	-	7	47	0.148936	AG	0	10	0	-	0.148936
HepG2	AKAP1	Nucleus	chr1	45243726	A	G	+	0	38	0	-	1	1020	0.000980392	AG	-0.000980392
HepG2	AKAP1	Nucleus	chr1	45975345	A	G	+	2	54	0.037037	AG	0	10	0	-	0.037037
HepG2	AKAP1	Nucleus	chr1	45975346	A	G	+	1	50	0.02	AG	0	11	0	-	0.02
HepG2	AKAP1	Nucleus	chr1	45975348	A	G	-	0	53	0	-	1	10	0.1	AG	-0.1
HepG2	AKAP1	Nucleus	chr1	45976840	A	G	+	1	18	0.0555556	AG	0	692	0	-	0.0555556
HepG2	AKAP1	Nucleus	chr1	45976877	A	G	-	0	35	0	-	1	982	0.00101833	AG	-0.00101833
HepG2	AKAP1	Nucleus	chr1	45976880	A	G	-	1	18	0.0555556	AG	0	972	0	-	0.0555556
HepG2	AKAP1	Nucleus	chr1	59247639	A	G	-	1	11	0.0909091	AG	0	90	0	-	0.0909091
HepG2	AKAP1	Nucleus	chr1	91852930	A	G	-	0	27	0	-	3	5054	0.000593589	AG	-0.000593589
HepG2	AKAP1	Nucleus	chr1	91853078	A	G	-	1	44	0.0227273	AG	0	1768	0	-	0.0227273
HepG2	AKAP1	Nucleus	chr1	145442224	A	G	+	2	102	0.0196078	AG	0	31	0	-	0.0196078
HepG2	AKAP1	Nucleus	chr1	150937927	A	G	+	45	77	0.584416	AG	65	155	0.419355	AG	0.165061
HepG2	AKAP1	Nucleus	chr1	156219450	A	G	+	18	18	1	AG	83	83	1	AG	0
HepG2	AKAP1	Nucleus	chr1	160966292	A	G	-	0	553	0	-	1	82	0.0121951	AG	-0.0121951
HepG2	AKAP1	Nucleus	chr1	160966299	A	G	-	5	522	0.00957854	AG	0	90	0	-	0.00957854
HepG2	AKAP1	Nucleus	chr1	160966301	A	G	-	4	521	0.00767754	AG	0	88	0	-	0.00767754
HepG2	AKAP1	Nucleus	chr1	160966344	A	G	-	0	151	0	-	1	85	0.0117647	AG	-0.0117647
HepG2	AKAP1	Nucleus	chr1	160966351	A	G	-	0	118	0	-	9	72	0.125	AG	-0.125
HepG2	AKAP1	Nucleus	chr1	160966352	A	G	-	7	117	0.0598291	AG	7	76	0.0921053	AG	-0.0322762
HepG2	AKAP1	Nucleus	chr1	160966353	A	G	-	4	111	0.036036	AG	12	77	0.155844	AG	-0.119808
HepG2	AKAP1	Nucleus	chr1	160966388	A	G	-	1	22	0.0454545	AG	0	46	0	-	0.0454545
HepG2	AKAP1	Nucleus	chr1	160966434	A	G	-	51	68	0.75	AG	40	51	0.784314	AG	-0.0343137
HepG2	AKAP1	Nucleus	chr1	160967749	A	G	-	1	62	0.016129	AG	0	54	0	-	0.016129
HepG2	AKAP1	Nucleus	chr1	160967783	A	G	-	1	197	0.00507614	AG	0	81	0	-	0.00507614
HepG2	AKAP1	Nucleus	chr1	160967788	A	G	-	2	230	0.00869565	AG	0	85	0	-	0.00869565
HepG2	AKAP1	Nucleus	chr1	160967791	A	G	-	1	293	0.00341297	AG	0	88	0	-	0.00341297
HepG2	AKAP1	Nucleus	chr1	160967803	A	G	-	2	432	0.00462963	AG	0	85	0	-	0.00462963
HepG2	AKAP1	Nucleus	chr1	160967816	A	G	-	93	375	0.248	AG	15	73	0.205479	AG	0.0425205
HepG2	AKAP1	Nucleus	chr1	160967817	A	G	-	11	381	0.0288714	AG	0	76	0	-	0.0288714
HepG2	AKAP1	Nucleus	chr1	160967833	A	G	-	9	121	0.0743802	AG	15	41	0.365854	AG	-0.291473
HepG2	AKAP1	Nucleus	chr1	160967839	A	G	-	3	148	0.0202703	AG	2	40	0.05	AG	-0.0297297
HepG2	AKAP1	Nucleus	chr1	160967843	A	G	-	2	137	0.0145985	AG	0	36	0	-	0.0145985
HepG2	AKAP1	Nucleus	chr1	160967848	A	G	-	7	130	0.0538462	AG	0	51	0	-	0.0538462
HepG2	AKAP1	Nucleus	chr1	160967854	A	G	-	11	133	0.0827068	AG	2	52	0.0384615	AG	0.0442452
HepG2	AKAP1	Nucleus	chr1	160967855	A	G	-	11	135	0.0814815	AG	4	51	0.0784314	AG	0.00305011
HepG2	AKAP1	Nucleus	chr1	160967856	A	G	-	28	143	0.195804	AG	6	51	0.117647	AG	0.0781571
HepG2	AKAP1	Nucleus	chr1	160967857	A	G	-	58	151	0.384106	AG	11	52	0.211538	AG	0.172567
HepG2	AKAP1	Nucleus	chr1	160967885	A	G	-	4	203	0.0197044	AG	0	58	0	-	0.0197044
HepG2	AKAP1	Nucleus	chr1	160967890	A	G	-	14	126	0.111111	AG	3	57	0.0526316	AG	0.0584795
HepG2	AKAP1	Nucleus	chr1	160967891	A	G	-	4	120	0.0333333	AG	7	53	0.132075	AG	-0.0987421
HepG2	AKAP1	Nucleus	chr1	160967896	A	G	-	5	82	0.0609756	AG	3	41	0.0731707	AG	-0.0121951
HepG2	AKAP1	Nucleus	chr1	160967899	A	G	-	7	105	0.0666667	AG	2	45	0.0444444	AG	0.0222222
HepG2	AKAP1	Nucleus	chr1	160967935	A	G	-	0	261	0	-	1	87	0.0114943	AG	-0.0114943
HepG2	AKAP1	Nucleus	chr1	160967936	A	G	-	1	271	0.00369004	AG	0	87	0	-	0.00369004
HepG2	AKAP1	Nucleus	chr1	160967938	A	G	-	10	288	0.0347222	AG	0	81	0	-	0.0347222
HepG2	AKAP1	Nucleus	chr1	160967970	A	G	-	1	133	0.0075188	AG	0	69	0	-	0.0075188
HepG2	AKAP1	Nucleus	chr1	169101562	A	G	-	1	50	0.02	AG	0	208	0	-	0.02
HepG2	AKAP1	Nucleus	chr1	225975990	A	G	+	0	14	0	-	1	11	0.0909091	AG	-0.0909091
HepG2	AKAP1	Nucleus	chr10	5020051	A	G	-	0	26	0	-	1	1364	0.000733138	AG	-0.000733138
HepG2	AKAP1	Nucleus	chr10	5807640	A	G	+	1	71	0.0140845	AG	0	193	0	-	0.0140845
HepG2	AKAP1	Nucleus	chr10	45471815	A	G	+	1	35	0.0285714	AG	0	14	0	-	0.0285714
HepG2	AKAP1	Nucleus	chr10	51589511	A	G	-	0	28	0	-	1	286	0.0034965	AG	-0.0034965
HepG2	AKAP1	Nucleus	chr10	51589535	A	G	-	0	43	0	-	1	272	0.00367647	AG	-0.00367647
HepG2	AKAP1	Nucleus	chr10	51590534	A	G	+	1	17	0.0588235	AG	0	212	0	-	0.0588235
HepG2	AKAP1	Nucleus	chr10	51590536	A	G	+	1	14	0.0714286	AG	0	224	0	-	0.0714286
HepG2	AKAP1	Nucleus	chr10	75008731	A	G	-	6	185	0.0324324	AG	2	39	0.0512821	AG	-0.0188496
HepG2	AKAP1	Nucleus	chr10	75008785	A	G	-	2	94	0.0212766	AG	0	45	0	-	0.0212766
HepG2	AKAP1	Nucleus	chr10	75008792	A	G	-	0	131	0	-	2	52	0.0384615	AG	-0.0384615
HepG2	AKAP1	Nucleus	chr10	75008797	A	G	-	0	124	0	-	4	88	0.0454545	AG	-0.0454545
HepG2	AKAP1	Nucleus	chr10	75008805	A	G	-	1	121	0.00826446	AG	0	80	0	-	0.00826446
HepG2	AKAP1	Nucleus	chr10	75008809	A	G	-	0	123	0	-	1	85	0.0117647	AG	-0.0117647
HepG2	AKAP1	Nucleus	chr10	75008815	A	G	-	0	100	0	-	3	85	0.0352941	AG	-0.0352941
HepG2	AKAP1	Nucleus	chr10	75008817	A	G	-	8	84	0.0952381	AG	3	87	0.0344828	AG	0.0607553
HepG2	AKAP1	Nucleus	chr10	75008841	A	G	-	2	74	0.027027	AG	2	41	0.0487805	AG	-0.0217535
HepG2	AKAP1	Nucleus	chr10	75008844	A	G	-	1	43	0.0232558	AG	2	46	0.0434783	AG	-0.0202224
HepG2	AKAP1	Nucleus	chr10	75008845	A	G	-	0	42	0	-	2	49	0.0408163	AG	-0.0408163
HepG2	AKAP1	Nucleus	chr10	75008847	A	G	-	1	42	0.0238095	AG	0	51	0	-	0.0238095
HepG2	AKAP1	Nucleus	chr10	75008848	A	G	-	1	41	0.0243902	AG	0	54	0	-	0.0243902
HepG2	AKAP1	Nucleus	chr10	75008855	A	G	-	2	22	0.0909091	AG	2	48	0.0416667	AG	0.0492424
HepG2	AKAP1	Nucleus	chr10	75008872	A	G	-	0	55	0	-	1	52	0.0192308	AG	-0.0192308
HepG2	AKAP1	Nucleus	chr10	75008876	A	G	-	6	56	0.107143	AG	9	74	0.121622	AG	-0.0144788
HepG2	AKAP1	Nucleus	chr10	75008878	A	G	-	1	56	0.0178571	AG	0	72	0	-	0.0178571
HepG2	AKAP1	Nucleus	chr10	75008955	A	G	-	10	56	0.178571	AG	24	43	0.55814	AG	-0.379568
HepG2	AKAP1	Nucleus	chr10	75008965	A	G	-	3	54	0.0555556	AG	0	57	0	-	0.0555556
HepG2	AKAP1	Nucleus	chr10	82192266	A	G	+	1	10	0.1	AG	0	42	0	-	0.1
HepG2	AKAP1	Nucleus	chr11	8707908	A	G	+	0	10	0	-	1	69	0.0144928	AG	-0.0144928
HepG2	AKAP1	Nucleus	chr11	8707917	A	G	+	0	10	0	-	2	81	0.0246914	AG	-0.0246914
HepG2	AKAP1	Nucleus	chr11	16777956	A	G	+	6	32	0.1875	AG	0	10	0	-	0.1875
HepG2	AKAP1	Nucleus	chr11	61567828	A	G	+	1	77	0.012987	AG	0	115	0	-	0.012987
HepG2	AKAP1	Nucleus	chr11	61569490	A	G	-	1	77	0.012987	AG	1	85	0.0117647	AG	0.00122231
HepG2	AKAP1	Nucleus	chr11	64893880	A	G	-	1	11	0.0909091	AG	0	27	0	-	0.0909091
HepG2	AKAP1	Nucleus	chr11	65191699	A	G	+	2	206	0.00970874	AG	0	167	0	-	0.00970874
HepG2	AKAP1	Nucleus	chr11	77780117	A	G	-	6	38	0.157895	AG	2	11	0.181818	AG	-0.0239234
HepG2	AKAP1	Nucleus	chr11	77780128	A	G	-	1	48	0.0208333	AG	0	22	0	-	0.0208333
HepG2	AKAP1	Nucleus	chr11	77780151	A	G	-	3	40	0.075	AG	1	26	0.0384615	AG	0.0365385
HepG2	AKAP1	Nucleus	chr11	77780208	A	G	-	1	82	0.0121951	AG	0	10	0	-	0.0121951
HepG2	AKAP1	Nucleus	chr11	77780209	A	G	-	1	80	0.0125	AG	0	10	0	-	0.0125
HepG2	AKAP1	Nucleus	chr11	118915909	A	G	+	1	371	0.00269542	AG	0	113	0	-	0.00269542
HepG2	AKAP1	Nucleus	chr12	7085642	A	G	-	1	11	0.0909091	AG	0	39	0	-	0.0909091
HepG2	AKAP1	Nucleus	chr12	7085643	A	G	-	1	11	0.0909091	AG	0	42	0	-	0.0909091
HepG2	AKAP1	Nucleus	chr12	7085688	A	G	+	1	10	0.1	AG	0	24	0	-	0.1
HepG2	AKAP1	Nucleus	chr12	51324085	A	G	+	6	567	0.010582	AG	0	45	0	-	0.010582
HepG2	AKAP1	Nucleus	chr12	51324119	A	G	+	8	293	0.0273038	AG	16	84	0.190476	AG	-0.163172
HepG2	AKAP1	Nucleus	chr12	51324122	A	G	+	8	302	0.0264901	AG	12	86	0.139535	AG	-0.113045
HepG2	AKAP1	Nucleus	chr12	51324127	A	G	+	0	312	0	-	2	83	0.0240964	AG	-0.0240964
HepG2	AKAP1	Nucleus	chr12	51324258	A	G	+	0	232	0	-	1	74	0.0135135	AG	-0.0135135
HepG2	AKAP1	Nucleus	chr12	51324313	A	G	+	2	506	0.00395257	AG	3	76	0.0394737	AG	-0.0355211
HepG2	AKAP1	Nucleus	chr12	51324322	A	G	+	1	392	0.00255102	AG	0	79	0	-	0.00255102
HepG2	AKAP1	Nucleus	chr12	51324323	A	G	+	7	392	0.0178571	AG	3	72	0.0416667	AG	-0.0238095
HepG2	AKAP1	Nucleus	chr12	51324386	A	G	+	3	452	0.00663717	AG	0	38	0	-	0.00663717
HepG2	AKAP1	Nucleus	chr12	51324401	A	G	-	1	520	0.00192308	AG	0	65	0	-	0.00192308
HepG2	AKAP1	Nucleus	chr12	51324436	A	G	+	14	351	0.039886	AG	13	110	0.118182	AG	-0.0782958
HepG2	AKAP1	Nucleus	chr12	51324441	A	G	+	0	393	0	-	1	99	0.010101	AG	-0.010101
HepG2	AKAP1	Nucleus	chr12	51324444	A	G	+	4	374	0.0106952	AG	1	98	0.0102041	AG	0.000491106
HepG2	AKAP1	Nucleus	chr12	51324447	A	G	+	0	439	0	-	4	91	0.043956	AG	-0.043956
HepG2	AKAP1	Nucleus	chr12	51324453	A	G	+	2	467	0.00428266	AG	1	82	0.0121951	AG	-0.00791247
HepG2	AKAP1	Nucleus	chr12	51324472	A	G	-	1	442	0.00226244	AG	0	62	0	-	0.00226244
HepG2	AKAP1	Nucleus	chr12	51324496	A	G	+	29	597	0.0485762	AG	8	75	0.106667	AG	-0.0580905
HepG2	AKAP1	Nucleus	chr12	51324506	A	G	+	88	793	0.110971	AG	11	80	0.1375	AG	-0.026529
HepG2	AKAP1	Nucleus	chr12	51324508	A	G	+	8	785	0.0101911	AG	0	89	0	-	0.0101911
HepG2	AKAP1	Nucleus	chr12	51324545	A	G	+	7	358	0.0195531	AG	5	119	0.0420168	AG	-0.0224637
HepG2	AKAP1	Nucleus	chr12	51324548	A	G	+	0	250	0	-	1	109	0.00917431	AG	-0.00917431
HepG2	AKAP1	Nucleus	chr12	51324552	A	G	+	4	248	0.016129	AG	0	96	0	-	0.016129
HepG2	AKAP1	Nucleus	chr12	51324586	A	G	+	5	231	0.021645	AG	0	99	0	-	0.021645
HepG2	AKAP1	Nucleus	chr12	51324587	A	G	+	3	223	0.0134529	AG	0	100	0	-	0.0134529
HepG2	AKAP1	Nucleus	chr12	51324599	A	G	+	2	188	0.0106383	AG	0	115	0	-	0.0106383
HepG2	AKAP1	Nucleus	chr12	51324626	A	G	+	0	319	0	-	2	125	0.016	AG	-0.016
HepG2	AKAP1	Nucleus	chr12	51324627	A	G	+	12	337	0.0356083	AG	14	120	0.116667	AG	-0.0810584
HepG2	AKAP1	Nucleus	chr12	51324636	A	G	+	0	502	0	-	1	108	0.00925926	AG	-0.00925926
HepG2	AKAP1	Nucleus	chr12	51324639	A	G	+	151	890	0.169663	AG	17	103	0.165049	AG	0.00461438
HepG2	AKAP1	Nucleus	chr12	51324641	A	G	+	2	965	0.00207254	AG	0	100	0	-	0.00207254
HepG2	AKAP1	Nucleus	chr12	51324643	A	G	+	4	1030	0.0038835	AG	0	99	0	-	0.0038835
HepG2	AKAP1	Nucleus	chr12	51325229	A	G	+	8	866	0.00923788	AG	1	27	0.037037	AG	-0.0277992
HepG2	AKAP1	Nucleus	chr12	51325237	A	G	+	11	303	0.0363036	AG	0	29	0	-	0.0363036
HepG2	AKAP1	Nucleus	chr12	51325238	A	G	+	17	300	0.0566667	AG	0	32	0	-	0.0566667
HepG2	AKAP1	Nucleus	chr12	51325267	A	G	-	2	485	0.00412371	AG	0	29	0	-	0.00412371
HepG2	AKAP1	Nucleus	chr12	51325280	A	G	+	40	922	0.0433839	AG	2	39	0.0512821	AG	-0.0078981
HepG2	AKAP1	Nucleus	chr12	51325288	A	G	+	6	985	0.00609137	AG	0	48	0	-	0.00609137
HepG2	AKAP1	Nucleus	chr12	51325289	A	G	+	3	963	0.00311526	AG	0	49	0	-	0.00311526
HepG2	AKAP1	Nucleus	chr12	51325294	A	G	+	3	1012	0.00296443	AG	0	49	0	-	0.00296443
HepG2	AKAP1	Nucleus	chr12	51325304	A	G	+	2	981	0.00203874	AG	0	46	0	-	0.00203874
HepG2	AKAP1	Nucleus	chr12	51325306	A	G	+	19	789	0.0240811	AG	0	47	0	-	0.0240811
HepG2	AKAP1	Nucleus	chr12	51325311	A	G	+	3	645	0.00465116	AG	0	45	0	-	0.00465116
HepG2	AKAP1	Nucleus	chr12	51325373	A	G	+	2	379	0.00527704	AG	0	51	0	-	0.00527704
HepG2	AKAP1	Nucleus	chr12	51325374	A	G	+	0	367	0	-	1	55	0.0181818	AG	-0.0181818
HepG2	AKAP1	Nucleus	chr12	51325379	A	G	+	3	353	0.00849858	AG	2	63	0.031746	AG	-0.0232474
HepG2	AKAP1	Nucleus	chr12	51325390	A	G	+	4	325	0.0123077	AG	0	63	0	-	0.0123077
HepG2	AKAP1	Nucleus	chr12	51325396	A	G	+	2	438	0.00456621	AG	0	60	0	-	0.00456621
HepG2	AKAP1	Nucleus	chr12	51325400	A	G	+	1	430	0.00232558	AG	0	56	0	-	0.00232558
HepG2	AKAP1	Nucleus	chr12	51325406	A	G	+	2	541	0.00369686	AG	0	58	0	-	0.00369686
HepG2	AKAP1	Nucleus	chr12	51325415	A	G	+	2	630	0.0031746	AG	1	62	0.016129	AG	-0.0129544
HepG2	AKAP1	Nucleus	chr12	51325419	A	G	+	7	694	0.0100865	AG	1	74	0.0135135	AG	-0.00342706
HepG2	AKAP1	Nucleus	chr12	51325435	A	G	+	8	786	0.0101781	AG	0	76	0	-	0.0101781
HepG2	AKAP1	Nucleus	chr12	51325439	A	G	+	2	805	0.00248447	AG	0	83	0	-	0.00248447
HepG2	AKAP1	Nucleus	chr12	51325440	A	G	+	17	770	0.0220779	AG	5	79	0.0632911	AG	-0.0412132
HepG2	AKAP1	Nucleus	chr12	51325444	A	G	+	4	817	0.00489596	AG	0	92	0	-	0.00489596
HepG2	AKAP1	Nucleus	chr12	51325446	A	G	+	3	821	0.00365408	AG	0	95	0	-	0.00365408
HepG2	AKAP1	Nucleus	chr12	51325454	A	G	+	5	808	0.00618812	AG	0	78	0	-	0.00618812
HepG2	AKAP1	Nucleus	chr12	51325476	A	G	+	2	1165	0.00171674	AG	0	50	0	-	0.00171674
HepG2	AKAP1	Nucleus	chr12	51325477	A	G	+	0	1123	0	-	1	45	0.0222222	AG	-0.0222222
HepG2	AKAP1	Nucleus	chr12	51325479	A	G	+	1	1082	0.000924214	AG	0	49	0	-	0.000924214
HepG2	AKAP1	Nucleus	chr12	51325537	A	G	+	65	549	0.118397	AG	11	73	0.150685	AG	-0.0322878
HepG2	AKAP1	Nucleus	chr12	51325545	A	G	+	2	484	0.00413223	AG	0	80	0	-	0.00413223
HepG2	AKAP1	Nucleus	chr12	51325633	A	G	+	1	211	0.00473934	AG	0	110	0	-	0.00473934
HepG2	AKAP1	Nucleus	chr12	51325635	A	G	+	1	226	0.00442478	AG	0	110	0	-	0.00442478
HepG2	AKAP1	Nucleus	chr12	53434501	A	G	+	0	10	0	-	1	296	0.00337838	AG	-0.00337838
HepG2	AKAP1	Nucleus	chr12	56736291	A	G	-	0	12	0	-	1	16	0.0625	AG	-0.0625
HepG2	AKAP1	Nucleus	chr12	69747593	A	G	+	1	271	0.00369004	AG	0	1368	0	-	0.00369004
HepG2	AKAP1	Nucleus	chr12	120898943	A	G	+	5	47	0.106383	AG	0	12	0	-	0.106383
HepG2	AKAP1	Nucleus	chr12	120898961	A	G	-	1	21	0.047619	AG	0	25	0	-	0.047619
HepG2	AKAP1	Nucleus	chr12	120898968	A	G	+	1	26	0.0384615	AG	0	30	0	-	0.0384615
HepG2	AKAP1	Nucleus	chr12	120898985	A	G	+	1	41	0.0243902	AG	0	25	0	-	0.0243902
HepG2	AKAP1	Nucleus	chr12	120898998	A	G	+	0	14	0	-	5	31	0.16129	AG	-0.16129
HepG2	AKAP1	Nucleus	chr12	120898999	A	G	+	2	14	0.142857	AG	0	29	0	-	0.142857
HepG2	AKAP1	Nucleus	chr12	120899001	A	G	-	0	14	0	-	3	32	0.09375	AG	-0.09375
HepG2	AKAP1	Nucleus	chr12	120899016	A	G	+	5	29	0.172414	AG	0	37	0	-	0.172414
HepG2	AKAP1	Nucleus	chr12	120899041	A	G	-	2	26	0.0769231	AG	0	36	0	-	0.0769231
HepG2	AKAP1	Nucleus	chr12	120899054	A	G	+	1	43	0.0232558	AG	0	13	0	-	0.0232558
HepG2	AKAP1	Nucleus	chr12	120899072	A	G	-	1	14	0.0714286	AG	0	30	0	-	0.0714286
HepG2	AKAP1	Nucleus	chr12	120899075	A	G	+	13	25	0.52	AG	10	28	0.357143	AG	0.162857
HepG2	AKAP1	Nucleus	chr12	120899079	A	G	+	3	39	0.0769231	AG	0	33	0	-	0.0769231
HepG2	AKAP1	Nucleus	chr12	125512540	A	G	+	0	25	0	-	1	21	0.047619	AG	-0.047619
HepG2	AKAP1	Nucleus	chr12	125512541	A	G	+	0	23	0	-	1	21	0.047619	AG	-0.047619
HepG2	AKAP1	Nucleus	chr12	133297885	A	G	+	2	72	0.0277778	AG	0	39	0	-	0.0277778
HepG2	AKAP1	Nucleus	chr12	133297904	A	G	+	18	236	0.0762712	AG	11	38	0.289474	AG	-0.213202
HepG2	AKAP1	Nucleus	chr12	133297934	A	G	+	0	197	0	-	2	45	0.0444444	AG	-0.0444444
HepG2	AKAP1	Nucleus	chr12	133297956	A	G	+	11	261	0.0421456	AG	5	48	0.104167	AG	-0.0620211
HepG2	AKAP1	Nucleus	chr12	133297961	A	G	+	3	308	0.00974026	AG	1	47	0.0212766	AG	-0.0115363
HepG2	AKAP1	Nucleus	chr12	133297966	A	G	+	46	317	0.14511	AG	10	46	0.217391	AG	-0.0722809
HepG2	AKAP1	Nucleus	chr12	133297974	A	G	+	8	363	0.0220386	AG	4	49	0.0816327	AG	-0.0595941
HepG2	AKAP1	Nucleus	chr12	133297995	A	G	+	2	108	0.0185185	AG	0	48	0	-	0.0185185
HepG2	AKAP1	Nucleus	chr12	133297997	A	G	+	2	105	0.0190476	AG	0	44	0	-	0.0190476
HepG2	AKAP1	Nucleus	chr12	133298016	A	G	+	2	120	0.0166667	AG	0	52	0	-	0.0166667
HepG2	AKAP1	Nucleus	chr12	133298019	A	G	+	5	115	0.0434783	AG	2	46	0.0434783	AG	0
HepG2	AKAP1	Nucleus	chr12	133298069	A	G	+	0	51	0	-	1	49	0.0204082	AG	-0.0204082
HepG2	AKAP1	Nucleus	chr12	133298095	A	G	+	0	55	0	-	3	27	0.111111	AG	-0.111111
HepG2	AKAP1	Nucleus	chr12	133298121	A	G	+	0	53	0	-	4	26	0.153846	AG	-0.153846
HepG2	AKAP1	Nucleus	chr12	133298125	A	G	+	1	37	0.027027	AG	3	26	0.115385	AG	-0.0883576
HepG2	AKAP1	Nucleus	chr12	133298339	A	G	+	15	38	0.394737	AG	13	48	0.270833	AG	0.123904
HepG2	AKAP1	Nucleus	chr12	133298340	A	G	+	5	41	0.121951	AG	5	48	0.104167	AG	0.0177846
HepG2	AKAP1	Nucleus	chr12	133298423	A	G	+	15	104	0.144231	AG	13	60	0.216667	AG	-0.0724359
HepG2	AKAP1	Nucleus	chr12	133298428	A	G	+	0	105	0	-	4	49	0.0816327	AG	-0.0816327
HepG2	AKAP1	Nucleus	chr12	133298465	A	G	+	0	199	0	-	1	50	0.02	AG	-0.02
HepG2	AKAP1	Nucleus	chr12	133299073	A	G	+	1	59	0.0169492	AG	0	49	0	-	0.0169492
HepG2	AKAP1	Nucleus	chr12	133299095	A	G	+	1	64	0.015625	AG	0	38	0	-	0.015625
HepG2	AKAP1	Nucleus	chr14	19890238	A	G	+	1	14	0.0714286	AG	0	41	0	-	0.0714286
HepG2	AKAP1	Nucleus	chr14	21928718	A	G	-	0	38	0	-	2	14	0.142857	AG	-0.142857
HepG2	AKAP1	Nucleus	chr14	21928835	A	G	-	1	150	0.00666667	AG	0	32	0	-	0.00666667
HepG2	AKAP1	Nucleus	chr14	21928838	A	G	-	0	141	0	-	1	37	0.027027	AG	-0.027027
HepG2	AKAP1	Nucleus	chr14	21928840	A	G	-	3	140	0.0214286	AG	2	40	0.05	AG	-0.0285714
HepG2	AKAP1	Nucleus	chr14	21928845	A	G	-	1	135	0.00740741	AG	0	32	0	-	0.00740741
HepG2	AKAP1	Nucleus	chr14	21928846	A	G	-	4	131	0.0305344	AG	1	31	0.0322581	AG	-0.00172371
HepG2	AKAP1	Nucleus	chr14	21928851	A	G	-	42	119	0.352941	AG	6	31	0.193548	AG	0.159393
HepG2	AKAP1	Nucleus	chr14	21928940	A	G	-	0	10	0	-	2	25	0.08	AG	-0.08
HepG2	AKAP1	Nucleus	chr14	21928942	A	G	-	1	10	0.1	AG	0	26	0	-	0.1
HepG2	AKAP1	Nucleus	chr14	23441366	A	G	-	2	222	0.00900901	AG	0	116	0	-	0.00900901
HepG2	AKAP1	Nucleus	chr14	23441376	A	G	-	3	210	0.0142857	AG	1	136	0.00735294	AG	0.00693277
HepG2	AKAP1	Nucleus	chr14	23441379	A	G	-	3	218	0.0137615	AG	0	138	0	-	0.0137615
HepG2	AKAP1	Nucleus	chr14	23441380	A	G	-	4	221	0.0180995	AG	0	139	0	-	0.0180995
HepG2	AKAP1	Nucleus	chr14	23441391	A	G	-	1	190	0.00526316	AG	0	147	0	-	0.00526316
HepG2	AKAP1	Nucleus	chr14	23441395	A	G	-	11	163	0.0674847	AG	4	134	0.0298507	AG	0.0376339
HepG2	AKAP1	Nucleus	chr14	23441405	A	G	-	3	121	0.0247934	AG	0	116	0	-	0.0247934
HepG2	AKAP1	Nucleus	chr14	23441409	A	G	-	0	129	0	-	2	110	0.0181818	AG	-0.0181818
HepG2	AKAP1	Nucleus	chr14	23441411	A	G	-	2	168	0.0119048	AG	0	107	0	-	0.0119048
HepG2	AKAP1	Nucleus	chr14	23441439	A	G	-	28	285	0.0982456	AG	5	162	0.0308642	AG	0.0673814
HepG2	AKAP1	Nucleus	chr14	23441442	A	G	-	10	283	0.0353357	AG	0	157	0	-	0.0353357
HepG2	AKAP1	Nucleus	chr14	23441443	A	G	-	5	232	0.0215517	AG	0	155	0	-	0.0215517
HepG2	AKAP1	Nucleus	chr14	23441444	A	G	-	0	244	0	-	1	152	0.00657895	AG	-0.00657895
HepG2	AKAP1	Nucleus	chr14	23441450	A	G	-	1	397	0.00251889	AG	0	138	0	-	0.00251889
HepG2	AKAP1	Nucleus	chr14	23441460	A	G	-	4	448	0.00892857	AG	0	151	0	-	0.00892857
HepG2	AKAP1	Nucleus	chr14	23441476	A	G	-	304	380	0.8	AG	81	169	0.47929	AG	0.32071
HepG2	AKAP1	Nucleus	chr14	23441478	A	G	-	5	385	0.012987	AG	1	171	0.00584795	AG	0.00713906
HepG2	AKAP1	Nucleus	chr14	23441485	A	G	-	16	447	0.0357942	AG	4	150	0.0266667	AG	0.00912752
HepG2	AKAP1	Nucleus	chr14	23441498	A	G	-	1	444	0.00225225	AG	0	193	0	-	0.00225225
HepG2	AKAP1	Nucleus	chr14	23441503	A	G	-	1	387	0.00258398	AG	0	191	0	-	0.00258398
HepG2	AKAP1	Nucleus	chr14	23441951	A	G	-	2	132	0.0151515	AG	0	167	0	-	0.0151515
HepG2	AKAP1	Nucleus	chr14	23442051	A	G	-	11	269	0.0408922	AG	2	170	0.0117647	AG	0.0291275
HepG2	AKAP1	Nucleus	chr14	23442055	A	G	-	5	232	0.0215517	AG	0	155	0	-	0.0215517
HepG2	AKAP1	Nucleus	chr14	23442076	A	G	-	1	198	0.00505051	AG	0	140	0	-	0.00505051
HepG2	AKAP1	Nucleus	chr14	23442081	A	G	-	1	206	0.00485437	AG	0	132	0	-	0.00485437
HepG2	AKAP1	Nucleus	chr14	23442082	A	G	-	1	205	0.00487805	AG	0	130	0	-	0.00487805
HepG2	AKAP1	Nucleus	chr14	23442104	A	G	-	3	177	0.0169492	AG	0	188	0	-	0.0169492
HepG2	AKAP1	Nucleus	chr14	23442116	A	G	-	10	100	0.1	AG	16	188	0.0851064	AG	0.0148936
HepG2	AKAP1	Nucleus	chr14	23442119	A	G	-	2	116	0.0172414	AG	0	195	0	-	0.0172414
HepG2	AKAP1	Nucleus	chr14	23442122	A	G	-	24	120	0.2	AG	41	213	0.192488	AG	0.00751174
HepG2	AKAP1	Nucleus	chr14	23442125	A	G	-	1	143	0.00699301	AG	0	215	0	-	0.00699301
HepG2	AKAP1	Nucleus	chr14	23442129	A	G	-	0	192	0	-	2	216	0.00925926	AG	-0.00925926
HepG2	AKAP1	Nucleus	chr14	23442135	A	G	-	0	184	0	-	2	221	0.00904977	AG	-0.00904977
HepG2	AKAP1	Nucleus	chr14	23442141	A	G	-	14	174	0.0804598	AG	8	194	0.0412371	AG	0.0392227
HepG2	AKAP1	Nucleus	chr14	23442145	A	G	-	1	156	0.00641026	AG	0	191	0	-	0.00641026
HepG2	AKAP1	Nucleus	chr14	23442156	A	G	-	0	168	0	-	1	168	0.00595238	AG	-0.00595238
HepG2	AKAP1	Nucleus	chr14	23442165	A	G	-	1	159	0.00628931	AG	0	214	0	-	0.00628931
HepG2	AKAP1	Nucleus	chr14	35743404	A	G	+	0	11	0	-	3	37	0.0810811	AG	-0.0810811
HepG2	AKAP1	Nucleus	chr14	35743466	A	G	+	4	13	0.307692	AG	10	32	0.3125	AG	-0.00480769
HepG2	AKAP1	Nucleus	chr14	35743484	A	G	+	0	14	0	-	3	48	0.0625	AG	-0.0625
HepG2	AKAP1	Nucleus	chr14	35743568	A	G	+	0	28	0	-	2	30	0.0666667	AG	-0.0666667
HepG2	AKAP1	Nucleus	chr14	35743573	A	G	+	16	25	0.64	AG	27	33	0.818182	AG	-0.178182
HepG2	AKAP1	Nucleus	chr14	35743796	A	G	+	2	16	0.125	AG	6	39	0.153846	AG	-0.0288462
HepG2	AKAP1	Nucleus	chr14	53109825	A	G	-	1	10	0.1	AG	0	35	0	-	0.1
HepG2	AKAP1	Nucleus	chr14	53242417	A	G	-	1	27	0.037037	AG	3	45	0.0666667	AG	-0.0296296
HepG2	AKAP1	Nucleus	chr14	53242425	A	G	-	0	21	0	-	3	35	0.0857143	AG	-0.0857143
HepG2	AKAP1	Nucleus	chr14	53242491	A	G	-	1	13	0.0769231	AG	0	36	0	-	0.0769231
HepG2	AKAP1	Nucleus	chr14	53242568	A	G	-	1	23	0.0434783	AG	1	20	0.05	AG	-0.00652174
HepG2	AKAP1	Nucleus	chr14	53242859	A	G	-	1	40	0.025	AG	0	42	0	-	0.025
HepG2	AKAP1	Nucleus	chr14	53242860	A	G	+	1	42	0.0238095	AG	0	42	0	-	0.0238095
HepG2	AKAP1	Nucleus	chr14	95085688	A	G	+	0	18	0	-	1	1272	0.000786164	AG	-0.000786164
HepG2	AKAP1	Nucleus	chr14	95085733	A	G	+	0	10	0	-	1	848	0.00117925	AG	-0.00117925
HepG2	AKAP1	Nucleus	chr15	69745222	A	G	+	1	73	0.0136986	AG	0	574	0	-	0.0136986
HepG2	AKAP1	Nucleus	chr15	79214187	A	G	+	1	11	0.0909091	AG	0	168	0	-	0.0909091
HepG2	AKAP1	Nucleus	chr16	4561474	A	G	-	1	20	0.05	AG	0	51	0	-	0.05
HepG2	AKAP1	Nucleus	chr16	4739999	A	G	+	1	46	0.0217391	AG	0	11	0	-	0.0217391
HepG2	AKAP1	Nucleus	chr16	5135187	A	G	-	1	77	0.012987	AG	0	96	0	-	0.012987
HepG2	AKAP1	Nucleus	chr16	5136934	A	G	+	1	22	0.0454545	AG	0	26	0	-	0.0454545
HepG2	AKAP1	Nucleus	chr16	9200347	A	G	+	0	10	0	-	6	135	0.0444444	AG	-0.0444444
HepG2	AKAP1	Nucleus	chr16	10624855	A	G	+	1	30	0.0333333	AG	0	10	0	-	0.0333333
HepG2	AKAP1	Nucleus	chr16	11931479	A	G	-	0	32	0	-	1	55	0.0181818	AG	-0.0181818
HepG2	AKAP1	Nucleus	chr16	11931480	A	G	-	0	35	0	-	1	61	0.0163934	AG	-0.0163934
HepG2	AKAP1	Nucleus	chr16	15502539	A	G	+	3	150	0.02	AG	0	29	0	-	0.02
HepG2	AKAP1	Nucleus	chr16	15502546	A	G	+	2	82	0.0243902	AG	0	32	0	-	0.0243902
HepG2	AKAP1	Nucleus	chr16	15502559	A	G	+	0	64	0	-	1	41	0.0243902	AG	-0.0243902
HepG2	AKAP1	Nucleus	chr16	15502560	A	G	+	6	62	0.0967742	AG	3	40	0.075	AG	0.0217742
HepG2	AKAP1	Nucleus	chr16	15502563	A	G	+	5	66	0.0757576	AG	1	43	0.0232558	AG	0.0525018
HepG2	AKAP1	Nucleus	chr16	15502586	A	G	+	0	68	0	-	1	75	0.0133333	AG	-0.0133333
HepG2	AKAP1	Nucleus	chr16	15502589	A	G	+	1	67	0.0149254	AG	0	72	0	-	0.0149254
HepG2	AKAP1	Nucleus	chr16	15502665	A	G	+	4	27	0.148148	AG	6	48	0.125	AG	0.0231481
HepG2	AKAP1	Nucleus	chr16	15503038	A	G	+	1	25	0.04	AG	0	35	0	-	0.04
HepG2	AKAP1	Nucleus	chr16	15503039	A	G	+	5	23	0.217391	AG	0	34	0	-	0.217391
HepG2	AKAP1	Nucleus	chr16	15503068	A	G	+	6	35	0.171429	AG	3	56	0.0535714	AG	0.117857
HepG2	AKAP1	Nucleus	chr16	15503078	A	G	+	1	36	0.0277778	AG	1	73	0.0136986	AG	0.0140791
HepG2	AKAP1	Nucleus	chr16	15503084	A	G	+	2	34	0.0588235	AG	1	76	0.0131579	AG	0.0456656
HepG2	AKAP1	Nucleus	chr16	15503113	A	G	+	1	19	0.0526316	AG	0	52	0	-	0.0526316
HepG2	AKAP1	Nucleus	chr16	15503119	A	G	+	0	15	0	-	6	61	0.0983607	AG	-0.0983607
HepG2	AKAP1	Nucleus	chr16	15503122	A	G	+	0	24	0	-	4	49	0.0816327	AG	-0.0816327
HepG2	AKAP1	Nucleus	chr16	15503613	A	G	+	1	26	0.0384615	AG	0	39	0	-	0.0384615
HepG2	AKAP1	Nucleus	chr16	15503646	A	G	+	0	50	0	-	1	42	0.0238095	AG	-0.0238095
HepG2	AKAP1	Nucleus	chr16	15504037	A	G	+	2	34	0.0588235	AG	0	33	0	-	0.0588235
HepG2	AKAP1	Nucleus	chr16	15504045	A	G	+	1	36	0.0277778	AG	0	28	0	-	0.0277778
HepG2	AKAP1	Nucleus	chr16	15504053	A	G	+	3	28	0.107143	AG	2	28	0.0714286	AG	0.0357143
HepG2	AKAP1	Nucleus	chr16	15504054	A	G	+	0	27	0	-	1	30	0.0333333	AG	-0.0333333
HepG2	AKAP1	Nucleus	chr16	15504156	A	G	+	1	14	0.0714286	AG	0	28	0	-	0.0714286
HepG2	AKAP1	Nucleus	chr16	15504325	A	G	+	0	11	0	-	2	13	0.153846	AG	-0.153846
HepG2	AKAP1	Nucleus	chr16	15504328	A	G	+	0	14	0	-	1	11	0.0909091	AG	-0.0909091
HepG2	AKAP1	Nucleus	chr16	15505247	A	G	+	1	19	0.0526316	AG	0	41	0	-	0.0526316
HepG2	AKAP1	Nucleus	chr16	15505248	A	G	+	1	18	0.0555556	AG	0	44	0	-	0.0555556
HepG2	AKAP1	Nucleus	chr16	15505352	A	G	+	1	11	0.0909091	AG	2	45	0.0444444	AG	0.0464646
HepG2	AKAP1	Nucleus	chr16	15505353	A	G	+	2	13	0.153846	AG	0	44	0	-	0.153846
HepG2	AKAP1	Nucleus	chr16	15505361	A	G	+	0	15	0	-	2	53	0.0377358	AG	-0.0377358
HepG2	AKAP1	Nucleus	chr16	15505382	A	G	+	0	39	0	-	1	47	0.0212766	AG	-0.0212766
HepG2	AKAP1	Nucleus	chr16	15505399	A	G	+	1	30	0.0333333	AG	0	41	0	-	0.0333333
HepG2	AKAP1	Nucleus	chr16	15505412	A	G	+	3	45	0.0666667	AG	1	38	0.0263158	AG	0.0403509
HepG2	AKAP1	Nucleus	chr16	15505651	A	G	+	1	14	0.0714286	AG	0	32	0	-	0.0714286
HepG2	AKAP1	Nucleus	chr16	15505652	A	G	+	1	15	0.0666667	AG	0	34	0	-	0.0666667
HepG2	AKAP1	Nucleus	chr16	15505658	A	G	+	2	18	0.111111	AG	1	35	0.0285714	AG	0.0825397
HepG2	AKAP1	Nucleus	chr16	15505663	A	G	+	1	31	0.0322581	AG	0	37	0	-	0.0322581
HepG2	AKAP1	Nucleus	chr16	15505676	A	G	+	6	63	0.0952381	AG	3	25	0.12	AG	-0.0247619
HepG2	AKAP1	Nucleus	chr16	15505688	A	G	+	10	112	0.0892857	AG	3	30	0.1	AG	-0.0107143
HepG2	AKAP1	Nucleus	chr16	15505721	A	G	+	0	69	0	-	2	51	0.0392157	AG	-0.0392157
HepG2	AKAP1	Nucleus	chr16	22297267	A	G	+	1	10	0.1	AG	0	49	0	-	0.1
HepG2	AKAP1	Nucleus	chr16	29709043	A	G	+	1	17	0.0588235	AG	0	65	0	-	0.0588235
HepG2	AKAP1	Nucleus	chr16	50139505	A	G	+	1	19	0.0526316	AG	0	62	0	-	0.0526316
HepG2	AKAP1	Nucleus	chr16	50139541	A	G	+	1	13	0.0769231	AG	0	63	0	-	0.0769231
HepG2	AKAP1	Nucleus	chr16	50139542	A	G	+	2	13	0.153846	AG	2	52	0.0384615	AG	0.115385
HepG2	AKAP1	Nucleus	chr16	69358713	A	G	+	0	36	0	-	1	82	0.0121951	AG	-0.0121951
HepG2	AKAP1	Nucleus	chr16	69496863	A	G	+	2	184	0.0108696	AG	0	83	0	-	0.0108696
HepG2	AKAP1	Nucleus	chr16	69496883	A	G	+	2	306	0.00653595	AG	0	84	0	-	0.00653595
HepG2	AKAP1	Nucleus	chr16	70406878	A	G	+	1	25	0.04	AG	2	10	0.2	AG	-0.16
HepG2	AKAP1	Nucleus	chr16	70406881	A	G	+	0	12	0	-	1	12	0.0833333	AG	-0.0833333
HepG2	AKAP1	Nucleus	chr16	87391128	A	G	-	0	12	0	-	1	12	0.0833333	AG	-0.0833333
HepG2	AKAP1	Nucleus	chr17	1680776	A	G	+	1	55	0.0181818	AG	0	467	0	-	0.0181818
HepG2	AKAP1	Nucleus	chr17	4849135	A	G	-	0	36	0	-	1	300	0.00333333	AG	-0.00333333
HepG2	AKAP1	Nucleus	chr17	16344974	A	G	+	1	66	0.0151515	AG	0	430	0	-	0.0151515
HepG2	AKAP1	Nucleus	chr17	16345000	A	G	+	0	46	0	-	1	320	0.003125	AG	-0.003125
HepG2	AKAP1	Nucleus	chr17	16345004	A	G	-	1	50	0.02	AG	0	354	0	-	0.02
HepG2	AKAP1	Nucleus	chr17	16345007	A	G	+	1	54	0.0185185	AG	0	367	0	-	0.0185185
HepG2	AKAP1	Nucleus	chr17	16345086	A	G	-	1	108	0.00925926	AG	0	252	0	-	0.00925926
HepG2	AKAP1	Nucleus	chr17	16345088	A	G	-	1	112	0.00892857	AG	0	289	0	-	0.00892857
HepG2	AKAP1	Nucleus	chr17	16345131	A	G	+	2	58	0.0344828	AG	0	501	0	-	0.0344828
HepG2	AKAP1	Nucleus	chr17	19481400	A	G	+	0	48	0	-	1	69	0.0144928	AG	-0.0144928
HepG2	AKAP1	Nucleus	chr17	19481708	A	G	-	0	20	0	-	1	62	0.016129	AG	-0.016129
HepG2	AKAP1	Nucleus	chr17	26726012	A	G	+	1	66	0.0151515	AG	0	59	0	-	0.0151515
HepG2	AKAP1	Nucleus	chr17	37006658	A	G	-	1	25	0.04	AG	0	1817	0	-	0.04
HepG2	AKAP1	Nucleus	chr17	41370112	A	G	+	2	156	0.0128205	AG	0	37	0	-	0.0128205
HepG2	AKAP1	Nucleus	chr17	41370125	A	G	+	2	102	0.0196078	AG	2	42	0.047619	AG	-0.0280112
HepG2	AKAP1	Nucleus	chr17	41370138	A	G	+	3	180	0.0166667	AG	0	50	0	-	0.0166667
HepG2	AKAP1	Nucleus	chr17	41370142	A	G	+	1	189	0.00529101	AG	0	41	0	-	0.00529101
HepG2	AKAP1	Nucleus	chr17	41370164	A	G	+	8	204	0.0392157	AG	1	15	0.0666667	AG	-0.027451
HepG2	AKAP1	Nucleus	chr17	41370165	A	G	+	6	212	0.0283019	AG	0	15	0	-	0.0283019
HepG2	AKAP1	Nucleus	chr17	41370424	A	G	+	4	88	0.0454545	AG	0	11	0	-	0.0454545
HepG2	AKAP1	Nucleus	chr17	41370425	A	G	+	4	85	0.0470588	AG	0	11	0	-	0.0470588
HepG2	AKAP1	Nucleus	chr17	41370433	A	G	+	3	42	0.0714286	AG	3	14	0.214286	AG	-0.142857
HepG2	AKAP1	Nucleus	chr17	41370460	A	G	+	20	61	0.327869	AG	6	24	0.25	AG	0.0778689
HepG2	AKAP1	Nucleus	chr17	41370470	A	G	+	0	84	0	-	1	11	0.0909091	AG	-0.0909091
HepG2	AKAP1	Nucleus	chr17	41370473	A	G	+	1	87	0.0114943	AG	0	21	0	-	0.0114943
HepG2	AKAP1	Nucleus	chr17	49041692	A	G	-	7	55	0.127273	AG	0	18	0	-	0.127273
HepG2	AKAP1	Nucleus	chr17	49042177	A	G	-	0	29	0	-	1	18	0.0555556	AG	-0.0555556
HepG2	AKAP1	Nucleus	chr17	49042206	A	G	-	2	51	0.0392157	AG	0	11	0	-	0.0392157
HepG2	AKAP1	Nucleus	chr17	49042395	A	G	-	0	12	0	-	1	23	0.0434783	AG	-0.0434783
HepG2	AKAP1	Nucleus	chr17	73940067	A	G	-	12	58	0.206897	AG	5	38	0.131579	AG	0.0753176
HepG2	AKAP1	Nucleus	chr17	73940068	A	G	-	2	55	0.0363636	AG	3	35	0.0857143	AG	-0.0493506
HepG2	AKAP1	Nucleus	chr17	73940077	A	G	-	13	51	0.254902	AG	2	17	0.117647	AG	0.137255
HepG2	AKAP1	Nucleus	chr17	73940094	A	G	-	4	30	0.133333	AG	6	48	0.125	AG	0.00833333
HepG2	AKAP1	Nucleus	chr17	73940109	A	G	-	0	34	0	-	4	40	0.1	AG	-0.1
HepG2	AKAP1	Nucleus	chr17	73940120	A	G	-	6	40	0.15	AG	8	40	0.2	AG	-0.05
HepG2	AKAP1	Nucleus	chr17	73940129	A	G	-	1	31	0.0322581	AG	0	39	0	-	0.0322581
HepG2	AKAP1	Nucleus	chr17	73940299	A	G	-	1	42	0.0238095	AG	0	32	0	-	0.0238095
HepG2	AKAP1	Nucleus	chr17	73940307	A	G	-	34	34	1	AG	7	11	0.636364	AG	0.363636
HepG2	AKAP1	Nucleus	chr17	73940875	A	G	-	16	82	0.195122	AG	7	39	0.179487	AG	0.0156348
HepG2	AKAP1	Nucleus	chr17	73940888	A	G	-	0	64	0	-	2	38	0.0526316	AG	-0.0526316
HepG2	AKAP1	Nucleus	chr17	73940917	A	G	-	18	84	0.214286	AG	8	32	0.25	AG	-0.0357143
HepG2	AKAP1	Nucleus	chr17	73940918	A	G	-	24	73	0.328767	AG	12	37	0.324324	AG	0.0044428
HepG2	AKAP1	Nucleus	chr17	73940953	A	G	-	1	35	0.0285714	AG	0	45	0	-	0.0285714
HepG2	AKAP1	Nucleus	chr17	73940959	A	G	-	0	44	0	-	2	46	0.0434783	AG	-0.0434783
HepG2	AKAP1	Nucleus	chr17	73940988	A	G	-	3	26	0.115385	AG	0	31	0	-	0.115385
HepG2	AKAP1	Nucleus	chr17	73941099	A	G	-	6	56	0.107143	AG	4	28	0.142857	AG	-0.0357143
HepG2	AKAP1	Nucleus	chr17	73941108	A	G	-	2	71	0.028169	AG	0	27	0	-	0.028169
HepG2	AKAP1	Nucleus	chr17	76203593	A	G	+	0	33	0	-	1	81	0.0123457	AG	-0.0123457
HepG2	AKAP1	Nucleus	chr17	76203624	A	G	+	1	51	0.0196078	AG	0	62	0	-	0.0196078
HepG2	AKAP1	Nucleus	chr17	79477257	A	G	-	1	274	0.00364964	AG	0	635	0	-	0.00364964
HepG2	AKAP1	Nucleus	chr17	79477263	A	G	-	2	227	0.00881057	AG	0	560	0	-	0.00881057
HepG2	AKAP1	Nucleus	chr17	79477264	A	G	-	2	231	0.00865801	AG	0	579	0	-	0.00865801
HepG2	AKAP1	Nucleus	chr17	79477315	A	G	-	2	213	0.00938967	AG	0	615	0	-	0.00938967
HepG2	AKAP1	Nucleus	chr17	79477461	A	G	-	4	333	0.012012	AG	0	520	0	-	0.012012
HepG2	AKAP1	Nucleus	chr17	79477567	A	G	-	0	71	0	-	1	508	0.0019685	AG	-0.0019685
HepG2	AKAP1	Nucleus	chr17	79780692	A	G	-	5	92	0.0543478	AG	0	41	0	-	0.0543478
HepG2	AKAP1	Nucleus	chr18	77663723	A	G	-	1	41	0.0243902	AG	0	32	0	-	0.0243902
HepG2	AKAP1	Nucleus	chr19	583208	A	G	+	6	790	0.00759494	AG	0	320	0	-	0.00759494
HepG2	AKAP1	Nucleus	chr19	1106615	A	G	-	72	73	0.986301	AG	222	222	1	AG	-0.0136986
HepG2	AKAP1	Nucleus	chr19	2233704	A	G	-	1	34	0.0294118	AG	0	141	0	-	0.0294118
HepG2	AKAP1	Nucleus	chr19	2233709	A	G	-	1	36	0.0277778	AG	0	141	0	-	0.0277778
HepG2	AKAP1	Nucleus	chr19	4654554	A	G	+	4	60	0.0666667	AG	1	10	0.1	AG	-0.0333333
HepG2	AKAP1	Nucleus	chr19	4654589	A	G	+	1	89	0.011236	AG	0	17	0	-	0.011236
HepG2	AKAP1	Nucleus	chr19	4654597	A	G	+	10	139	0.0719424	AG	0	15	0	-	0.0719424
HepG2	AKAP1	Nucleus	chr19	4654601	A	G	+	4	145	0.0275862	AG	0	13	0	-	0.0275862
HepG2	AKAP1	Nucleus	chr19	4654616	A	G	+	1	127	0.00787402	AG	0	12	0	-	0.00787402
HepG2	AKAP1	Nucleus	chr19	11032899	A	G	+	0	27	0	-	1	14	0.0714286	AG	-0.0714286
HepG2	AKAP1	Nucleus	chr19	11033696	A	G	-	2	47	0.0425532	AG	0	51	0	-	0.0425532
HepG2	AKAP1	Nucleus	chr19	11256625	A	G	-	1	109	0.00917431	AG	0	33	0	-	0.00917431
HepG2	AKAP1	Nucleus	chr19	11256626	A	G	-	3	110	0.0272727	AG	2	33	0.0606061	AG	-0.0333333
HepG2	AKAP1	Nucleus	chr19	11256631	A	G	-	1	111	0.00900901	AG	0	35	0	-	0.00900901
HepG2	AKAP1	Nucleus	chr19	11256687	A	G	-	1	85	0.0117647	AG	0	35	0	-	0.0117647
HepG2	AKAP1	Nucleus	chr19	11256702	A	G	-	3	115	0.026087	AG	0	30	0	-	0.026087
HepG2	AKAP1	Nucleus	chr19	11256725	A	G	-	19	111	0.171171	AG	3	23	0.130435	AG	0.0407364
HepG2	AKAP1	Nucleus	chr19	11257577	A	G	-	0	13	0	-	1	12	0.0833333	AG	-0.0833333
HepG2	AKAP1	Nucleus	chr19	15772017	A	G	+	2	10	0.2	AG	7	24	0.291667	AG	-0.0916667
HepG2	AKAP1	Nucleus	chr19	15772032	A	G	+	1	24	0.0416667	AG	0	15	0	-	0.0416667
HepG2	AKAP1	Nucleus	chr19	15772035	A	G	+	15	22	0.681818	AG	12	16	0.75	AG	-0.0681818
HepG2	AKAP1	Nucleus	chr19	16662642	A	G	-	0	11	0	-	1	16	0.0625	AG	-0.0625
HepG2	AKAP1	Nucleus	chr19	17692792	A	G	+	1	191	0.0052356	AG	0	99	0	-	0.0052356
HepG2	AKAP1	Nucleus	chr19	17692844	A	G	+	0	90	0	-	1	79	0.0126582	AG	-0.0126582
HepG2	AKAP1	Nucleus	chr19	17692857	A	G	+	1	87	0.0114943	AG	0	85	0	-	0.0114943
HepG2	AKAP1	Nucleus	chr19	17692979	A	G	+	1	75	0.0133333	AG	0	87	0	-	0.0133333
HepG2	AKAP1	Nucleus	chr19	17692980	A	G	+	0	74	0	-	1	84	0.0119048	AG	-0.0119048
HepG2	AKAP1	Nucleus	chr19	17692986	A	G	+	0	75	0	-	2	90	0.0222222	AG	-0.0222222
HepG2	AKAP1	Nucleus	chr19	17692998	A	G	+	1	101	0.00990099	AG	0	88	0	-	0.00990099
HepG2	AKAP1	Nucleus	chr19	18704414	A	G	-	1	38	0.0263158	AG	0	21	0	-	0.0263158
HepG2	AKAP1	Nucleus	chr19	34883485	A	G	+	1	27	0.037037	AG	0	37	0	-	0.037037
HepG2	AKAP1	Nucleus	chr19	42375624	A	G	+	1	15	0.0666667	AG	3	12	0.25	AG	-0.183333
HepG2	AKAP1	Nucleus	chr19	42375627	A	G	+	0	13	0	-	3	13	0.230769	AG	-0.230769
HepG2	AKAP1	Nucleus	chr19	42376694	A	G	+	0	11	0	-	1	21	0.047619	AG	-0.047619
HepG2	AKAP1	Nucleus	chr19	45165571	A	G	+	1	12	0.0833333	AG	6	56	0.107143	AG	-0.0238095
HepG2	AKAP1	Nucleus	chr19	45165576	A	G	+	1	10	0.1	AG	5	45	0.111111	AG	-0.0111111
HepG2	AKAP1	Nucleus	chr19	45165623	A	G	+	0	11	0	-	2	56	0.0357143	AG	-0.0357143
HepG2	AKAP1	Nucleus	chr19	45165662	A	G	+	1	10	0.1	AG	0	27	0	-	0.1
HepG2	AKAP1	Nucleus	chr19	45165762	A	G	+	1	16	0.0625	AG	0	50	0	-	0.0625
HepG2	AKAP1	Nucleus	chr19	48374385	A	G	-	3	11	0.272727	AG	12	27	0.444444	AG	-0.171717
HepG2	AKAP1	Nucleus	chr19	48374511	A	G	-	1	15	0.0666667	AG	0	43	0	-	0.0666667
HepG2	AKAP1	Nucleus	chr19	48374538	A	G	-	3	51	0.0588235	AG	18	41	0.439024	AG	-0.380201
HepG2	AKAP1	Nucleus	chr19	48956855	A	G	+	1	36	0.0277778	AG	0	21	0	-	0.0277778
HepG2	AKAP1	Nucleus	chr19	49468711	A	G	-	0	152	0	-	2	2867	0.000697593	AG	-0.000697593
HepG2	AKAP1	Nucleus	chr19	49470054	A	G	+	0	95	0	-	1	3350	0.000298507	AG	-0.000298507
HepG2	AKAP1	Nucleus	chr2	10924117	A	G	+	1	44	0.0227273	AG	0	1223	0	-	0.0227273
HepG2	AKAP1	Nucleus	chr2	37429677	A	G	+	1	13	0.0769231	AG	0	10	0	-	0.0769231
HepG2	AKAP1	Nucleus	chr2	37429689	A	G	+	0	18	0	-	1	11	0.0909091	AG	-0.0909091
HepG2	AKAP1	Nucleus	chr2	37429733	A	G	+	11	63	0.174603	AG	1	13	0.0769231	AG	0.0976801
HepG2	AKAP1	Nucleus	chr2	37429738	A	G	+	6	62	0.0967742	AG	0	15	0	-	0.0967742
HepG2	AKAP1	Nucleus	chr2	47130552	A	G	-	1	21	0.047619	AG	0	323	0	-	0.047619
HepG2	AKAP1	Nucleus	chr2	47132216	A	G	-	1	16	0.0625	AG	0	242	0	-	0.0625
HepG2	AKAP1	Nucleus	chr2	68407551	A	G	+	1	29	0.0344828	AG	0	75	0	-	0.0344828
HepG2	AKAP1	Nucleus	chr2	85546572	A	G	-	0	65	0	-	2	44	0.0454545	AG	-0.0454545
HepG2	AKAP1	Nucleus	chr2	85776616	A	G	-	0	11	0	-	1	37	0.027027	AG	-0.027027
HepG2	AKAP1	Nucleus	chr2	85776621	A	G	-	4	11	0.363636	AG	11	34	0.323529	AG	0.040107
HepG2	AKAP1	Nucleus	chr2	85776622	A	G	-	2	11	0.181818	AG	8	34	0.235294	AG	-0.0534759
HepG2	AKAP1	Nucleus	chr2	99812414	A	G	+	0	18	0	-	5	36	0.138889	AG	-0.138889
HepG2	AKAP1	Nucleus	chr2	99812815	A	G	+	0	27	0	-	2	42	0.047619	AG	-0.047619
HepG2	AKAP1	Nucleus	chr2	99812833	A	G	+	0	13	0	-	1	53	0.0188679	AG	-0.0188679
HepG2	AKAP1	Nucleus	chr2	99813003	A	G	+	0	13	0	-	1	50	0.02	AG	-0.02
HepG2	AKAP1	Nucleus	chr2	99813015	A	G	+	0	22	0	-	2	28	0.0714286	AG	-0.0714286
HepG2	AKAP1	Nucleus	chr2	114468231	A	G	-	1	12	0.0833333	AG	0	31	0	-	0.0833333
HepG2	AKAP1	Nucleus	chr2	114468239	A	G	+	1	13	0.0769231	AG	0	33	0	-	0.0769231
HepG2	AKAP1	Nucleus	chr2	114468241	A	G	-	1	13	0.0769231	AG	0	38	0	-	0.0769231
HepG2	AKAP1	Nucleus	chr2	114468253	A	G	-	0	12	0	-	1	38	0.0263158	AG	-0.0263158
HepG2	AKAP1	Nucleus	chr2	128603205	A	G	-	0	11	0	-	2	10	0.2	AG	-0.2
HepG2	AKAP1	Nucleus	chr2	128603207	A	G	-	0	10	0	-	1	10	0.1	AG	-0.1
HepG2	AKAP1	Nucleus	chr2	128605107	A	G	-	2	10	0.2	AG	0	37	0	-	0.2
HepG2	AKAP1	Nucleus	chr2	128950475	A	G	+	2	19	0.105263	AG	0	48	0	-	0.105263
HepG2	AKAP1	Nucleus	chr2	128950479	A	G	+	0	19	0	-	1	48	0.0208333	AG	-0.0208333
HepG2	AKAP1	Nucleus	chr2	128950481	A	G	+	1	21	0.047619	AG	2	41	0.0487805	AG	-0.00116144
HepG2	AKAP1	Nucleus	chr2	128950489	A	G	+	0	15	0	-	1	32	0.03125	AG	-0.03125
HepG2	AKAP1	Nucleus	chr2	128950491	A	G	+	7	15	0.466667	AG	4	26	0.153846	AG	0.312821
HepG2	AKAP1	Nucleus	chr2	128951080	A	G	+	6	24	0.25	AG	4	40	0.1	AG	0.15
HepG2	AKAP1	Nucleus	chr2	128951094	A	G	+	1	16	0.0625	AG	5	42	0.119048	AG	-0.0565476
HepG2	AKAP1	Nucleus	chr2	128951095	A	G	+	3	16	0.1875	AG	2	40	0.05	AG	0.1375
HepG2	AKAP1	Nucleus	chr2	128951107	A	G	+	4	25	0.16	AG	4	32	0.125	AG	0.035
HepG2	AKAP1	Nucleus	chr2	128952084	A	G	+	0	11	0	-	1	33	0.030303	AG	-0.030303
HepG2	AKAP1	Nucleus	chr2	128952103	A	G	+	1	12	0.0833333	AG	2	33	0.0606061	AG	0.0227273
HepG2	AKAP1	Nucleus	chr2	128952115	A	G	+	0	14	0	-	1	15	0.0666667	AG	-0.0666667
HepG2	AKAP1	Nucleus	chr2	133012612	A	G	-	145	145	1	AG	244	244	1	AG	0
HepG2	AKAP1	Nucleus	chr2	133012839	A	G	-	156	158	0.987342	AG	709	711	0.997187	AG	-0.00984529
HepG2	AKAP1	Nucleus	chr2	133013144	A	G	+	30	32	0.9375	AG	38	38	1	AG	-0.0625
HepG2	AKAP1	Nucleus	chr2	188419041	A	G	-	1	11	0.0909091	AG	0	266	0	-	0.0909091
HepG2	AKAP1	Nucleus	chr2	198367780	A	G	+	0	12	0	-	1	686	0.00145773	AG	-0.00145773
HepG2	AKAP1	Nucleus	chr2	202083918	A	G	+	2	19	0.105263	AG	0	10	0	-	0.105263
HepG2	AKAP1	Nucleus	chr2	202152001	A	G	+	1	15	0.0666667	AG	0	11	0	-	0.0666667
HepG2	AKAP1	Nucleus	chr2	206986923	A	G	-	1	12	0.0833333	AG	0	22	0	-	0.0833333
HepG2	AKAP1	Nucleus	chr2	206987490	A	G	-	0	54	0	-	1	13	0.0769231	AG	-0.0769231
HepG2	AKAP1	Nucleus	chr2	206987587	A	G	-	1	10	0.1	AG	0	12	0	-	0.1
HepG2	AKAP1	Nucleus	chr2	206987723	A	G	-	1	21	0.047619	AG	0	25	0	-	0.047619
HepG2	AKAP1	Nucleus	chr2	206987725	A	G	-	3	26	0.115385	AG	0	13	0	-	0.115385
HepG2	AKAP1	Nucleus	chr2	206987731	A	G	-	1	24	0.0416667	AG	0	22	0	-	0.0416667
HepG2	AKAP1	Nucleus	chr2	216237079	A	G	-	0	97	0	-	1	1961	0.000509944	AG	-0.000509944
HepG2	AKAP1	Nucleus	chr2	217364119	A	G	+	2	62	0.0322581	AG	0	2994	0	-	0.0322581
HepG2	AKAP1	Nucleus	chr2	219129060	A	G	+	47	47	1	AG	70	70	1	AG	0
HepG2	AKAP1	Nucleus	chr2	242512138	A	G	+	22	252	0.0873016	AG	0	16	0	-	0.0873016
HepG2	AKAP1	Nucleus	chr20	3805491	A	G	+	0	30	0	-	1	13	0.0769231	AG	-0.0769231
HepG2	AKAP1	Nucleus	chr20	3848063	A	G	+	1	47	0.0212766	AG	0	23	0	-	0.0212766
HepG2	AKAP1	Nucleus	chr20	5175539	A	G	+	1	10	0.1	AG	1	17	0.0588235	AG	0.0411765
HepG2	AKAP1	Nucleus	chr20	18468473	A	G	-	0	11	0	-	2	47	0.0425532	AG	-0.0425532
HepG2	AKAP1	Nucleus	chr20	18469137	A	G	-	2	59	0.0338983	AG	1	22	0.0454545	AG	-0.0115562
HepG2	AKAP1	Nucleus	chr20	18469142	A	G	-	2	54	0.037037	AG	0	13	0	-	0.037037
HepG2	AKAP1	Nucleus	chr20	25428547	A	G	+	0	10	0	-	1	34	0.0294118	AG	-0.0294118
HepG2	AKAP1	Nucleus	chr20	42933658	A	G	-	1	22	0.0454545	AG	0	17	0	-	0.0454545
HepG2	AKAP1	Nucleus	chr20	44527269	A	G	+	1	17	0.0588235	AG	0	250	0	-	0.0588235
HepG2	AKAP1	Nucleus	chr20	44527273	A	G	+	1	13	0.0769231	AG	0	234	0	-	0.0769231
HepG2	AKAP1	Nucleus	chr20	44527331	A	G	+	2	29	0.0689655	AG	0	313	0	-	0.0689655
HepG2	AKAP1	Nucleus	chr20	44527340	A	G	-	1	27	0.037037	AG	1	286	0.0034965	AG	0.0335405
HepG2	AKAP1	Nucleus	chr20	44527341	A	G	-	1	26	0.0384615	AG	0	294	0	-	0.0384615
HepG2	AKAP1	Nucleus	chr20	57466899	A	G	+	1	25	0.04	AG	0	220	0	-	0.04
HepG2	AKAP1	Nucleus	chr22	24313657	A	G	-	1	14	0.0714286	AG	0	97	0	-	0.0714286
HepG2	AKAP1	Nucleus	chr22	24970675	A	G	+	0	12	0	-	3	12	0.25	AG	-0.25
HepG2	AKAP1	Nucleus	chr22	24970676	A	G	+	0	10	0	-	1	12	0.0833333	AG	-0.0833333
HepG2	AKAP1	Nucleus	chr22	24970745	A	G	+	2	37	0.0540541	AG	0	15	0	-	0.0540541
HepG2	AKAP1	Nucleus	chr22	24970778	A	G	+	1	57	0.0175439	AG	0	12	0	-	0.0175439
HepG2	AKAP1	Nucleus	chr22	24970785	A	G	+	1	64	0.015625	AG	0	12	0	-	0.015625
HepG2	AKAP1	Nucleus	chr22	29191090	A	G	+	1	13	0.0769231	AG	0	810	0	-	0.0769231
HepG2	AKAP1	Nucleus	chr22	36056410	A	G	+	3	23	0.130435	AG	1	14	0.0714286	AG	0.0590062
HepG2	AKAP1	Nucleus	chr22	36056732	A	G	+	1	14	0.0714286	AG	0	12	0	-	0.0714286
HepG2	AKAP1	Nucleus	chr22	44342983	A	G	+	2	41	0.0487805	AG	0	10	0	-	0.0487805
HepG2	AKAP1	Nucleus	chr22	44345441	A	G	+	3	13	0.230769	AG	0	12	0	-	0.230769
HepG2	AKAP1	Nucleus	chr22	44346027	A	G	+	0	10	0	-	1	13	0.0769231	AG	-0.0769231
HepG2	AKAP1	Nucleus	chr22	44346053	A	G	+	2	35	0.0571429	AG	0	16	0	-	0.0571429
HepG2	AKAP1	Nucleus	chr22	44346079	A	G	+	1	41	0.0243902	AG	0	10	0	-	0.0243902
HepG2	AKAP1	Nucleus	chr22	44346545	A	G	+	6	44	0.136364	AG	5	22	0.227273	AG	-0.0909091
HepG2	AKAP1	Nucleus	chr22	44346564	A	G	+	2	10	0.2	AG	0	27	0	-	0.2
HepG2	AKAP1	Nucleus	chr22	44346566	A	G	+	0	10	0	-	1	31	0.0322581	AG	-0.0322581
HepG2	AKAP1	Nucleus	chr3	10192617	A	G	+	0	17	0	-	1	16	0.0625	AG	-0.0625
HepG2	AKAP1	Nucleus	chr3	10192694	A	G	+	9	191	0.0471204	AG	1	29	0.0344828	AG	0.0126377
HepG2	AKAP1	Nucleus	chr3	10192704	A	G	+	12	208	0.0576923	AG	0	44	0	-	0.0576923
HepG2	AKAP1	Nucleus	chr3	10192720	A	G	+	1	212	0.00471698	AG	0	45	0	-	0.00471698
HepG2	AKAP1	Nucleus	chr3	10192874	A	G	+	1	96	0.0104167	AG	0	11	0	-	0.0104167
HepG2	AKAP1	Nucleus	chr3	10193358	A	G	+	1	44	0.0227273	AG	0	29	0	-	0.0227273
HepG2	AKAP1	Nucleus	chr3	10193457	A	G	+	3	114	0.0263158	AG	0	74	0	-	0.0263158
HepG2	AKAP1	Nucleus	chr3	10193475	A	G	+	3	164	0.0182927	AG	0	54	0	-	0.0182927
HepG2	AKAP1	Nucleus	chr3	10193606	A	G	+	1	51	0.0196078	AG	0	34	0	-	0.0196078
HepG2	AKAP1	Nucleus	chr3	12880923	A	G	-	0	25	0	-	1	731	0.00136799	AG	-0.00136799
HepG2	AKAP1	Nucleus	chr3	12880931	A	G	-	1	26	0.0384615	AG	0	883	0	-	0.0384615
HepG2	AKAP1	Nucleus	chr3	48787909	A	G	-	2	14	0.142857	AG	2	10	0.2	AG	-0.0571429
HepG2	AKAP1	Nucleus	chr3	49397323	A	G	-	0	16	0	-	1	150	0.00666667	AG	-0.00666667
HepG2	AKAP1	Nucleus	chr3	52027798	A	G	-	1	70	0.0142857	AG	0	672	0	-	0.0142857
HepG2	AKAP1	Nucleus	chr3	149237704	A	G	-	1	16	0.0625	AG	0	12	0	-	0.0625
HepG2	AKAP1	Nucleus	chr3	156259178	A	G	-	22	22	1	AG	180	182	0.989011	AG	0.010989
HepG2	AKAP1	Nucleus	chr3	156259229	A	G	-	0	76	0	-	1	168	0.00595238	AG	-0.00595238
HepG2	AKAP1	Nucleus	chr3	156259288	A	G	-	18	63	0.285714	AG	40	111	0.36036	AG	-0.0746461
HepG2	AKAP1	Nucleus	chr3	156259292	A	G	-	1	33	0.030303	AG	2	103	0.0194175	AG	0.0108856
HepG2	AKAP1	Nucleus	chr3	156259295	A	G	-	6	46	0.130435	AG	24	105	0.228571	AG	-0.0981366
HepG2	AKAP1	Nucleus	chr3	156259299	A	G	-	1	50	0.02	AG	0	109	0	-	0.02
HepG2	AKAP1	Nucleus	chr3	156259324	A	G	-	1	27	0.037037	AG	1	75	0.0133333	AG	0.0237037
HepG2	AKAP1	Nucleus	chr3	156259331	A	G	-	0	20	0	-	2	69	0.0289855	AG	-0.0289855
HepG2	AKAP1	Nucleus	chr3	156259340	A	G	-	1	11	0.0909091	AG	36	65	0.553846	AG	-0.462937
HepG2	AKAP1	Nucleus	chr3	156259341	A	G	-	4	11	0.363636	AG	15	66	0.227273	AG	0.136364
HepG2	AKAP1	Nucleus	chr3	186507594	A	G	+	1	80	0.0125	AG	0	255	0	-	0.0125
HepG2	AKAP1	Nucleus	chr3	196663346	A	G	-	1	25	0.04	AG	0	30	0	-	0.04
HepG2	AKAP1	Nucleus	chr4	2940026	A	G	-	3	36	0.0833333	AG	2	27	0.0740741	AG	0.00925926
HepG2	AKAP1	Nucleus	chr4	2940462	A	G	-	1	14	0.0714286	AG	11	38	0.289474	AG	-0.218045
HepG2	AKAP1	Nucleus	chr4	39501394	A	G	-	1	10	0.1	AG	0	147	0	-	0.1
HepG2	AKAP1	Nucleus	chr4	57326126	A	G	+	1	22	0.0454545	AG	2	67	0.0298507	AG	0.0156038
HepG2	AKAP1	Nucleus	chr4	57326153	A	G	-	1	68	0.0147059	AG	0	71	0	-	0.0147059
HepG2	AKAP1	Nucleus	chr4	57326159	A	G	+	1	83	0.0120482	AG	0	71	0	-	0.0120482
HepG2	AKAP1	Nucleus	chr4	57326333	A	G	+	1	42	0.0238095	AG	0	96	0	-	0.0238095
HepG2	AKAP1	Nucleus	chr4	57326875	A	G	+	3	31	0.0967742	AG	0	63	0	-	0.0967742
[truncated: 174,168 more rows]
