# Supplementary material for: Survey of the binding preferences of RNA-binding proteins to RNA editing events
Source: Genome Biol. 2022 Aug 4;23:169. doi: 10.1186/s13059-022-02741-8 (PMC9351184; doi:10.1186/s13059-022-02741-8)
Supplement: Supplementary file 5 — Additional file 5: Table S4. Comparison of the overall editing levels between RBP eCLIP and RNA-seq data in K562 and HepG2. [file 13059_2022_2741_MOESM5_ESM.xlsx]

## Sheet: Sheet1
Table S4. Comparison of the overall editing levels between RBP eCLIP and RNA-seq data in K562 and HepG2.
Celline	RBP	Fraction	Numbers of Editing events	Average Delta Editing Levels（eCLIP - RNAseq）	Paired Wilcoxon test Pvalue
K562	HNRNPC	Whole Cell	13422	0.0262143	0
K562	ILF3	Whole Cell	5230	0.0495807	2.84098e-280
K562	HNRNPU	Whole Cell	2748	0.048378	5.24118e-200
K562	UPF1	Whole Cell	3190	0.0309898	1.97667e-148
K562	HNRNPC	Nucleus	1818	0.0266701	2.87117e-118
K562	SAFB	Whole Cell	1791	0.048653	1.33233e-114
K562	HLTF	Whole Cell	1982	0.049122	1.32729e-75
HepG2	UPF1	Nucleus	2085	0.0207139	1.16257e-73
K562	AKAP1	Whole Cell	1732	0.0320609	6.85688e-68
K562	UPF1	Nucleus	1339	0.0324974	4.09643e-63
K562	DROSHA	Whole Cell	762	0.0681925	1.08579e-62
K562	FUS	Whole Cell	1267	0.0267341	2.01159e-62
K562	HNRNPC	Cytosol	793	0.0253343	5.48085e-58
K562	U2AF2	Whole Cell	772	0.0590332	2.961e-57
K562	FAM120A	Whole Cell	1535	0.0159166	4.91006e-54
K562	RBFOX2	Whole Cell	1121	0.0330826	3.9935e-52
K562	TIA1	Whole Cell	871	0.0413766	1.3533e-51
K562	ILF3	Nucleus	987	0.0485881	1.27574e-45
K562	KHSRP	Whole Cell	1111	0.0323205	8.60431e-43
K562	HNRNPU	Nucleus	577	0.0385805	5.14393e-42
K562	FUS	Nucleus	454	0.0375717	1.13617e-41
K562	AKAP1	Nucleus	875	0.0416733	4.20688e-40
K562	HNRNPM	Whole Cell	388	0.0806013	7.66299e-39
K562	UPF1	Cytosol	869	0.0279794	3.64153e-38
K562	XRCC6	Whole Cell	597	0.0531934	3.18908e-37
K562	HNRNPL	Whole Cell	629	0.0422655	1.2284e-36
K562	YBX3	Whole Cell	1327	0.00672329	8.96e-36
K562	FAM120A	Nucleus	749	0.0248782	1.64417e-33
K562	AKAP1	Cytosol	560	0.0354485	9.11041e-30
K562	AGGF1	Whole Cell	571	0.03878	3.43275e-29
K562	FAM120A	Cytosol	517	0.021798	3.99122e-29
K562	SAFB	Nucleus	368	0.0482424	4.96414e-29
K562	BUD13	Whole Cell	720	0.030421	5.40708e-29
K562	UCHL5	Whole Cell	832	0.0176615	5.43983e-25
K562	TIA1	Nucleus	338	0.0476466	9.6798e-25
HepG2	UPF1	Whole Cell	4512	0.00863969	1.4483e-24
K562	NOLC1	Whole Cell	697	0.0128709	2.56071e-24
K562	YBX3	Nucleus	733	0.0106592	7.60773e-24
K562	RBFOX2	Nucleus	356	0.0353969	1.49725e-22
K562	SND1	Whole Cell	939	0.0212008	2.47552e-22
HepG2	ILF3	Whole Cell	6002	-0.0147717	3.59263e-22
K562	IGF2BP2	Whole Cell	799	0.0135558	2.90623e-21
K562	YBX3	Cytosol	639	0.00847197	8.66814e-21
K562	MATR3	Whole Cell	235	0.0727147	1.68499e-20
K562	NOLC1	Cytosol	260	0.0207336	4.29876e-20
K562	AKAP8L	Whole Cell	380	0.0373414	5.4963e-20
K562	RBM15	Whole Cell	482	0.0200903	1.15619e-19
K562	BUD13	Nucleus	288	0.0250187	2.3172e-19
K562	HNRNPU	Cytosol	243	0.0275083	4.39878e-19
K562	PABPC4	Cytosol	271	0.0228756	1.29214e-18
K562	AQR	Whole Cell	355	0.0455354	2.09297e-18
K562	RBM15	Nucleus	240	0.030957	2.47836e-18
K562	TIA1	Cytosol	276	0.0338793	5.67566e-18
K562	IGF2BP2	Nucleus	357	0.0251184	1.29168e-17
K562	PABPC4	Nucleus	290	0.0236679	1.4427e-17
HepG2	LSM11	Nucleus	381	0.0220694	2.78518e-17
HepG2	UPF1	Cytosol	915	0.0110466	3.00917e-17
K562	IGF2BP2	Cytosol	331	0.0248089	5.38056e-17
HepG2	BCLAF1	Nucleus	208	0.0242787	1.11531e-16
K562	DROSHA	Nucleus	248	0.0524122	1.61401e-16
K562	HNRNPA1	Whole Cell	291	0.0361788	1.99019e-16
K562	FXR1	Nucleus	208	0.0304415	2.45901e-16
K562	KHSRP	Nucleus	276	0.0279508	2.80035e-16
K562	DDX6	Nucleus	237	0.0269323	4.75515e-16
K562	HLTF	Nucleus	414	0.0429512	5.15612e-16
K562	MTPAP	Whole Cell	424	0.0227628	5.91516e-16
K562	IGF2BP1	Whole Cell	679	0.00771788	7.33475e-16
HepG2	BCLAF1	Whole Cell	326	0.0173025	8.97659e-16
K562	HNRNPL	Nucleus	187	0.0435804	1.08093e-15
K562	PABPC4	Whole Cell	752	0.00986971	8.68374e-15
K562	SND1	Cytosol	258	0.016815	9.75959e-15
K562	DDX6	Whole Cell	508	0.0156646	1.06951e-14
K562	RBM15	Cytosol	215	0.0229572	1.16872e-14
K562	GRWD1	Whole Cell	438	0.0164008	1.33762e-14
K562	CSTF2T	Whole Cell	402	0.0196648	1.74235e-14
K562	GRWD1	Nucleus	212	0.020521	2.38568e-14
K562	DDX6	Cytosol	229	0.0238742	3.14845e-14
K562	ZC3H11A	Whole Cell	464	0.0224524	3.32106e-14
K562	U2AF1	Whole Cell	253	0.0392252	3.38628e-14
HepG2	LARP4	Nucleus	335	0.0141797	3.46556e-14
K562	XRCC6	Nucleus	207	0.0530145	3.75041e-14
K562	ZNF622	Whole Cell	502	0.0159551	3.9262e-14
HepG2	ZC3H11A	Nucleus	331	0.0196831	5.26594e-14
K562	UCHL5	Nucleus	342	0.017825	1.05047e-13
HepG2	IGF2BP1	Cytosol	226	0.0143673	1.32809e-13
HepG2	IGF2BP1	Nucleus	284	0.0177644	1.43412e-13
K562	SAFB2	Whole Cell	1343	0.0124656	1.46705e-13
K562	DDX55	Nucleus	232	0.0187154	1.62761e-13
K562	PPIL4	Whole Cell	348	0.0332633	3.05741e-13
K562	DDX55	Whole Cell	478	0.011218	5.22854e-13
K562	DDX55	Cytosol	227	0.0173904	6.45404e-13
K562	ZC3H11A	Nucleus	221	0.0263412	1.24279e-12
HepG2	LSM11	Whole Cell	615	0.0130384	1.25145e-12
K562	RBFOX2	Cytosol	244	0.0215381	1.86403e-12
K562	FXR1	Whole Cell	451	0.0164234	2.03524e-12
K562	MTPAP	Cytosol	190	0.0208779	3.89347e-12
K562	SF3B4	Whole Cell	211	0.0383039	4.7333e-12
HepG2	LARP4	Cytosol	287	0.0112531	5.2552e-12
K562	IGF2BP1	Nucleus	259	0.0183027	6.09541e-12
K562	UCHL5	Cytosol	298	0.00869142	1.09786e-11
HepG2	GRWD1	Nucleus	370	0.00846538	1.25926e-11
K562	U2AF2	Nucleus	180	0.0356738	1.55518e-11
HepG2	G3BP1	Whole Cell	250	0.0136733	1.71401e-11
HepG2	UCHL5	Whole Cell	467	0.0108944	3.64165e-11
K562	IGF2BP1	Cytosol	216	0.0207756	3.67483e-11
HepG2	G3BP1	Cytosol	155	0.0185541	3.90081e-11
K562	EXOSC5	Whole Cell	228	0.0303143	4.48756e-11
K562	GRWD1	Cytosol	227	0.015459	5.10331e-11
HepG2	LARP4	Whole Cell	513	0.00815701	6.2498e-11
HepG2	HNRNPC	Whole Cell	2301	-0.0170501	6.76795e-11
K562	FXR1	Cytosol	176	0.0145679	7.02965e-11
HepG2	BCLAF1	Cytosol	185	0.0187743	1.04222e-10
HepG2	G3BP1	Nucleus	158	0.0190656	1.15003e-10
HepG2	YBX3	Nucleus	449	0.00923893	1.34347e-10
K562	PRPF8	Whole Cell	473	0.0167622	1.55687e-10
K562	AKAP8L	Nucleus	162	0.0378967	2.10968e-10
K562	BUD13	Cytosol	259	0.0132057	2.27657e-10
HepG2	YBX3	Cytosol	325	0.00609004	2.70421e-10
K562	QKI	Whole Cell	147	0.0304636	2.90935e-10
K562	LSM11	Nucleus	164	0.0230297	3.45018e-10
K562	METAP2	Whole Cell	289	0.0138063	5.9765e-10
K562	KHDRBS1	Nucleus	221	0.0164473	7.50987e-10
K562	METAP2	Nucleus	154	0.0199512	9.34441e-10
HepG2	GRWD1	Whole Cell	558	0.00672079	9.72024e-10
K562	ZC3H11A	Cytosol	163	0.0212645	1.00288e-09
HepG2	PPIG	Whole Cell	295	0.013665	1.00592e-09
K562	AGGF1	Nucleus	181	0.0294921	1.1002e-09
K562	METAP2	Cytosol	168	0.0159891	2.31473e-09
K562	TROVE2	Nucleus	132	0.0351996	2.8314e-09
K562	HNRNPL	Cytosol	124	0.0273821	3.64213e-09
K562	TROVE2	Whole Cell	299	0.0228557	4.12873e-09
HepG2	PPIG	Cytosol	177	0.016572	5.30393e-09
HepG2	ZC3H11A	Whole Cell	469	0.0112219	5.35736e-09
K562	AKAP8L	Cytosol	134	0.0363718	5.8677e-09
HepG2	GRWD1	Cytosol	318	0.00519418	8.38036e-09
HepG2	FASTKD2	Whole Cell	261	0.0151139	9.27283e-09
K562	KHDRBS1	Cytosol	133	0.0195833	9.60041e-09
HepG2	UCHL5	Nucleus	321	0.0133527	1.27805e-08
HepG2	PPIG	Nucleus	205	0.0184372	1.29574e-08
K562	FXR2	Whole Cell	227	0.0132483	1.55813e-08
K562	SAFB2	Cytosol	110	0.0212287	1.56862e-08
K562	FTO	Whole Cell	217	0.025134	2.12239e-08
K562	PPIL4	Nucleus	141	0.0290901	2.1692e-08
K562	LSM11	Whole Cell	388	0.0128343	3.03155e-08
K562	ZNF622	Cytosol	238	0.011664	3.96999e-08
K562	SRSF7	Nucleus	105	0.0192948	7.18483e-08
K562	SRSF7	Cytosol	99	0.019642	7.45883e-08
HepG2	ZC3H11A	Cytosol	230	0.0126976	7.89389e-08
K562	PRPF8	Nucleus	170	0.0277744	8.2313e-08
K562	CPSF6	Cytosol	128	0.0175668	1.26382e-07
K562	PUM1	Nucleus	127	0.0181745	1.32225e-07
HepG2	PRPF4	Nucleus	136	0.017028	1.77157e-07
K562	AGGF1	Cytosol	143	0.0213057	1.84635e-07
K562	CPSF6	Nucleus	126	0.0160697	1.9274e-07
K562	FMR1	Nucleus	72	0.031779	2.47385e-07
K562	DROSHA	Cytosol	149	0.0305392	2.72762e-07
HepG2	PRPF4	Whole Cell	193	0.0115688	2.84661e-07
HepG2	UCHL5	Cytosol	276	0.00642229	3.17954e-07
HepG2	PCBP2	Nucleus	106	0.0155517	3.20319e-07
HepG2	IGF2BP3	Cytosol	206	0.0131104	3.32801e-07
K562	HNRNPA1	Nucleus	127	0.0219248	3.53157e-07
K562	SRSF1	Whole Cell	304	0.0158293	3.74112e-07
K562	GEMIN5	Whole Cell	272	0.0161946	5.08105e-07
K562	LARP4	Whole Cell	190	0.034638	5.99183e-07
K562	CPSF6	Whole Cell	267	0.00830516	6.6931e-07
HepG2	HNRNPC	Nucleus	1842	-0.0150175	7.12792e-07
HepG2	PABPN1	Nucleus	215	0.0154201	7.17264e-07
K562	PUM1	Whole Cell	273	0.0101404	7.64889e-07
HepG2	BUD13	Cytosol	156	0.0108325	1.03899e-06
K562	SLTM	Whole Cell	330	0.0172037	1.24743e-06
K562	KHDRBS1	Whole Cell	687	0.0079714	1.27631e-06
K562	FXR2	Cytosol	97	0.0289351	1.42588e-06
K562	PUM1	Cytosol	151	0.0132235	1.5189e-06
K562	AQR	Nucleus	109	0.0308188	1.53664e-06
K562	LARP4	Nucleus	109	0.0262144	1.62852e-06
K562	FXR2	Nucleus	101	0.0269934	1.8127e-06
HepG2	NCBP2	Whole Cell	191	0.0125091	1.84682e-06
K562	PUM2	Cytosol	122	0.0156186	2.50767e-06
K562	EIF3G	Whole Cell	96	0.0367723	2.51222e-06
HepG2	PCBP2	Cytosol	89	0.0087481	2.59201e-06
HepG2	AKAP1	Nucleus	786	0.00708554	2.76605e-06
HepG2	IGF2BP3	Nucleus	313	0.0116458	3.03737e-06
K562	LIN28B	Cytosol	175	0.0123505	3.35674e-06
K562	TROVE2	Cytosol	124	0.0151302	3.381e-06
HepG2	YBX3	Whole Cell	720	0.00599381	3.40153e-06
K562	GPKOW	Whole Cell	105	0.0365196	3.4058e-06
K562	ZNF800	Nucleus	114	0.011691	3.46236e-06
HepG2	LIN28B	Whole Cell	218	0.00825708	3.89073e-06
K562	FMR1	Cytosol	75	0.0241233	4.17184e-06
HepG2	NCBP2	Nucleus	125	0.0158249	4.68191e-06
HepG2	BUD13	Whole Cell	255	0.0064257	4.76892e-06
K562	SRSF7	Whole Cell	176	0.0157556	4.84455e-06
K562	HNRNPA1	Cytosol	94	0.024016	5.07556e-06
HepG2	ZNF800	Whole Cell	174	0.010781	5.25287e-06
K562	EFTUD2	Whole Cell	181	0.0249421	5.28329e-06
K562	LIN28B	Whole Cell	486	0.00632938	5.7297e-06
HepG2	SUB1	Whole Cell	216	0.00867751	5.7821e-06
K562	SRSF1	Nucleus	133	0.0165313	5.90873e-06
HepG2	PRPF4	Cytosol	104	0.00979186	5.93857e-06
K562	PRPF8	Cytosol	174	0.0211526	6.34624e-06
HepG2	SRSF1	Whole Cell	198	0.0178221	7.97003e-06
HepG2	DDX55	Nucleus	193	0.011533	8.45693e-06
K562	TBRG4	Cytosol	90	0.0169864	9.3571e-06
HepG2	BUD13	Nucleus	181	0.011031	9.39924e-06
K562	U2AF1	Nucleus	100	0.0256709	9.84127e-06
K562	GEMIN5	Cytosol	142	0.0137751	9.85516e-06
HepG2	LIN28B	Nucleus	124	0.0125175	9.96191e-06
HepG2	IGF2BP1	Whole Cell	465	0.00714172	1.01369e-05
K562	GEMIN5	Nucleus	153	0.0144299	1.09527e-05
K562	DDX52	Nucleus	64	0.0233544	1.12746e-05
K562	SLTM	Nucleus	140	0.026234	1.24394e-05
HepG2	PCBP2	Whole Cell	147	0.00719371	1.27992e-05
K562	PUM2	Whole Cell	322	0.0077506	1.3798e-05
K562	PPIL4	Cytosol	112	0.0174373	1.53687e-05
K562	GPKOW	Nucleus	66	0.0259567	1.56758e-05
HepG2	GRSF1	Nucleus	67	0.0349114	1.58214e-05
K562	DDX42	Whole Cell	131	0.0175953	1.7344e-05
K562	FMR1	Whole Cell	168	0.0177573	1.87219e-05
HepG2	FASTKD2	Cytosol	139	0.0156596	1.90346e-05
K562	CSTF2T	Cytosol	97	0.0141414	1.96556e-05
K562	DDX3X	Whole Cell	243	0.00652553	2.12766e-05
HepG2	ZNF800	Nucleus	107	0.0179	2.4326e-05
HepG2	TIA1	Nucleus	230	0.0105227	2.68049e-05
HepG2	NCBP2	Cytosol	109	0.00901448	2.71221e-05
K562	QKI	Nucleus	58	0.0277345	2.71583e-05
HepG2	SAFB	Whole Cell	537	0.00878437	2.86709e-05
HepG2	SAFB	Nucleus	496	0.0122322	3.17085e-05
HepG2	EIF3H	Nucleus	115	0.0230668	3.37302e-05
HepG2	TIAL1	Nucleus	137	0.016498	3.4324e-05
K562	SAFB2	Nucleus	312	0.0172497	3.49205e-05
HepG2	SUB1	Nucleus	145	0.0125922	3.9325e-05
K562	ZNF800	Cytosol	120	0.00829225	4.1272e-05
K562	TRA2A	Cytosol	125	0.0117535	4.22452e-05
K562	TRA2A	Nucleus	105	0.0122004	4.66935e-05
K562	SRSF1	Cytosol	125	0.0143078	5.05968e-05
K562	AQR	Cytosol	130	0.0084423	5.85434e-05
HepG2	SRSF1	Nucleus	153	0.0212567	6.07449e-05
K562	LARP4	Cytosol	95	0.0149934	6.58643e-05
K562	APOBEC3C	Nucleus	88	0.0255911	7.39222e-05
HepG2	ZNF800	Cytosol	96	0.0155682	7.55221e-05
K562	NSUN2	Whole Cell	58	0.0532784	7.59768e-05
HepG2	HLTF	Nucleus	324	0.0166995	7.99539e-05
K562	DDX3X	Nucleus	137	0.0128624	8.03526e-05
K562	HNRNPM	Nucleus	63	0.0355361	8.16682e-05
HepG2	PABPN1	Whole Cell	338	0.00901545	8.27564e-05
HepG2	SLTM	Whole Cell	348	-0.0155971	9.54641e-05
K562	ZNF800	Whole Cell	182	0.00641062	0.000101344
K562	QKI	Cytosol	71	0.0171313	0.000106855
K562	EWSR1	Whole Cell	128	0.0202948	0.000123939
HepG2	SND1	Whole Cell	151	0.00881043	0.000131515
K562	SF3B4	Nucleus	87	0.0228842	0.000134632
K562	LIN28B	Nucleus	182	0.0135041	0.000142574
HepG2	U2AF2	Nucleus	112	0.016819	0.000146793
K562	FTO	Nucleus	111	0.0212234	0.000153027
HepG2	DKC1	Nucleus	91	0.0139968	0.000155477
K562	SLTM	Cytosol	91	0.0175996	0.000156755
K562	HLTF	Cytosol	189	0.017657	0.000159413
K562	EFTUD2	Nucleus	89	0.0158435	0.000166378
K562	CSTF2T	Nucleus	115	0.0115876	0.000179411
HepG2	NOL12	Nucleus	91	0.0139332	0.000212253
HepG2	FUS	Nucleus	148	0.0121889	0.000218478
K562	EIF4G2	Whole Cell	224	0.0117347	0.000222388
K562	PCBP1	Nucleus	42	0.0179977	0.000287988
K562	DDX24	Whole Cell	153	0.0169123	0.000295346
K562	TARDBP	Whole Cell	235	0.0090898	0.000297097
K562	PTBP1	Nucleus	88	0.0115682	0.000308212
K562	DDX52	Cytosol	55	0.0170603	0.000315922
K562	HNRNPK	Cytosol	53	0.0162599	0.00033092
K562	NCBP2	Cytosol	85	0.0131488	0.000331189
K562	PCBP1	Cytosol	54	0.0137863	0.000355835
HepG2	AKAP1	Cytosol	428	0.00378632	0.000404976
K562	APOBEC3C	Whole Cell	285	0.00659227	0.000419755
K562	DDX24	Nucleus	83	0.012169	0.000460335
HepG2	HNRNPM	Nucleus	85	0.0201832	0.000481154
HepG2	DDX52	Cytosol	63	0.0154725	0.000485931
HepG2	DGCR8	Nucleus	123	0.0135063	0.000496585
HepG2	NKRF	Whole Cell	309	-0.0164373	0.000518702
K562	PTBP1	Cytosol	92	0.00738804	0.00054203
K562	CPEB4	Whole Cell	67	0.0299697	0.0005632
K562	PUS1	Whole Cell	141	0.0154748	0.000572046
K562	NCBP2	Nucleus	81	0.0129742	0.000636028
K562	DDX3X	Cytosol	149	0.0109856	0.000643613
K562	SF3B4	Cytosol	84	0.0100604	0.000646454
HepG2	SND1	Cytosol	102	0.0088502	0.000710353
HepG2	DDX55	Whole Cell	313	0.00734678	0.000715969
HepG2	AQR	Nucleus	75	0.0239752	0.000731476
HepG2	FAM120A	Nucleus	439	0.00822833	0.000780875
HepG2	GRSF1	Whole Cell	107	0.0127085	0.00080297
HepG2	HLTF	Whole Cell	441	0.0100739	0.000935494
K562	LARP7	Whole Cell	42	0.0133065	0.00106621
HepG2	SUGP2	Nucleus	350	0.00975387	0.00112376
K562	RPS3	Cytosol	100	0.00822987	0.00112993
HepG2	FUS	Whole Cell	186	0.0131038	0.00115699
HepG2	DHX30	Nucleus	105	0.0238105	0.00117784
K562	TRA2A	Whole Cell	213	0.00606047	0.00120823
K562	GPKOW	Cytosol	58	0.0131866	0.00127143
HepG2	FTO	Nucleus	71	0.0115209	0.00130907
HepG2	EFTUD2	Nucleus	111	0.0123365	0.00149039
K562	FTO	Cytosol	97	0.0146495	0.00155853
K562	RPS3	Nucleus	82	0.0104052	0.00167147
HepG2	LIN28B	Cytosol	123	0.00872981	0.00167905
HepG2	HNRNPA1	Cytosol	156	0.00916105	0.0017432
HepG2	RPS3	Nucleus	112	0.0120395	0.00180693
K562	DDX21	Whole Cell	89	0.0212963	0.00193174
K562	RPS3	Whole Cell	159	0.0120333	0.00193767
HepG2	HNRNPM	Whole Cell	88	0.0150464	0.00218305
HepG2	SUPV3L1	Nucleus	83	0.0185448	0.00230753
HepG2	FXR2	Nucleus	81	0.00879663	0.00247203
HepG2	DDX3X	Nucleus	96	0.01423	0.0024756
K562	PUS1	Nucleus	91	0.00761704	0.00250761
HepG2	GRSF1	Cytosol	77	0.0115924	0.00300442
K562	HNRNPUL1	Nucleus	99	0.00960858	0.00300742
K562	FASTKD2	Whole Cell	92	0.0257517	0.00303216
HepG2	FXR2	Whole Cell	139	0.00472217	0.00310979
K562	TBRG4	Whole Cell	152	0.0101257	0.00314776
HepG2	EIF3D	Nucleus	347	0.0105855	0.00331938
K562	HNRNPUL1	Whole Cell	153	0.0134271	0.00350622
K562	HNRNPK	Nucleus	57	0.0112526	0.00359265
K562	XRN2	Whole Cell	184	0.0179156	0.00363422
HepG2	DDX55	Cytosol	177	0.00763038	0.00378927
HepG2	CSTF2	Nucleus	404	0.00670016	0.00379551
HepG2	DKC1	Cytosol	92	0.00743974	0.00389725
K562	CPEB4	Nucleus	65	0.0157753	0.00390184
K562	SLBP	Cytosol	48	0.00666157	0.00411323
HepG2	PTBP1	Cytosol	106	0.00823556	0.00411921
K562	DDX51	Whole Cell	41	0.0293054	0.00412009
HepG2	EIF3H	Whole Cell	168	0.0112526	0.00443679
K562	PUS1	Cytosol	80	0.00759423	0.00447417
HepG2	SRSF1	Cytosol	120	0.012406	0.00471668
K562	NONO	Cytosol	74	0.00922893	0.00517528
HepG2	SUGP2	Cytosol	102	0.0145066	0.00518135
HepG2	CSTF2T	Cytosol	85	0.00887815	0.00554846
HepG2	AQR	Cytosol	67	0.0183157	0.00564931
HepG2	FAM120A	Cytosol	203	0.00441422	0.0057477
K562	DDX21	Nucleus	38	0.0106595	0.005749
HepG2	NOL12	Whole Cell	115	0.00690316	0.00581517
K562	NCBP2	Whole Cell	118	0.0130379	0.00582266
K562	AATF	Nucleus	43	0.0174728	0.00584625
K562	SAFB	Cytosol	74	0.0160223	0.00589969
K562	DGCR8	Whole Cell	142	0.00885068	0.00608655
HepG2	AQR	Whole Cell	122	0.0159585	0.00608839
HepG2	EXOSC5	Nucleus	55	0.0152396	0.00609342
HepG2	EFTUD2	Whole Cell	164	0.0104072	0.00616355
K562	TAF15	Whole Cell	168	0.00892412	0.00682425
K562	DDX24	Cytosol	79	0.0123474	0.00694236
K562	LARP7	Nucleus	44	0.0182935	0.00695676
K562	FASTKD2	Cytosol	61	0.00856467	0.00749084
K562	LARP7	Cytosol	42	0.0196818	0.00760246
K562	DDX42	Nucleus	86	0.0118069	0.00777508
HepG2	XPO5	Nucleus	135	0.0178475	0.00797512
HepG2	FTO	Whole Cell	110	0.0052839	0.00818895
K562	ZRANB2	Cytosol	56	0.00499894	0.00820279
K562	DDX21	Cytosol	51	0.00680991	0.00828713
HepG2	NKRF	Cytosol	113	-0.027639	0.00871528
K562	DDX52	Whole Cell	80	0.0193042	0.00874647
HepG2	HLTF	Cytosol	113	0.011458	0.00891442
HepG2	PTBP1	Nucleus	139	0.00271703	0.00926746
HepG2	XPO5	Whole Cell	200	0.00862383	0.00941544
HepG2	FTO	Cytosol	74	0.00898718	0.0095917
K562	HNRNPUL1	Cytosol	85	0.0125032	0.00963307
HepG2	HNRNPK	Cytosol	35	0.0184464	0.00965638
K562	EIF3G	Cytosol	62	0.00702356	0.00988581
HepG2	EIF3H	Cytosol	109	0.00812129	0.00994773
HepG2	KHSRP	Nucleus	324	0.00427735	0.0101732
K562	SMNDC1	Cytosol	92	0.013906	0.0101762
K562	WDR43	Nucleus	52	0.0108764	0.0105207
HepG2	POLR2G	Cytosol	80	0.00636598	0.0112863
HepG2	FXR2	Cytosol	74	0.00577759	0.0113308
HepG2	EXOSC5	Cytosol	40	0.0134723	0.0118897
K562	AATF	Whole Cell	53	0.042094	0.0119779
HepG2	STAU2	Whole Cell	1349	-0.00443043	0.0120757
K562	GNL3	Whole Cell	98	0.00329572	0.012154
HepG2	TIAL1	Cytosol	99	0.0113238	0.0122437
HepG2	HNRNPC	Cytosol	333	-0.0254436	0.012677
K562	DHX30	Nucleus	63	0.0133355	0.0126912
HepG2	PCBP1	Cytosol	59	0.0112061	0.012829
HepG2	XRCC6	Whole Cell	122	-0.0169989	0.0141414
HepG2	FUBP3	Whole Cell	115	0.00964433	0.0143436
HepG2	DDX3X	Whole Cell	140	0.00967016	0.0146095
K562	NIPBL	Nucleus	131	0.0145991	0.0148482
K562	TAF15	Cytosol	70	0.00844777	0.0168112
HepG2	U2AF2	Whole Cell	129	0.0068673	0.0170344
K562	EIF4G2	Cytosol	110	0.0133095	0.0177203
HepG2	QKI	Cytosol	71	0.00404336	0.0181508
K562	SDAD1	Nucleus	44	0.0112383	0.0184207
HepG2	HNRNPL	Whole Cell	344	0.00398075	0.0184674
HepG2	SUPV3L1	Whole Cell	108	0.0135085	0.0190947
HepG2	XRN2	Whole Cell	323	-0.00946385	0.0194067
K562	DHX30	Cytosol	65	0.015766	0.0197793
HepG2	EIF3D	Cytosol	198	-0.00275694	0.019859
K562	GTF2F1	Whole Cell	192	0.00906599	0.0201514
K562	NSUN2	Nucleus	37	0.04482	0.0221521
K562	SSB	Whole Cell	28	0.0501435	0.0226032
HepG2	RBM15	Nucleus	135	0.0116517	0.0235222
K562	TAF15	Nucleus	96	0.0112382	0.0241295
HepG2	DHX30	Cytosol	81	0.0092498	0.0242072
K562	ZC3H8	Whole Cell	41	0.0414062	0.0243902
K562	DDX51	Nucleus	42	0.00859119	0.0247066
K562	EWSR1	Cytosol	44	0.0170148	0.0251955
HepG2	TIA1	Cytosol	145	0.00433986	0.0260974
K562	EWSR1	Nucleus	57	0.0154031	0.026186
K562	DDX42	Cytosol	70	0.0112868	0.0263882
HepG2	ILF3	Nucleus	4687	-0.00344888	0.0265514
HepG2	FUBP3	Cytosol	59	0.0137568	0.0278713
HepG2	POLR2G	Nucleus	179	0.00637079	0.0300669
HepG2	DDX6	Cytosol	76	0.00566874	0.0303893
HepG2	DDX52	Nucleus	79	0.00695058	0.0305959
HepG2	TIAL1	Whole Cell	233	0.00514032	0.0326881
HepG2	PTBP1	Whole Cell	186	0.00221941	0.0328078
K562	UTP18	Whole Cell	40	0.0265935	0.0360317
K562	WDR3	Whole Cell	25	0.0636388	0.0360317
HepG2	GTF2F1	Whole Cell	115	0.00494589	0.0368735
HepG2	SSB	Nucleus	103	0.0129241	0.0369263
HepG2	DDX59	Cytosol	90	0.00626994	0.0388053
K562	SMNDC1	Nucleus	86	0.0128205	0.0390544
HepG2	EXOSC5	Whole Cell	62	0.0104205	0.0443356
HepG2	SF3B4	Cytosol	32	0.0142395	0.0450051
K562	WRN	Whole Cell	59	0.0348833	0.0457362
HepG2	DDX6	Nucleus	83	0.00617563	0.0458355
K562	EXOSC5	Nucleus	74	0.00977591	0.0458817
HepG2	GTF2F1	Nucleus	82	0.013278	0.0479561
HepG2	TRA2A	Cytosol	73	0.00212896	0.0495806
HepG2	RPS3	Cytosol	103	0.0036826	0.0525899
K562	SLBP	Whole Cell	50	0.00316044	0.0536648
K562	PHF6	Whole Cell	40	0.0466147	0.0544763
K562	ZRANB2	Whole Cell	82	0.00349687	0.0548962
HepG2	SDAD1	Nucleus	53	0.0062645	0.0556873
HepG2	DHX30	Whole Cell	166	0.0111608	0.0567423
HepG2	PCBP1	Whole Cell	79	0.00678518	0.0567936
HepG2	GTF2F1	Cytosol	68	0.00749552	0.0572243
HepG2	DROSHA	Nucleus	433	0.00549321	0.0586951
HepG2	PCBP1	Nucleus	66	0.00788989	0.059676
HepG2	DGCR8	Whole Cell	198	0.005296	0.0611039
K562	DHX30	Whole Cell	107	0.0168897	0.063709
HepG2	TIA1	Whole Cell	356	0.000233068	0.0637624
K562	GTF2F1	Cytosol	95	0.0111114	0.0649909
HepG2	SF3B4	Nucleus	33	0.0138021	0.0666552
HepG2	XRCC6	Nucleus	85	-0.00823129	0.0667805
K562	UTP18	Nucleus	30	0.0245384	0.0683641
K562	PCBP1	Whole Cell	79	0.00536623	0.0694676
HepG2	RBFOX2	Cytosol	76	0.00451035	0.0736912
HepG2	IGF2BP3	Whole Cell	527	0.00326091	0.0738972
K562	SF3B1	Whole Cell	37	0.115896	0.0739983
K562	AARS	Whole Cell	79	0.0139439	0.0742921
K562	ABCF1	Cytosol	30	0.00715457	0.0743572
K562	ZC3H8	Nucleus	21	0.0164241	0.0754036
HepG2	SUPV3L1	Cytosol	81	0.0120506	0.0756639
HepG2	LARP7	Nucleus	45	0.00931078	0.075927
HepG2	PRPF8	Nucleus	145	-0.000701821	0.0760662
K562	CPEB4	Cytosol	47	0.011579	0.0792014
HepG2	DDX6	Whole Cell	131	0.00119274	0.0824673
HepG2	HNRNPL	Cytosol	87	-0.00209402	0.0831917
HepG2	DROSHA	Cytosol	232	0.00132084	0.0847842
HepG2	SAFB	Cytosol	54	0.0119566	0.0850385
K562	GTF2F1	Nucleus	89	0.00799361	0.0887174
K562	RBM22	Whole Cell	74	0.0111579	0.0891828
K562	EIF4G2	Nucleus	102	0.00783339	0.0922653
HepG2	U2AF1	Nucleus	255	0.00152106	0.0922795
K562	WDR43	Whole Cell	49	0.024072	0.0981786
K562	AATF	Cytosol	39	0.00463824	0.0989944
HepG2	U2AF1	Whole Cell	377	-0.000997455	0.101807
K562	MATR3	Cytosol	7	0.0342224	0.10247
K562	SMNDC1	Whole Cell	187	0.00266839	0.102612
HepG2	NOLC1	Cytosol	87	0.0026932	0.102977
HepG2	WDR43	Whole Cell	79	0.00599784	0.106897
HepG2	SDAD1	Whole Cell	72	0.00484735	0.107112
K562	ABCF1	Whole Cell	31	0.00885764	0.107328
K562	DGCR8	Nucleus	78	0.00702031	0.10935
HepG2	STAU2	Nucleus	822	0.00280981	0.110474
K562	ABCF1	Nucleus	40	0.0075328	0.114975
HepG2	UTP18	Cytosol	39	-0.00410913	0.116056
HepG2	XPO5	Cytosol	102	0.00626339	0.118309
HepG2	SLTM	Nucleus	259	-0.00665	0.122481
HepG2	TRA2A	Whole Cell	108	0.00414988	0.123495
HepG2	HNRNPUL1	Nucleus	164	-0.00825138	0.124013
HepG2	NOLC1	Whole Cell	100	0.0024621	0.12956
HepG2	SRSF9	Cytosol	77	0.00713602	0.129562
HepG2	TROVE2	Cytosol	86	0.000593358	0.135271
HepG2	SRSF9	Whole Cell	120	0.00469833	0.1357
HepG2	RBM5	Cytosol	87	-0.00123047	0.136959
K562	PTBP1	Whole Cell	190	0.000897522	0.138337
HepG2	SMNDC1	Whole Cell	75	-0.00603708	0.138968
HepG2	WDR43	Nucleus	45	0.0105225	0.141381
HepG2	AGGF1	Whole Cell	478	-0.00632476	0.142456
HepG2	NIP7	Cytosol	56	0.00316977	0.142963
HepG2	TROVE2	Nucleus	117	-0.0009559	0.143216
K562	RBM22	Cytosol	55	0.0142086	0.14359
HepG2	DKC1	Whole Cell	117	0.0034241	0.145756
HepG2	BCCIP	Nucleus	70	0.00369589	0.151265
HepG2	RBM5	Nucleus	120	0.00230879	0.156675
K562	NONO	Nucleus	90	-0.00367246	0.157483
HepG2	DDX3X	Cytosol	87	0.00164551	0.163875
HepG2	KHSRP	Whole Cell	324	0.00237747	0.165712
K562	TARDBP	Cytosol	79	0.00123176	0.16636
K562	SDAD1	Whole Cell	24	0.00598312	0.169564
HepG2	NKRF	Nucleus	247	-0.00416172	0.180286
HepG2	RBM15	Whole Cell	214	0.00085108	0.182
HepG2	BCCIP	Cytosol	53	-0.00230965	0.183907
K562	EXOSC5	Cytosol	57	0.00726081	0.187075
HepG2	LARP7	Whole Cell	55	0.00774829	0.190953
K562	PHF6	Nucleus	36	0.0115323	0.193988
K562	ZC3H8	Cytosol	24	0.00536473	0.200825
HepG2	TRA2A	Nucleus	81	0.00790129	0.201018
HepG2	LARP7	Cytosol	41	0.00675995	0.20716
HepG2	TBRG4	Whole Cell	68	-0.00169698	0.218863
HepG2	HNRNPUL1	Whole Cell	225	-0.00827101	0.220916
K562	YWHAG	Nucleus	66	0.00481268	0.223594
HepG2	CSTF2T	Whole Cell	211	0.00214661	0.224484
HepG2	TAF15	Whole Cell	287	-0.00663368	0.224532
HepG2	EIF3D	Whole Cell	492	0.0028393	0.226014
HepG2	CSTF2T	Nucleus	153	0.00211059	0.227304
HepG2	UTP18	Whole Cell	62	-0.00314348	0.232319
K562	DDX51	Cytosol	42	0.00379796	0.235044
K562	AARS	Nucleus	54	0.00326402	0.242797
K562	YWHAG	Cytosol	68	0.0043622	0.242864
K562	SBDS	Cytosol	43	0.00524634	0.247561
HepG2	XRN2	Nucleus	227	-0.00715906	0.252232
HepG2	CDC40	Whole Cell	232	0.000829966	0.252284
HepG2	SMNDC1	Cytosol	63	-0.00558382	0.254351
HepG2	POLR2G	Whole Cell	213	0.00161364	0.25595
HepG2	DDX52	Whole Cell	136	0.00393924	0.256671
K562	NONO	Whole Cell	229	-0.00998202	0.265957
K562	SF3B1	Nucleus	31	0.00975597	0.269294
HepG2	HNRNPU	Whole Cell	263	-0.00611982	0.275124
HepG2	NIP7	Nucleus	51	0.00325239	0.284908
HepG2	RBM15	Cytosol	127	0.00673093	0.289492
HepG2	SRSF9	Nucleus	88	0.00551605	0.292772
K562	UTP18	Cytosol	23	0.0223832	0.294507
HepG2	RBM22	Nucleus	126	0.00598954	0.298123
K562	HNRNPK	Whole Cell	112	-0.00175495	0.303071
HepG2	SUGP2	Whole Cell	372	0.000151315	0.303598
K562	PHF6	Cytosol	48	0.00990125	0.308671
K562	ZRANB2	Nucleus	57	0.00138907	0.312026
HepG2	FKBP4	Cytosol	67	-0.00323349	0.336226
K562	YWHAG	Whole Cell	106	0.00669316	0.337859
HepG2	MATR3	Whole Cell	118	-0.00926122	0.338346
HepG2	SMNDC1	Nucleus	58	-0.00252821	0.358421
K562	RPS11	Whole Cell	42	0.003643	0.36131
K562	WDR3	Nucleus	27	0.00908587	0.36131
HepG2	RBM22	Cytosol	85	0.00323857	0.366466
K562	SERBP1	Whole Cell	11	0.0100003	0.371093
K562	UTP3	Cytosol	15	-0.00276984	0.371093
HepG2	RPS3	Whole Cell	159	0.000341742	0.372065
K562	SBDS	Nucleus	37	0.00332759	0.396439
K562	TARDBP	Nucleus	84	-0.00324965	0.39855
K562	UTP3	Nucleus	14	-0.000338087	0.400381
HepG2	SRSF7	Cytosol	53	-0.00113182	0.400958
HepG2	FKBP4	Whole Cell	95	-0.00274321	0.402492
K562	SUPV3L1	Whole Cell	28	0.0279711	0.406941
K562	SLBP	Nucleus	39	0.00205919	0.427663
HepG2	TBRG4	Cytosol	47	-0.00199609	0.442771
HepG2	BCCIP	Whole Cell	88	-0.000646716	0.454669
HepG2	SF3B4	Whole Cell	47	0.00895011	0.458052
HepG2	CDC40	Nucleus	143	0.000883561	0.460179
HepG2	CDC40	Cytosol	115	0.00210328	0.46368
HepG2	RBM22	Whole Cell	166	0.000900221	0.466025
HepG2	HNRNPA1	Whole Cell	501	-0.00709955	0.472546
HepG2	RBFOX2	Nucleus	150	0.00149461	0.474421
HepG2	HNRNPU	Cytosol	67	0.0042515	0.477289
HepG2	PRPF8	Whole Cell	183	0.000344146	0.494414
HepG2	SSB	Whole Cell	174	0.0059578	0.49939
HepG2	NIP7	Whole Cell	63	0.000984895	0.499534
K562	GNL3	Cytosol	64	0.000226072	0.515296
HepG2	SLTM	Cytosol	85	-0.0114906	0.52693
HepG2	QKI	Nucleus	148	-0.0053824	0.534825
HepG2	SF3A3	Nucleus	57	0.00316634	0.550003
HepG2	CSTF2	Whole Cell	539	-0.00321103	0.550771
K562	RPS11	Cytosol	39	0.00600022	0.551867
K562	NIPBL	Whole Cell	327	0.000415047	0.565848
K562	SSB	Cytosol	25	6.64326e-05	0.571487
HepG2	SFPQ	Nucleus	67	0.00631805	0.580657
K562	XRN2	Nucleus	91	0.0027224	0.583255
K562	SUPV3L1	Cytosol	17	0.0175465	0.589639
K562	SUPV3L1	Nucleus	27	0.00744829	0.589639
K562	SERBP1	Cytosol	24	0.00438899	0.599174
K562	RPS11	Nucleus	44	0.00266324	0.609134
HepG2	SRSF7	Nucleus	54	0.00104947	0.615083
K562	SSB	Nucleus	27	0.0017941	0.617981
HepG2	SSB	Cytosol	56	-0.00171335	0.618169
HepG2	DDX59	Whole Cell	173	0.000287053	0.632135
HepG2	HNRNPL	Nucleus	296	-0.00395822	0.637126
HepG2	FKBP4	Nucleus	68	-0.000107574	0.663228
K562	WRN	Cytosol	39	-0.000169519	0.666244
K562	AARS	Cytosol	56	0.00351621	0.671566
HepG2	RBM5	Whole Cell	164	-0.00263138	0.675683
K562	RBM22	Nucleus	39	0.0175644	0.677868
HepG2	HNRNPUL1	Cytosol	90	-0.00569903	0.681673
HepG2	FAM120A	Whole Cell	812	-0.000884168	0.707006
HepG2	HNRNPA1	Nucleus	383	-0.00447993	0.72689
HepG2	RBFOX2	Whole Cell	169	-0.0051723	0.744983
HepG2	AGGF1	Cytosol	170	-0.00281844	0.792608
HepG2	SFPQ	Whole Cell	77	0.00535302	0.796735
HepG2	TROVE2	Whole Cell	169	-0.00408072	0.803163
HepG2	SF3A3	Whole Cell	83	0.00196256	0.807675
HepG2	AGGF1	Nucleus	344	-0.00163332	0.818732
HepG2	PRPF8	Cytosol	111	0.00155372	0.823928
K562	NPM1	Whole Cell	55	0.000674831	0.829465
HepG2	HNRNPK	Nucleus	64	-0.00649096	0.832596
HepG2	TAF15	Nucleus	205	-0.00308835	0.848022
HepG2	HNRNPU	Nucleus	231	-0.000449009	0.851471
HepG2	QKI	Whole Cell	210	-0.00229045	0.85926
HepG2	MATR3	Cytosol	50	-0.00316199	0.871835
HepG2	AKAP1	Whole Cell	1616	-0.000287071	0.880889
K562	NPM1	Nucleus	47	-0.001356	0.888126
HepG2	SRSF7	Whole Cell	64	-0.00525154	0.930534
HepG2	HNRNPK	Whole Cell	69	-0.0155478	0.939794
HepG2	SF3A3	Cytosol	69	0.00128559	0.943032
HepG2	UTP18	Nucleus	41	0.00312278	0.944028
HepG2	TAF15	Cytosol	102	-0.00897373	0.957063
K562	WRN	Nucleus	39	0.0125215	0.964908
HepG2	DROSHA	Whole Cell	618	-0.000867084	0.980429
HepG2	STAU2	Cytosol	287	-0.00365237	0.981284
K562	UTP3	Whole Cell	49	0.0969651	0.987853
K562	SBDS	Whole Cell	45	0.00119114	1
