# Supplementary material for: Survey of the binding preferences of RNA-binding proteins to RNA editing events
Source: Genome Biol. 2022 Aug 4;23:169. doi: 10.1186/s13059-022-02741-8 (PMC9351184; doi:10.1186/s13059-022-02741-8)
Supplement: Supplementary file 7 — Additional file 7: Table S5. Annotations of the statistically significant RBP-associated RNA editing sites in K562 and HepG2. [file 13059_2022_2741_MOESM7_ESM.xlsx]

## Sheet: Sheet3
Table S5. Annotations of the statistically significant RBP-associated RNA editing sites in K562 and HepG2.
Cell line	RBP	Fraction	Chromosome	Position	Ref	Alt	strand	Func.ensGene	Gene.ensGene	GeneDetail.ensGene	ExonicFunc.ensGene	AAChange.ensGene	Alt In eCLIP	Total In eCLIP	Editing Levels In eCLIP	Editing Type In eCLIP	Alt In RNA-seq	Total In RNA-seq	Editing Levels In RNA-seq	Editing Type In RNA-seq	Delta Editing Levels	Pvalue	Direction	Significance
HepG2	SUB1	Whole Cell	chr10	5807608	A	G	+	UTR3	GDI2	NM_001494:c.*361T>C;NM_001115156:c.*361T>C	.	.	0	49	0	-	1513	1513	1	AG	-1	4.20866e-94	Down	Sig
K562	PRPF8	Whole Cell	chr15	45492610	A	G	+	intronic	SHF	.	.	.	33	40	0.825	AG	0	4166	0	-	0.825	4.74448e-76	Up	Sig
HepG2	SMNDC1	Cytosol	chr1	45196770	A	G	+	ncRNA_exonic	RNU5D-1	.	.	.	0	272	0	-	315	700	0.45	AG	-0.45	2.67979e-57	Down	Sig
HepG2	UCHL5	Cytosol	chr1	45196770	A	G	+	ncRNA_exonic	RNU5D-1	.	.	.	1	273	0.003663	AG	315	700	0.45	AG	-0.446337	2.26365e-55	Down	Sig
K562	U2AF1	Whole Cell	chr15	45492610	A	G	+	intronic	SHF	.	.	.	23	33	0.69697	AG	0	4166	0	-	0.69697	1.18245e-53	Up	Sig
HepG2	SUB1	Nucleus	chr10	5807608	A	G	+	UTR3	GDI2	NM_001494:c.*361T>C;NM_001115156:c.*361T>C	.	.	0	49	0	-	204	204	1	AG	-1	1.55914e-53	Down	Sig
K562	DDX3X	Whole Cell	chr15	45492610	A	G	+	intronic	SHF	.	.	.	22	31	0.709677	AG	0	4166	0	-	0.709677	4.72656e-52	Up	Sig
K562	PRPF8	Cytosol	chr15	45492610	A	G	+	intronic	SHF	.	.	.	33	40	0.825	AG	0	711	0	-	0.825	4.19696e-51	Up	Sig
K562	UPF1	Whole Cell	chr4	57326875	A	G	+	UTR3	PAICS	NM_006452:c.*1171A>G;NM_001079524:c.*1171A>G;NM_001079525:c.*1171A>G	.	.	96	281	0.341637	AG	126	2950	0.042712	AG	0.298925	1.25474e-48	Up	Sig
K562	FAM120A	Whole Cell	chr15	45492610	A	G	+	intronic	SHF	.	.	.	19	23	0.826087	AG	0	4166	0	-	0.826087	1.69801e-48	Up	Sig
HepG2	HNRNPC	Cytosol	chr1	45196770	A	G	+	ncRNA_exonic	RNU5D-1	.	.	.	2	210	0.00952381	AG	315	700	0.45	AG	-0.440476	1.56047e-42	Down	Sig
HepG2	SUB1	Whole Cell	chr4	159630817	A	G	-	UTR3	PPID	NM_005038:c.*71T>C	.	.	46	46	1	AG	0	121	0	-	1	2.96218e-42	Up	Sig
K562	SLTM	Cytosol	chr1	11968273	A	G	+	ncRNA_exonic	RNU5E-1	.	.	.	238	307	0.775244	AG	303	882	0.343537	AG	0.431707	5.52837e-40	Up	Sig
K562	APOBEC3C	Whole Cell	chr15	45492610	A	G	+	intronic	SHF	.	.	.	15	22	0.681818	AG	0	4166	0	-	0.681818	1.06939e-37	Up	Sig
K562	DDX3X	Cytosol	chr15	45492610	A	G	+	intronic	SHF	.	.	.	22	31	0.709677	AG	0	711	0	-	0.709677	2.20243e-35	Up	Sig
K562	AKAP8L	Cytosol	chr1	11968273	A	G	+	ncRNA_exonic	RNU5E-1	.	.	.	305	435	0.701149	AG	303	882	0.343537	AG	0.357612	9.93694e-35	Up	Sig
K562	UPF1	Whole Cell	chr1	160966352	A	G	-	UTR3	F11R	NM_016946:c.*2309T>C;NM_001348091:c.*2309T>C	.	.	70	166	0.421687	AG	61	1156	0.052768	AG	0.368919	1.94721e-34	Up	Sig
K562	FAM120A	Cytosol	chr15	45492610	A	G	+	intronic	SHF	.	.	.	19	23	0.826087	AG	0	711	0	-	0.826087	4.85396e-34	Up	Sig
K562	U2AF2	Whole Cell	chr20	34301749	A	G	-	intronic	RBM39	.	.	.	44	103	0.427184	AG	6	572	0.01049	AG	0.416695	8.64697e-34	Up	Sig
K562	RBM22	Whole Cell	chr15	45492610	A	G	+	intronic	SHF	.	.	.	12	18	0.666667	AG	0	4166	0	-	0.666667	3.13881e-31	Up	Sig
K562	SMNDC1	Whole Cell	chr15	45492610	A	G	+	intronic	SHF	.	.	.	12	19	0.631579	AG	0	4166	0	-	0.631579	8.49521e-31	Up	Sig
HepG2	DKC1	Cytosol	chr1	45196770	A	G	+	ncRNA_exonic	RNU5D-1	.	.	.	1	134	0.00746269	AG	315	700	0.45	AG	-0.442537	1.26334e-29	Down	Sig
K562	LARP4	Nucleus	chr11	62609161	A	G	-	ncRNA_exonic	RNU2-1	.	.	.	9	61	0.147541	AG	0	71687	0	-	0.147541	1.24964e-28	Up	Sig
HepG2	CSTF2T	Cytosol	chr1	11968273	A	G	+	ncRNA_exonic	RNU5E-1	.	.	.	241	319	0.755486	AG	288	736	0.391304	AG	0.364182	2.64876e-28	Up	Sig
K562	LARP4	Cytosol	chr11	62609161	A	G	-	ncRNA_exonic	RNU2-1	.	.	.	9	64	0.140625	AG	1	54160	1.84638e-05	AG	0.140607	2.46549e-26	Up	Sig
K562	SMNDC1	Cytosol	chr1	11968273	A	G	+	ncRNA_exonic	RNU5E-1	.	.	.	840	1484	0.566038	AG	303	882	0.343537	AG	0.2225	7.35509e-26	Up	Sig
HepG2	UPF1	Nucleus	chr14	23441476	A	G	-	UTR3	AJUBA	NM_032876:c.*1176T>C;NM_198086:c.*1176T>C	.	.	1437	1692	0.849291	AG	81	169	0.47929	AG	0.370001	1.06933e-25	Up	Sig
K562	GTF2F1	Cytosol	chr1	11968273	A	G	+	ncRNA_exonic	RNU5E-1	.	.	.	245	368	0.665761	AG	303	882	0.343537	AG	0.322223	1.33758e-25	Up	Sig
K562	IGF2BP1	Whole Cell	chr17	38974612	A	G	-	UTR3	KRT10	NM_000421:c.*116T>C	.	.	0	117	0	-	1067	2731	0.390699	AG	-0.3907	4.05971e-25	Down	Sig
K562	RBFOX2	Cytosol	chr1	11968273	A	G	+	ncRNA_exonic	RNU5E-1	.	.	.	413	683	0.604685	AG	303	882	0.343537	AG	0.261148	7.57677e-25	Up	Sig
K562	SAFB2	Cytosol	chr1	11968273	A	G	+	ncRNA_exonic	RNU5E-1	.	.	.	217	321	0.676012	AG	303	882	0.343537	AG	0.332475	7.98736e-25	Up	Sig
HepG2	UPF1	Whole Cell	chr14	23442149	A	G	-	UTR3	AJUBA	NM_032876:c.*503T>C;NM_198086:c.*503T>C	.	.	146	290	0.503448	AG	124	707	0.175389	AG	0.328059	1.06425e-24	Up	Sig
HepG2	DROSHA	Cytosol	chr1	45196770	A	G	+	ncRNA_exonic	RNU5D-1	.	.	.	3	123	0.0243902	AG	315	700	0.45	AG	-0.42561	2.6692e-24	Down	Sig
HepG2	PTBP1	Cytosol	chr1	45196770	A	G	+	ncRNA_exonic	RNU5D-1	.	.	.	0	99	0	-	315	700	0.45	AG	-0.45	6.07651e-24	Down	Sig
HepG2	SMNDC1	Whole Cell	chr1	45196770	A	G	+	ncRNA_exonic	RNU5D-1	.	.	.	0	272	0	-	29	66	0.439394	AG	-0.439394	6.24502e-24	Down	Sig
HepG2	CDC40	Cytosol	chr1	45196770	A	G	+	ncRNA_exonic	RNU5D-1	.	.	.	0	97	0	-	315	700	0.45	AG	-0.45	1.08656e-23	Down	Sig
K562	AKAP1	Whole Cell	chr1	160967816	A	G	-	UTR3	F11R	NM_016946:c.*845T>C;NM_001348091:c.*845T>C	.	.	82	243	0.337449	AG	64	891	0.071829	AG	0.265619	1.95547e-23	Up	Sig
K562	IGF2BP2	Whole Cell	chr4	57326879	A	G	+	UTR3	PAICS	NM_006452:c.*1175A>G;NM_001079524:c.*1175A>G;NM_001079525:c.*1175A>G	.	.	45	155	0.290323	AG	128	3114	0.041105	AG	0.249218	2.77578e-23	Up	Sig
K562	IGF2BP1	Whole Cell	chr4	57326875	A	G	+	UTR3	PAICS	NM_006452:c.*1171A>G;NM_001079524:c.*1171A>G;NM_001079525:c.*1171A>G	.	.	46	160	0.2875	AG	126	2950	0.042712	AG	0.244788	7.76557e-23	Up	Sig
K562	PABPC4	Whole Cell	chr19	18684470	A	G	+	splicing	UBA52	NM_001321017:exon3:c.104-2A>G;NM_001321019:exon3:c.104-2A>G;NM_001321020:exon3:c.104-2A>G;NM_001321018:exon3:c.104-2A>G;NM_001033930:exon3:c.104-2A>G;NM_003333:exon3:c.104-2A>G;NM_001321021:exon3:c.125-2A>G	.	.	22	22	1	AG	0	79	0	-	1	1.06679e-22	Up	Sig
HepG2	UCHL5	Whole Cell	chr1	45196770	A	G	+	ncRNA_exonic	RNU5D-1	.	.	.	1	273	0.003663	AG	29	66	0.439394	AG	-0.435731	1.51557e-22	Down	Sig
K562	UPF1	Whole Cell	chr1	160966351	A	G	-	UTR3	F11R	NM_016946:c.*2310T>C;NM_001348091:c.*2310T>C	.	.	65	163	0.398773	AG	88	1052	0.08365	AG	0.315123	1.66506e-22	Up	Sig
K562	IGF2BP2	Whole Cell	chr6	122765207	A	G	-	UTR3	SERINC1	NM_020755:c.*982T>C	.	.	12	39	0.307692	AG	0	2134	0	-	0.307692	1.74221e-22	Up	Sig
K562	HNRNPC	Whole Cell	chr12	125267903	A	G	-	intronic	SCARB1	.	.	.	103	115	0.895652	AG	38	128	0.296875	AG	0.598777	1.82179e-22	Up	Sig
HepG2	TRA2A	Cytosol	chr1	45196770	A	G	+	ncRNA_exonic	RNU5D-1	.	.	.	0	91	0	-	315	700	0.45	AG	-0.45	2.6956e-22	Down	Sig
K562	RBM22	Cytosol	chr15	45492610	A	G	+	intronic	SHF	.	.	.	12	18	0.666667	AG	0	711	0	-	0.666667	4.3232e-22	Up	Sig
K562	PHF6	Cytosol	chr1	11968273	A	G	+	ncRNA_exonic	RNU5E-1	.	.	.	351	586	0.598976	AG	303	882	0.343537	AG	0.255439	4.9204e-22	Up	Sig
K562	U2AF2	Whole Cell	chr15	45492610	A	G	+	intronic	SHF	.	.	.	9	23	0.391304	AG	0	4166	0	-	0.391304	7.53057e-22	Up	Sig
K562	SMNDC1	Cytosol	chr15	45492610	A	G	+	intronic	SHF	.	.	.	12	19	0.631579	AG	0	711	0	-	0.631579	1.15415e-21	Up	Sig
HepG2	LSM11	Whole Cell	chr6	27792232	A	G	-	UTR3	H4C11	NM_021968:c.*18A>G	.	.	21	47	0.446809	AG	0	322	0	-	0.446809	1.41698e-21	Up	Sig
HepG2	SUB1	Whole Cell	chr8	11702542	A	G	-	UTR3	CTSB	NM_001908:c.*92T>C;NM_147780:c.*92T>C;NM_001317237:c.*92T>C;NM_147783:c.*92T>C;NM_147782:c.*92T>C;NM_147781:c.*92T>C	.	.	45	65	0.692308	AG	550	550	1	AG	-0.307692	1.57264e-21	Down	Sig
HepG2	SUB1	Nucleus	chr4	159630817	A	G	-	UTR3	PPID	NM_005038:c.*71T>C	.	.	46	46	1	AG	0	28	0	-	1	5.07178e-21	Up	Sig
HepG2	LSM11	Whole Cell	chr6	27792228	A	G	-	UTR3	H4C11	NM_021968:c.*14A>G	.	.	10	24	0.416667	AG	650	652	0.996933	AG	-0.580266	5.48763e-21	Down	Sig
K562	SLTM	Nucleus	chr1	11968273	A	G	+	ncRNA_exonic	RNU5E-1	.	.	.	238	307	0.775244	AG	228	512	0.445312	AG	0.329932	7.36633e-21	Up	Sig
K562	IGF2BP1	Whole Cell	chr4	57326879	A	G	+	UTR3	PAICS	NM_006452:c.*1175A>G;NM_001079524:c.*1175A>G;NM_001079525:c.*1175A>G	.	.	39	133	0.293233	AG	128	3114	0.041105	AG	0.252128	8.4648e-21	Up	Sig
K562	TIA1	Whole Cell	chr1	148241531	A	G	-	ncRNA_exonic	RNVU1-14	.	.	.	8	12	0.666667	AG	1	3366	0.000297	AG	0.66637	1.06717e-20	Up	Sig
HepG2	CDC40	Cytosol	chr1	11968273	A	G	+	ncRNA_exonic	RNU5E-1	.	.	.	425	665	0.639098	AG	288	736	0.391304	AG	0.247793	1.45613e-20	Up	Sig
HepG2	EIF3H	Cytosol	chr1	45196770	A	G	+	ncRNA_exonic	RNU5D-1	.	.	.	0	82	0	-	315	700	0.45	AG	-0.45	2.39481e-20	Down	Sig
K562	DHX30	Cytosol	chr1	11968273	A	G	+	ncRNA_exonic	RNU5E-1	.	.	.	268	438	0.611872	AG	303	882	0.343537	AG	0.268335	2.90026e-20	Up	Sig
K562	UTP3	Whole Cell	chr1	21108687	A	G	-	intronic	HP1BP3	.	.	.	13	13	1	AG	0	172	0	-	1	3.22422e-20	Up	Sig
K562	TAF15	Cytosol	chr1	11968273	A	G	+	ncRNA_exonic	RNU5E-1	.	.	.	299	500	0.598	AG	303	882	0.343537	AG	0.254463	5.78556e-20	Up	Sig
K562	AQR	Whole Cell	chr19	48282074	A	G	+	intronic	SELENOW	.	.	.	338	339	0.99705	AG	0	11	0	-	0.99705	5.8147e-20	Up	Sig
HepG2	HNRNPL	Cytosol	chr1	11968273	A	G	+	ncRNA_exonic	RNU5E-1	.	.	.	257	378	0.679894	AG	288	736	0.391304	AG	0.28859	6.52908e-20	Up	Sig
K562	HNRNPM	Whole Cell	chr5	134261127	A	G	-	intronic	PCBD2	.	.	.	0	27	0	-	127	145	0.875862	AG	-0.87586	7.04447e-20	Down	Sig
K562	UPF1	Whole Cell	chr12	133297966	A	G	+	UTR3	PGAM5	NM_001170544:c.*552A>G;NM_001170543:c.*552A>G	.	.	135	506	0.266798	AG	196	1955	0.100256	AG	0.166543	8.76721e-20	Up	Sig
HepG2	RBM15	Cytosol	chr1	11968273	A	G	+	ncRNA_exonic	RNU5E-1	.	.	.	288	433	0.665127	AG	288	736	0.391304	AG	0.273823	1.0504e-19	Up	Sig
HepG2	DROSHA	Whole Cell	chr6	27792232	A	G	-	UTR3	H4C11	NM_021968:c.*18A>G	.	.	18	41	0.439024	AG	0	322	0	-	0.439024	1.65836e-19	Up	Sig
HepG2	UCHL5	Whole Cell	chr6	27792232	A	G	-	UTR3	H4C11	NM_021968:c.*18A>G	.	.	21	59	0.355932	AG	0	322	0	-	0.355932	2.93674e-19	Up	Sig
K562	YBX3	Whole Cell	chr1	220490228	A	G	+	intergenic	RAB3GAP2;MARK1	dist=44433;dist=211250	.	.	0	30	0	-	35	35	1	AG	-1	3.32325e-19	Down	Sig
K562	UTP3	Whole Cell	chr1	21108686	A	G	-	intronic	HP1BP3	.	.	.	13	13	1	AG	1	167	0.005988	AG	0.994012	6.5249e-19	Up	Sig
HepG2	HNRNPC	Whole Cell	chr1	45196770	A	G	+	ncRNA_exonic	RNU5D-1	.	.	.	2	210	0.00952381	AG	29	66	0.439394	AG	-0.42987	1.00957e-18	Down	Sig
HepG2	HNRNPC	Cytosol	chr2	162081784	A	G	+	ncRNA_intronic	LOC101929512	.	.	.	0	30	0	-	37	38	0.973684	AG	-0.973684	1.73414e-18	Down	Sig
K562	PABPC4	Whole Cell	chr17	38974612	A	G	-	UTR3	KRT10	NM_000421:c.*116T>C	.	.	146	678	0.215339	AG	1067	2731	0.390699	AG	-0.17536	2.02774e-18	Down	Sig
K562	PABPC4	Whole Cell	chr3	52027849	A	G	-	exonic	RPL29	.	nonsynonymous SNV	RPL29:NM_000992:exon4:c.A396C:p.Q132H	8	57	0.140351	AG	7	25811	0.000271	AG	0.14008	2.11558e-18	Up	Sig
K562	HNRNPU	Cytosol	chr1	11968273	A	G	+	ncRNA_exonic	RNU5E-1	.	.	.	153	230	0.665217	AG	303	882	0.343537	AG	0.32168	2.1962e-18	Up	Sig
K562	IGF2BP1	Cytosol	chr17	38974612	A	G	-	UTR3	KRT10	NM_000421:c.*116T>C	.	.	0	117	0	-	171	542	0.315498	AG	-0.315498	1.22228e-17	Down	Sig
K562	FXR2	Cytosol	chr1	11968273	A	G	+	ncRNA_exonic	RNU5E-1	.	.	.	81	104	0.778846	AG	303	882	0.343537	AG	0.435309	1.48692e-17	Up	Sig
K562	DDX42	Cytosol	chr1	11968273	A	G	+	ncRNA_exonic	RNU5E-1	.	.	.	109	153	0.712418	AG	303	882	0.343537	AG	0.368881	1.92122e-17	Up	Sig
HepG2	UCHL5	Whole Cell	chr6	27792228	A	G	-	UTR3	H4C11	NM_021968:c.*14A>G	.	.	31	46	0.673913	AG	650	652	0.996933	AG	-0.323019	2.13428e-17	Down	Sig
K562	IGF2BP2	Whole Cell	chr15	45492610	A	G	+	intronic	SHF	.	.	.	6	10	0.6	AG	0	4166	0	-	0.6	2.86121e-17	Up	Sig
K562	EXOSC5	Nucleus	chr11	62609161	A	G	-	ncRNA_exonic	RNU2-1	.	.	.	5	41	0.121951	AG	0	71687	0	-	0.121951	4.73708e-17	Up	Sig
K562	IGF2BP2	Whole Cell	chr4	57326875	A	G	+	UTR3	PAICS	NM_006452:c.*1171A>G;NM_001079524:c.*1171A>G;NM_001079525:c.*1171A>G	.	.	39	163	0.239264	AG	126	2950	0.042712	AG	0.196552	6.40451e-17	Up	Sig
HepG2	UPF1	Whole Cell	chr12	51324119	A	G	+	UTR3	METTL7A	NM_014033:c.*186A>G	.	.	89	1495	0.0595318	AG	76	353	0.215297	AG	-0.155766	7.09684e-17	Down	Sig
K562	EWSR1	Cytosol	chr1	11968273	A	G	+	ncRNA_exonic	RNU5E-1	.	.	.	131	195	0.671795	AG	303	882	0.343537	AG	0.328257	7.91231e-17	Up	Sig
HepG2	NIP7	Cytosol	chr1	91853031	A	G	-	intronic	HFM1	.	.	.	8	79	0.101266	AG	1	10019	9.98104e-05	AG	0.101166	8.72597e-17	Up	Sig
K562	SF3B1	Whole Cell	chr17	33900069	A	G	+	ncRNA_intronic	SNHG30	.	.	.	15	15	1	AG	0	65	0	-	1	1.50696e-16	Up	Sig
HepG2	HLTF	Cytosol	chr20	34301191	A	G	-	intronic	RBM39	.	.	.	42	74	0.567568	AG	3	99	0.030303	AG	0.537265	1.79401e-16	Up	Sig
HepG2	UPF1	Nucleus	chr14	23442149	A	G	-	UTR3	AJUBA	NM_032876:c.*503T>C;NM_198086:c.*503T>C	.	.	146	290	0.503448	AG	25	179	0.139665	AG	0.363783	1.95127e-16	Up	Sig
K562	UPF1	Whole Cell	chr1	160966353	A	G	-	UTR3	F11R	NM_016946:c.*2308T>C;NM_001348091:c.*2308T>C	.	.	50	166	0.301205	AG	78	1163	0.067068	AG	0.234137	2.83075e-16	Up	Sig
HepG2	FUS	Whole Cell	chr2	133012901	A	G	-	intergenic	ANKRD30BL;MIR663B	dist=93376;dist=1638	.	.	11	23	0.478261	AG	534	537	0.994413	AG	-0.516153	3.29781e-16	Down	Sig
HepG2	GRWD1	Whole Cell	chr6	27792228	A	G	-	UTR3	H4C11	NM_021968:c.*14A>G	.	.	42	57	0.736842	AG	650	652	0.996933	AG	-0.26009	7.04544e-16	Down	Sig
K562	UPF1	Whole Cell	chr1	225976051	A	G	+	intronic	SRP9	.	.	.	129	129	1	AG	162	231	0.701299	AG	0.298701	7.3443e-16	Up	Sig
HepG2	LARP4	Cytosol	chr1	11968273	A	G	+	ncRNA_exonic	RNU5E-1	.	.	.	210	318	0.660377	AG	288	736	0.391304	AG	0.269073	7.99976e-16	Up	Sig
HepG2	DKC1	Whole Cell	chr1	45196770	A	G	+	ncRNA_exonic	RNU5D-1	.	.	.	1	134	0.00746269	AG	29	66	0.439394	AG	-0.431931	1.47651e-15	Down	Sig
K562	EXOSC5	Cytosol	chr11	62609161	A	G	-	ncRNA_exonic	RNU2-1	.	.	.	5	44	0.113636	AG	1	54160	1.84638e-05	AG	0.113618	1.67043e-15	Up	Sig
K562	UPF1	Whole Cell	chr1	38327700	A	G	-	UTR3	INPP5B	NM_001297434:c.*287T>C;NM_001365821:c.*287T>C;NM_001365822:c.*287T>C;NM_001350228:c.*287T>C;NM_005540:c.*287T>C;NM_001365824:c.*287T>C;NM_001365823:c.*287T>C;NM_001365825:c.*287T>C;NM_001350227:c.*287T>C;NM_001365820:c.*287T>C	.	.	60	124	0.483871	AG	16	188	0.085106	AG	0.398765	1.82354e-15	Up	Sig
HepG2	FASTKD2	Cytosol	chr1	11968273	A	G	+	ncRNA_exonic	RNU5E-1	.	.	.	167	244	0.684426	AG	288	736	0.391304	AG	0.293122	1.84621e-15	Up	Sig
K562	SAFB	Whole Cell	chr22	19438564	A	G	-	intronic	UFD1	.	.	.	23	131	0.175573	AG	0	403	0	-	0.175573	1.91043e-15	Up	Sig
K562	HNRNPM	Whole Cell	chr17	25629179	A	G	+	intronic	WSB1	.	.	.	32	64	0.5	AG	2	116	0.017241	AG	0.482759	2.14659e-15	Up	Sig
HepG2	GRWD1	Whole Cell	chr6	27792232	A	G	-	UTR3	H4C11	NM_021968:c.*18A>G	.	.	18	67	0.268657	AG	0	322	0	-	0.268657	2.14876e-15	Up	Sig
K562	AKAP8L	Nucleus	chr1	11968273	A	G	+	ncRNA_exonic	RNU5E-1	.	.	.	305	435	0.701149	AG	228	512	0.445312	AG	0.255837	2.16423e-15	Up	Sig
K562	HNRNPC	Whole Cell	chr20	34326157	A	G	-	intronic	RBM39	.	.	.	42	123	0.341463	AG	0	125	0	-	0.341463	2.25927e-15	Up	Sig
HepG2	LSM11	Whole Cell	chr1	45196770	A	G	+	ncRNA_exonic	RNU5D-1	.	.	.	1	130	0.00769231	AG	29	66	0.439394	AG	-0.431702	2.75962e-15	Down	Sig
HepG2	NCBP2	Whole Cell	chr2	133012839	A	G	-	intergenic	ANKRD30BL;MIR663B	dist=93314;dist=1700	.	.	25	33	0.757576	AG	4470	4475	0.998883	AG	-0.241307	4.14661e-15	Down	Sig
K562	SRSF1	Cytosol	chr1	11968273	A	G	+	ncRNA_exonic	RNU5E-1	.	.	.	175	288	0.607639	AG	303	882	0.343537	AG	0.264101	5.31327e-15	Up	Sig
HepG2	PPIG	Whole Cell	chr2	188419041	A	G	-	UTR5	TFPI	NM_001329240:c.-50546T>C;NM_006287:c.-50546T>C;NM_001329239:c.-50546T>C;NM_001329241:c.-50546T>C;NM_001318941:c.-50546T>C;NM_001032281:c.-50546T>C	.	.	13	36	0.361111	AG	0	339	0	-	0.361111	6.12334e-15	Up	Sig
K562	AKAP1	Whole Cell	chr1	160966352	A	G	-	UTR3	F11R	NM_016946:c.*2309T>C;NM_001348091:c.*2309T>C	.	.	23	52	0.442308	AG	61	1156	0.052768	AG	0.38954	8.36953e-15	Up	Sig
K562	UPF1	Whole Cell	chr1	160967816	A	G	-	UTR3	F11R	NM_016946:c.*845T>C;NM_001348091:c.*845T>C	.	.	79	323	0.244582	AG	64	891	0.071829	AG	0.172753	8.76258e-15	Up	Sig
HepG2	SUB1	Nucleus	chr8	11702542	A	G	-	UTR3	CTSB	NM_001908:c.*92T>C;NM_147780:c.*92T>C;NM_001317237:c.*92T>C;NM_147783:c.*92T>C;NM_147782:c.*92T>C;NM_147781:c.*92T>C	.	.	45	65	0.692308	AG	221	221	1	AG	-0.307692	1.01509e-14	Down	Sig
K562	DDX3X	Whole Cell	chr11	308314	A	G	-	exonic	IFITM2	.	nonsynonymous SNV	IFITM2:NM_006435:exon1:c.T122G:p.M41R	0	42	0	-	1302	2412	0.539801	AG	-0.5398	1.07388e-14	Down	Sig
K562	AQR	Whole Cell	chr11	93468796	A	G	-	UTR3	TAF1D	NM_024116:c.*531T>C	.	.	118	128	0.921875	AG	584	971	0.601442	AG	0.320433	1.22572e-14	Up	Sig
HepG2	ILF3	Whole Cell	chr1	15899747	A	G	-	UTR3	AGMAT	NM_024758:c.*399T>C	.	.	0	59	0	-	63	124	0.508065	AG	-0.508065	2.17073e-14	Down	Sig
HepG2	PTBP1	Whole Cell	chr1	45196770	A	G	+	ncRNA_exonic	RNU5D-1	.	.	.	0	99	0	-	29	66	0.439394	AG	-0.439394	2.66804e-14	Down	Sig
HepG2	TAF15	Cytosol	chr1	45196770	A	G	+	ncRNA_exonic	RNU5D-1	.	.	.	0	56	0	-	315	700	0.45	AG	-0.45	3.35615e-14	Down	Sig
K562	HNRNPM	Whole Cell	chr11	68230717	A	G	+	intronic	PPP6R3	.	.	.	13	14	0.928571	AG	1	84	0.011905	AG	0.916667	3.60745e-14	Up	Sig
HepG2	CDC40	Whole Cell	chr1	45196770	A	G	+	ncRNA_exonic	RNU5D-1	.	.	.	0	97	0	-	29	66	0.439394	AG	-0.439394	3.93231e-14	Down	Sig
K562	PUM2	Whole Cell	chr15	45492610	A	G	+	intronic	SHF	.	.	.	5	11	0.454545	AG	0	4166	0	-	0.454545	4.3706e-14	Up	Sig
K562	TIA1	Whole Cell	chr15	45492610	A	G	+	intronic	SHF	.	.	.	5	11	0.454545	AG	0	4166	0	-	0.454545	4.3706e-14	Up	Sig
K562	SF3B4	Whole Cell	chr1	236431177	A	G	-	intronic	ERO1B	.	.	.	0	14	0	-	102	108	0.944444	AG	-0.94444	4.53264e-14	Down	Sig
HepG2	AKAP1	Whole Cell	chr12	51324119	A	G	+	UTR3	METTL7A	NM_014033:c.*186A>G	.	.	8	293	0.0273038	AG	76	353	0.215297	AG	-0.187994	6.0467e-14	Down	Sig
HepG2	NCBP2	Cytosol	chr2	133012839	A	G	-	intergenic	ANKRD30BL;MIR663B	dist=93314;dist=1700	.	.	25	33	0.757576	AG	3111	3116	0.998395	AG	-0.24082	7.25568e-14	Down	Sig
K562	LIN28B	Whole Cell	chr1	204525593	A	G	+	UTR3	MDM4	NM_001278516:c.*7765A>G;NM_001278519:c.*6783A>G;NM_001278518:c.*7426A>G;NM_001204172:c.*6783A>G;NM_001204171:c.*6783A>G;NM_001278517:c.*6783A>G;NM_002393:c.*6783A>G	.	.	46	51	0.901961	AG	171	462	0.37013	AG	0.531831	7.66245e-14	Up	Sig
K562	UPF1	Nucleus	chr4	57326875	A	G	+	UTR3	PAICS	NM_006452:c.*1171A>G;NM_001079524:c.*1171A>G;NM_001079525:c.*1171A>G	.	.	96	281	0.341637	AG	2	108	0.0185185	AG	0.323118	7.70769e-14	Up	Sig
K562	TIA1	Cytosol	chr1	148241531	A	G	-	ncRNA_exonic	RNVU1-14	.	.	.	8	12	0.666667	AG	0	337	0	-	0.666667	9.83145e-14	Up	Sig
HepG2	PPIG	Nucleus	chr2	188419041	A	G	-	UTR5	TFPI	NM_001329240:c.-50546T>C;NM_006287:c.-50546T>C;NM_001329239:c.-50546T>C;NM_001329241:c.-50546T>C;NM_001318941:c.-50546T>C;NM_001032281:c.-50546T>C	.	.	13	36	0.361111	AG	0	266	0	-	0.361111	1.07572e-13	Up	Sig
HepG2	AKAP1	Nucleus	chr14	23441476	A	G	-	UTR3	AJUBA	NM_032876:c.*1176T>C;NM_198086:c.*1176T>C	.	.	304	380	0.8	AG	81	169	0.47929	AG	0.32071	1.28781e-13	Up	Sig
HepG2	TRA2A	Whole Cell	chr1	45196770	A	G	+	ncRNA_exonic	RNU5D-1	.	.	.	0	91	0	-	29	66	0.439394	AG	-0.439394	1.30022e-13	Down	Sig
K562	EIF4G2	Cytosol	chr1	11968273	A	G	+	ncRNA_exonic	RNU5E-1	.	.	.	74	102	0.72549	AG	303	882	0.343537	AG	0.381953	1.55272e-13	Up	Sig
HepG2	POLR2G	Cytosol	chr1	45196770	A	G	+	ncRNA_exonic	RNU5D-1	.	.	.	1	59	0.0169492	AG	315	700	0.45	AG	-0.433051	1.5576e-13	Down	Sig
HepG2	QKI	Cytosol	chr1	45196770	A	G	+	ncRNA_exonic	RNU5D-1	.	.	.	0	52	0	-	315	700	0.45	AG	-0.45	1.93115e-13	Down	Sig
HepG2	SMNDC1	Cytosol	chr1	11968273	A	G	+	ncRNA_exonic	RNU5E-1	.	.	.	429	737	0.58209	AG	288	736	0.391304	AG	0.190785	2.52387e-13	Up	Sig
HepG2	EIF3D	Whole Cell	chr6	27792228	A	G	-	UTR3	H4C11	NM_021968:c.*14A>G	.	.	13	22	0.590909	AG	650	652	0.996933	AG	-0.406023	3.5219e-13	Down	Sig
K562	UPF1	Whole Cell	chr8	30536078	A	G	-	UTR3	GSR	NM_001195104:c.*959T>C;NM_001195103:c.*959T>C;NM_001195102:c.*959T>C;NM_000637:c.*959T>C	.	.	31	167	0.185629	AG	53	1701	0.031158	AG	0.154471	3.55131e-13	Up	Sig
HepG2	FKBP4	Cytosol	chr1	45196770	A	G	+	ncRNA_exonic	RNU5D-1	.	.	.	0	51	0	-	315	700	0.45	AG	-0.45	3.72147e-13	Down	Sig
HepG2	ILF3	Whole Cell	chr10	5011870	A	G	+	intronic	AKR1C1	.	.	.	2	42	0.047619	AG	51	71	0.71831	AG	-0.670691	4.82928e-13	Down	Sig
K562	YBX3	Whole Cell	chr5	168043375	A	G	-	intergenic	PANK3;SLIT3	dist=37002;dist=45370	.	.	0	11	0	-	88	90	0.977778	AG	-0.97778	4.90751e-13	Down	Sig
K562	RBFOX2	Whole Cell	chr1	171456792	A	G	+	intronic	PRRC2C	.	.	.	22	32	0.6875	AG	13	166	0.078313	AG	0.609187	5.04312e-13	Up	Sig
HepG2	AKAP1	Whole Cell	chr1	160967833	A	G	-	UTR3	F11R	NM_016946:c.*828T>C;NM_001348091:c.*828T>C	.	.	9	121	0.0743802	AG	51	103	0.495146	AG	-0.420765	5.05503e-13	Down	Sig
K562	PABPC4	Cytosol	chr3	52027849	A	G	-	exonic	RPL29	.	nonsynonymous SNV	RPL29:NM_000992:exon4:c.A396C:p.Q132H	8	57	0.140351	AG	0	1777	0	-	0.140351	5.28547e-13	Up	Sig
K562	IGF2BP2	Cytosol	chr1	11968273	A	G	+	ncRNA_exonic	RNU5E-1	.	.	.	113	177	0.638418	AG	303	882	0.343537	AG	0.294881	5.51724e-13	Up	Sig
HepG2	DROSHA	Whole Cell	chr6	27792228	A	G	-	UTR3	H4C11	NM_021968:c.*14A>G	.	.	14	23	0.608696	AG	650	652	0.996933	AG	-0.388237	5.69344e-13	Down	Sig
HepG2	SLTM	Cytosol	chr1	11968273	A	G	+	ncRNA_exonic	RNU5E-1	.	.	.	88	118	0.745763	AG	288	736	0.391304	AG	0.354458	6.31215e-13	Up	Sig
K562	AKAP1	Whole Cell	chr4	57326879	A	G	+	UTR3	PAICS	NM_006452:c.*1175A>G;NM_001079524:c.*1175A>G;NM_001079525:c.*1175A>G	.	.	19	54	0.351852	AG	128	3114	0.041105	AG	0.310747	6.65438e-13	Up	Sig
HepG2	GTF2F1	Cytosol	chr1	45196770	A	G	+	ncRNA_exonic	RNU5D-1	.	.	.	0	50	0	-	315	700	0.45	AG	-0.45	7.38226e-13	Down	Sig
K562	IGF2BP1	Nucleus	chr17	38974612	A	G	-	UTR3	KRT10	NM_000421:c.*116T>C	.	.	0	117	0	-	29	87	0.333333	AG	-0.333333	7.60373e-13	Down	Sig
K562	XRCC6	Nucleus	chr1	11968273	A	G	+	ncRNA_exonic	RNU5E-1	.	.	.	974	1555	0.626367	AG	228	512	0.445312	AG	0.181054	8.28568e-13	Up	Sig
HepG2	DROSHA	Whole Cell	chr1	45196770	A	G	+	ncRNA_exonic	RNU5D-1	.	.	.	3	123	0.0243902	AG	29	66	0.439394	AG	-0.415004	8.45558e-13	Down	Sig
HepG2	EIF3H	Whole Cell	chr1	45196770	A	G	+	ncRNA_exonic	RNU5D-1	.	.	.	0	82	0	-	29	66	0.439394	AG	-0.439394	8.6245e-13	Down	Sig
K562	TIA1	Nucleus	chr1	148241531	A	G	-	ncRNA_exonic	RNVU1-14	.	.	.	8	12	0.666667	AG	0	252	0	-	0.666667	9.41452e-13	Up	Sig
K562	AKAP1	Whole Cell	chr1	225976051	A	G	+	intronic	SRP9	.	.	.	156	161	0.968944	AG	162	231	0.701299	AG	0.267645	9.59952e-13	Up	Sig
K562	IGF2BP2	Cytosol	chr15	45492610	A	G	+	intronic	SHF	.	.	.	6	10	0.6	AG	0	711	0	-	0.6	1.099e-12	Up	Sig
K562	EXOSC5	Cytosol	chr2	133012839	A	G	-	intergenic	ANKRD30BL;MIR663B	dist=93314;dist=1700	.	.	104	130	0.8	AG	220	220	1	AG	-0.2	1.16297e-12	Down	Sig
K562	DDX21	Cytosol	chr2	133012571	A	G	-	intergenic	ANKRD30BL;MIR663B	dist=93046;dist=1968	.	.	33	56	0.589286	AG	102	102	1	AG	-0.410714	1.1887e-12	Down	Sig
K562	LARP7	Cytosol	chr1	11968273	A	G	+	ncRNA_exonic	RNU5E-1	.	.	.	81	117	0.692308	AG	303	882	0.343537	AG	0.34877	1.23375e-12	Up	Sig
K562	HNRNPM	Whole Cell	chr11	68230716	A	G	+	intronic	PPP6R3	.	.	.	12	14	0.857143	AG	1	85	0.011765	AG	0.845378	1.25263e-12	Up	Sig
K562	SF3B4	Whole Cell	chr8	30921263	A	G	+	intronic	WRN	.	.	.	15	25	0.6	AG	3	147	0.020408	AG	0.579592	1.59166e-12	Up	Sig
K562	SMNDC1	Whole Cell	chr1	236431177	A	G	-	intronic	ERO1B	.	.	.	0	12	0	-	102	108	0.944444	AG	-0.94444	1.76081e-12	Down	Sig
HepG2	NIP7	Nucleus	chr1	91853031	A	G	-	intronic	HFM1	.	.	.	8	77	0.103896	AG	0	2024	0	-	0.103896	2.26462e-12	Up	Sig
K562	DDX24	Cytosol	chr1	11968273	A	G	+	ncRNA_exonic	RNU5E-1	.	.	.	134	221	0.606335	AG	303	882	0.343537	AG	0.262797	2.33119e-12	Up	Sig
HepG2	SMNDC1	Nucleus	chr1	45196770	A	G	+	ncRNA_exonic	RNU5D-1	.	.	.	0	272	0	-	18	89	0.202247	AG	-0.202247	2.75431e-12	Down	Sig
K562	HNRNPC	Whole Cell	chr19	28988624	A	G	-	ncRNA_intronic	LOC100420587	.	.	.	0	102	0	-	14	25	0.56	AG	-0.56	2.87791e-12	Down	Sig
HepG2	CSTF2T	Nucleus	chr1	11968273	A	G	+	ncRNA_exonic	RNU5E-1	.	.	.	241	319	0.755486	AG	176	355	0.495775	AG	0.259711	3.52539e-12	Up	Sig
HepG2	UCHL5	Cytosol	chr6	27792228	A	G	-	UTR3	H4C11	NM_021968:c.*14A>G	.	.	31	46	0.673913	AG	264	266	0.992481	AG	-0.318568	4.03337e-12	Down	Sig
K562	BUD13	Whole Cell	chr20	34301749	A	G	-	intronic	RBM39	.	.	.	16	71	0.225352	AG	6	572	0.01049	AG	0.214863	4.20633e-12	Up	Sig
K562	YBX3	Whole Cell	chr1	225974614	A	G	+	exonic	SRP9	.	nonsynonymous SNV	SRP9:NM_001130440:exon3:c.A192G:p.I64M	0	70	0	-	578	1787	0.323447	AG	-0.32345	4.34546e-12	Down	Sig
HepG2	RBFOX2	Cytosol	chr1	45196770	A	G	+	ncRNA_exonic	RNU5D-1	.	.	.	0	46	0	-	315	700	0.45	AG	-0.45	4.58835e-12	Down	Sig
HepG2	RBM5	Cytosol	chr1	45196770	A	G	+	ncRNA_exonic	RNU5D-1	.	.	.	0	46	0	-	315	700	0.45	AG	-0.45	4.58835e-12	Down	Sig
K562	UPF1	Whole Cell	chr19	11256689	A	G	-	UTR3	SPC24	NM_001317033:c.*1170T>C;NM_182513:c.*1170T>C;NM_001317031:c.*325T>C	.	.	69	193	0.357513	AG	366	2489	0.147047	AG	0.210466	4.67544e-12	Up	Sig
K562	HNRNPM	Whole Cell	chr5	138635279	A	G	+	intronic	MATR3	.	.	.	12	25	0.48	AG	0	149	0	-	0.48	4.76717e-12	Up	Sig
K562	HLTF	Whole Cell	chr6	26125728	A	G	+	downstream	H2AC6	dist=810	.	.	16	43	0.372093	AG	11	443	0.024831	AG	0.347262	5.17078e-12	Up	Sig
K562	TBRG4	Cytosol	chr1	11968273	A	G	+	ncRNA_exonic	RNU5E-1	.	.	.	320	612	0.522876	AG	303	882	0.343537	AG	0.179338	5.29644e-12	Up	Sig
K562	UCHL5	Cytosol	chr1	11968273	A	G	+	ncRNA_exonic	RNU5E-1	.	.	.	379	737	0.514247	AG	303	882	0.343537	AG	0.17071	5.51294e-12	Up	Sig
HepG2	ILF3	Whole Cell	chr2	133013144	A	G	+	intergenic	ANKRD30BL;MIR663B	dist=93619;dist=1395	.	.	11	21	0.52381	AG	199	199	1	AG	-0.47619	5.93064e-12	Down	Sig
HepG2	NCBP2	Whole Cell	chr6	27792232	A	G	-	UTR3	H4C11	NM_021968:c.*18A>G	.	.	9	24	0.375	AG	0	322	0	-	0.375	7.41451e-12	Up	Sig
K562	KHSRP	Whole Cell	chr1	97212137	A	G	+	intronic	PTBP2	.	.	.	0	30	0	-	14	14	1	AG	-1	8.69899e-12	Down	Sig
K562	YBX3	Whole Cell	chr17	80009168	A	G	+	splicing	RFNG	NM_002917:exon2:c.316+2T>C	.	.	18	25	0.72	AG	0	48	0	-	0.72	8.74132e-12	Up	Sig
HepG2	AKAP1	Whole Cell	chr12	51324313	A	G	+	UTR3	METTL7A	NM_014033:c.*380A>G	.	.	2	506	0.00395257	AG	28	268	0.104478	AG	-0.100525	9.9608e-12	Down	Sig
HepG2	YBX3	Whole Cell	chr19	48374538	A	G	-	UTR3	SULT2A1	NM_003167:c.*174T>C	.	.	6	80	0.075	AG	220	493	0.446247	AG	-0.371247	1.01062e-11	Down	Sig
K562	HNRNPU	Whole Cell	chr16	30079803	A	G	+	intronic	ALDOA;LOC112694756	.	.	.	21	42	0.5	AG	0	73	0	-	0.5	1.02228e-11	Up	Sig
HepG2	DROSHA	Cytosol	chr6	27792232	A	G	-	UTR3	H4C11	NM_021968:c.*18A>G	.	.	18	41	0.439024	AG	2	139	0.0143885	AG	0.424636	1.12637e-11	Up	Sig
K562	KHSRP	Whole Cell	chr1	97212136	A	G	+	intronic	PTBP2	.	.	.	0	29	0	-	14	14	1	AG	-1	1.27585e-11	Down	Sig
K562	IGF2BP1	Cytosol	chr1	11968273	A	G	+	ncRNA_exonic	RNU5E-1	.	.	.	52	68	0.764706	AG	303	882	0.343537	AG	0.421168	1.42889e-11	Up	Sig
K562	METAP2	Cytosol	chr1	11968273	A	G	+	ncRNA_exonic	RNU5E-1	.	.	.	139	236	0.588983	AG	303	882	0.343537	AG	0.245446	1.55748e-11	Up	Sig
HepG2	NKRF	Cytosol	chr1	45196770	A	G	+	ncRNA_exonic	RNU5D-1	.	.	.	0	44	0	-	315	700	0.45	AG	-0.45	1.63281e-11	Down	Sig
K562	HNRNPM	Whole Cell	chr5	138635280	A	G	+	intronic	MATR3	.	.	.	12	23	0.521739	AG	1	148	0.006757	AG	0.514982	1.87146e-11	Up	Sig
K562	XRN2	Nucleus	chr1	11968273	A	G	+	ncRNA_exonic	RNU5E-1	.	.	.	202	293	0.68942	AG	228	512	0.445312	AG	0.244107	1.90326e-11	Up	Sig
K562	AKAP1	Whole Cell	chr1	36067817	A	G	-	UTR3	PSMB2	NM_001199779:c.*1051T>C;NM_001199780:c.*1051T>C;NM_002794:c.*1051T>C	.	.	7	46	0.152174	AG	487	749	0.6502	AG	-0.49803	2.06073e-11	Down	Sig
HepG2	EIF3D	Whole Cell	chr6	27792232	A	G	-	UTR3	H4C11	NM_021968:c.*18A>G	.	.	10	35	0.285714	AG	0	322	0	-	0.285714	2.24978e-11	Up	Sig
K562	DDX55	Cytosol	chr1	11968273	A	G	+	ncRNA_exonic	RNU5E-1	.	.	.	138	235	0.587234	AG	303	882	0.343537	AG	0.243697	2.39926e-11	Up	Sig
K562	U2AF2	Nucleus	chr20	34301749	A	G	-	intronic	RBM39	.	.	.	44	103	0.427184	AG	0	60	0	-	0.427184	3.01616e-11	Up	Sig
HepG2	NCBP2	Whole Cell	chr6	27792228	A	G	-	UTR3	H4C11	NM_021968:c.*14A>G	.	.	16	24	0.666667	AG	650	652	0.996933	AG	-0.330266	3.05547e-11	Down	Sig
HepG2	UPF1	Whole Cell	chr19	48374538	A	G	-	UTR3	SULT2A1	NM_003167:c.*174T>C	.	.	17	124	0.137097	AG	220	493	0.446247	AG	-0.309151	3.27569e-11	Down	Sig
HepG2	UCHL5	Nucleus	chr1	45196770	A	G	+	ncRNA_exonic	RNU5D-1	.	.	.	1	273	0.003663	AG	18	89	0.202247	AG	-0.198584	4.0006e-11	Down	Sig
K562	NIPBL	Whole Cell	chr3	6617093	A	G	+	intergenic	MIR4790;GRM7-AS3	dist=1325153;dist=56952	.	.	53	66	0.80303	AG	134	365	0.367123	AG	0.435907	4.01573e-11	Up	Sig
HepG2	PPIG	Cytosol	chr1	11968273	A	G	+	ncRNA_exonic	RNU5E-1	.	.	.	268	456	0.587719	AG	288	736	0.391304	AG	0.196415	4.37999e-11	Up	Sig
K562	KHSRP	Whole Cell	chr7	112099139	A	G	+	intronic	IFRD1	.	.	.	17	38	0.447368	AG	3	148	0.02027	AG	0.427098	4.45855e-11	Up	Sig
K562	HNRNPC	Whole Cell	chr12	125267902	A	G	-	intronic	SCARB1	.	.	.	65	106	0.613208	AG	25	129	0.193798	AG	0.419409	4.52216e-11	Up	Sig
K562	AQR	Cytosol	chr1	91853098	A	G	-	intronic	HFM1	.	.	.	6	19	0.315789	AG	0	844	0	-	0.315789	4.81187e-11	Up	Sig
K562	CSTF2T	Cytosol	chr1	11968273	A	G	+	ncRNA_exonic	RNU5E-1	.	.	.	92	145	0.634483	AG	303	882	0.343537	AG	0.290945	5.45312e-11	Up	Sig
K562	HNRNPM	Whole Cell	chr16	71958423	A	G	+	intronic	IST1	.	.	.	12	23	0.521739	AG	1	132	0.007576	AG	0.514163	6.29493e-11	Up	Sig
K562	AKAP1	Whole Cell	chr1	160967857	A	G	-	UTR3	F11R	NM_016946:c.*804T>C;NM_001348091:c.*804T>C	.	.	39	68	0.573529	AG	195	988	0.197368	AG	0.376161	6.70918e-11	Up	Sig
K562	UTP3	Whole Cell	chr17	33897003	A	G	+	ncRNA_intronic	SNHG30	.	.	.	14	14	1	AG	2	38	0.052632	AG	0.947368	6.78362e-11	Up	Sig
K562	AKAP1	Whole Cell	chr4	57326875	A	G	+	UTR3	PAICS	NM_006452:c.*1171A>G;NM_001079524:c.*1171A>G;NM_001079525:c.*1171A>G	.	.	17	52	0.326923	AG	126	2950	0.042712	AG	0.284211	6.84775e-11	Up	Sig
K562	SAFB2	Nucleus	chr1	11968273	A	G	+	ncRNA_exonic	RNU5E-1	.	.	.	217	321	0.676012	AG	228	512	0.445312	AG	0.2307	7.1058e-11	Up	Sig
HepG2	HNRNPC	Whole Cell	chr17	73940307	A	G	-	UTR3	ACOX1	NM_004035:c.*2522T>C;NM_001185039:c.*2522T>C;NM_007292:c.*2522T>C	.	.	25	66	0.378788	AG	65	72	0.902778	AG	-0.52399	7.27618e-11	Down	Sig
HepG2	UCHL5	Cytosol	chr6	27792232	A	G	-	UTR3	H4C11	NM_021968:c.*18A>G	.	.	21	59	0.355932	AG	2	139	0.0143885	AG	0.341544	7.48708e-11	Up	Sig
K562	HLTF	Whole Cell	chr1	207942476	A	G	+	intronic	CD46	.	.	.	12	14	0.857143	AG	14	193	0.072539	AG	0.784604	8.20396e-11	Up	Sig
HepG2	HLTF	Whole Cell	chr20	34301191	A	G	-	intronic	RBM39	.	.	.	42	74	0.567568	AG	47	271	0.173432	AG	0.394136	8.67408e-11	Up	Sig
K562	HNRNPC	Whole Cell	chr5	37290566	A	G	-	UTR3	NUP155	NM_004298:c.*1436T>C;NM_153485:c.*1436T>C;NM_001278312:c.*1436T>C	.	.	46	84	0.547619	AG	464	534	0.868914	AG	-0.32129	8.98005e-11	Down	Sig
HepG2	GRWD1	Cytosol	chr6	27792228	A	G	-	UTR3	H4C11	NM_021968:c.*14A>G	.	.	42	57	0.736842	AG	264	266	0.992481	AG	-0.255639	9.54865e-11	Down	Sig
K562	GTF2F1	Nucleus	chr1	11968273	A	G	+	ncRNA_exonic	RNU5E-1	.	.	.	245	368	0.665761	AG	228	512	0.445312	AG	0.220448	9.93819e-11	Up	Sig
HepG2	ILF3	Whole Cell	chr20	36147572	A	G	-	exonic	BLCAP	.	nonsynonymous SNV	BLCAP:NM_001167821:exon2:c.A5C:p.Y2S,BLCAP:NM_001167822:exon2:c.A5C:p.Y2S,BLCAP:NM_001167823:exon2:c.A5C:p.Y2S,BLCAP:NM_001317074:exon2:c.A5C:p.Y2S,BLCAP:NM_001317075:exon2:c.A5C:p.Y2S,BLCAP:NM_006698:exon2:c.A5C:p.Y2S,BLCAP:NM_001167820:exon3:c.A5C:p.Y2S	11	11	1	AG	11	129	0.0852713	AG	0.914729	1.04052e-10	Up	Sig
K562	HNRNPC	Whole Cell	chr12	123081206	A	G	+	intronic	KNTC1	.	.	.	31	78	0.397436	AG	4	115	0.034783	AG	0.362653	1.08498e-10	Up	Sig
K562	UPF1	Whole Cell	chr1	160967938	A	G	-	UTR3	F11R	NM_016946:c.*723T>C;NM_001348091:c.*723T>C	.	.	29	199	0.145729	AG	34	1276	0.026646	AG	0.119083	1.10545e-10	Up	Sig
HepG2	HNRNPUL1	Cytosol	chr1	45196770	A	G	+	ncRNA_exonic	RNU5D-1	.	.	.	0	40	0	-	315	700	0.45	AG	-0.45	1.1417e-10	Down	Sig
HepG2	SRSF1	Nucleus	chr12	56510650	A	G	+	intronic	RPL41	.	.	.	9	17	0.529412	AG	0	145	0	-	0.529412	1.43932e-10	Up	Sig
K562	UPF1	Nucleus	chr1	160966352	A	G	-	UTR3	F11R	NM_016946:c.*2309T>C;NM_001348091:c.*2309T>C	.	.	70	166	0.421687	AG	5	86	0.0581395	AG	0.363547	1.45616e-10	Up	Sig
K562	FMR1	Cytosol	chr1	11968273	A	G	+	ncRNA_exonic	RNU5E-1	.	.	.	80	123	0.650407	AG	303	882	0.343537	AG	0.306869	1.61755e-10	Up	Sig
HepG2	NOL12	Whole Cell	chr1	45196770	A	G	+	ncRNA_exonic	RNU5D-1	.	.	.	0	60	0	-	29	66	0.439394	AG	-0.439394	1.64477e-10	Down	Sig
HepG2	UCHL5	Cytosol	chr1	11968273	A	G	+	ncRNA_exonic	RNU5E-1	.	.	.	512	933	0.548767	AG	288	736	0.391304	AG	0.157463	1.7988e-10	Up	Sig
K562	HNRNPC	Whole Cell	chr3	9858264	A	G	+	intronic	ARPC4-TTLL3;TTLL3	.	.	.	3	23	0.130435	AG	24	24	1	AG	-0.86957	1.81409e-10	Down	Sig
K562	UTP3	Whole Cell	chr15	66882586	A	G	+	ncRNA_intronic	LINC01169	.	.	.	10	10	1	AG	0	37	0	-	1	1.93122e-10	Up	Sig
K562	UTP18	Cytosol	chr1	91853099	A	G	-	intronic	HFM1	.	.	.	5	12	0.416667	AG	0	854	0	-	0.416667	1.97397e-10	Up	Sig
K562	GRWD1	Cytosol	chr4	190864384	A	G	+	exonic	FRG1	.	synonymous SNV	FRG1:NM_004477:exon2:c.A90G:p.K30K	33	82	0.402439	AG	9	152	0.0592105	AG	0.343228	2.03715e-10	Up	Sig
K562	PRPF8	Nucleus	chr15	45492610	A	G	+	intronic	SHF	.	.	.	33	40	0.825	AG	0	20	0	-	0.825	2.11847e-10	Up	Sig
K562	HLTF	Whole Cell	chr3	195789198	A	G	-	intronic	TFRC	.	.	.	19	24	0.791667	AG	27	184	0.146739	AG	0.644928	2.1729e-10	Up	Sig
K562	HLTF	Whole Cell	chr3	195789199	A	G	-	intronic	TFRC	.	.	.	16	22	0.727273	AG	19	196	0.096939	AG	0.630334	2.43938e-10	Up	Sig
HepG2	NCBP2	Nucleus	chr2	133012839	A	G	-	intergenic	ANKRD30BL;MIR663B	dist=93314;dist=1700	.	.	25	33	0.757576	AG	709	711	0.997187	AG	-0.239611	2.62076e-10	Down	Sig
K562	ILF3	Whole Cell	chr1	46776418	A	G	+	intronic	UQCRH	.	.	.	0	22	0	-	14	14	1	AG	-1	2.63415e-10	Down	Sig
K562	XRN2	Whole Cell	chr19	34883447	A	G	+	intronic	GPI	.	.	.	57	68	0.838235	AG	2	22	0.090909	AG	0.747326	2.76767e-10	Up	Sig
K562	PUM2	Cytosol	chr15	45492610	A	G	+	intronic	SHF	.	.	.	5	11	0.454545	AG	0	711	0	-	0.454545	2.86527e-10	Up	Sig
K562	TIA1	Cytosol	chr15	45492610	A	G	+	intronic	SHF	.	.	.	5	11	0.454545	AG	0	711	0	-	0.454545	2.86527e-10	Up	Sig
HepG2	HNRNPC	Nucleus	chr3	65905206	A	G	-	ncRNA_intronic	MAGI1-AS1;MAGI1-IT1	.	.	.	3	71	0.0422535	AG	12	14	0.857143	AG	-0.814889	2.91138e-10	Down	Sig
K562	HNRNPM	Whole Cell	chr1	204525506	A	G	+	UTR3	MDM4	NM_001278516:c.*7678A>G;NM_001278519:c.*6696A>G;NM_001278518:c.*7339A>G;NM_001204172:c.*6696A>G;NM_001204171:c.*6696A>G;NM_001278517:c.*6696A>G;NM_002393:c.*6696A>G	.	.	6	19	0.315789	AG	0	619	0	-	0.315789	2.96572e-10	Up	Sig
K562	HNRNPC	Whole Cell	chr17	56080310	A	G	-	UTR3	SRSF1	NM_006924:c.*2457T>C;NM_001078166:c.*2798T>C	.	.	30	90	0.333333	AG	659	976	0.675205	AG	-0.34187	3.00074e-10	Down	Sig
K562	UPF1	Whole Cell	chr19	18477329	A	G	+	UTR3	PGPEP1	NM_001300927:c.*2997A>G;NM_001329478:c.*2936A>G;NM_001329477:c.*2936A>G;NM_001308366:c.*3010A>G;NM_017712:c.*2936A>G	.	.	73	84	0.869048	AG	239	465	0.513978	AG	0.355069	3.10851e-10	Up	Sig
K562	HLTF	Whole Cell	chr4	79740866	A	G	+	intronic	BMP2K	.	.	.	20	34	0.588235	AG	11	144	0.076389	AG	0.511846	3.13395e-10	Up	Sig
K562	RBM15	Whole Cell	chr21	34923319	A	G	+	exonic	SON	.	synonymous SNV	SON:NM_001291411:exon3:c.A1782G:p.L594L,SON:NM_032195:exon3:c.A1782G:p.L594L,SON:NM_138927:exon3:c.A1782G:p.L594L	18	140	0.128571	AG	27	1792	0.015067	AG	0.113504	3.32704e-10	Up	Sig
K562	UPF1	Whole Cell	chr9	37503392	A	G	+	UTR3	POLR1E	NM_001282766:c.*193A>G;NM_022490:c.*193A>G	.	.	25	69	0.362319	AG	219	2597	0.084328	AG	0.277991	3.60409e-10	Up	Sig
K562	FXR2	Nucleus	chr1	11968273	A	G	+	ncRNA_exonic	RNU5E-1	.	.	.	81	104	0.778846	AG	228	512	0.445312	AG	0.333534	3.65091e-10	Up	Sig
HepG2	PPIG	Cytosol	chr1	45196770	A	G	+	ncRNA_exonic	RNU5D-1	.	.	.	0	38	0	-	315	700	0.45	AG	-0.45	3.80937e-10	Down	Sig
K562	EXOSC5	Whole Cell	chr5	134261127	A	G	-	intronic	PCBD2	.	.	.	9	30	0.3	AG	127	145	0.875862	AG	-0.57586	4.20119e-10	Down	Sig
K562	KHSRP	Whole Cell	chr11	62623285	A	G	+	ncRNA_exonic	SNHG1	.	.	.	146	262	0.557252	AG	665	1881	0.353535	AG	0.203717	4.20319e-10	Up	Sig
K562	HNRNPM	Whole Cell	chr17	25629173	A	G	+	intronic	WSB1	.	.	.	22	74	0.297297	AG	0	105	0	-	0.297297	4.31008e-10	Up	Sig
K562	AKAP1	Whole Cell	chr19	39982592	A	G	+	UTR3	TIMM50	NM_001329559:c.*2132A>G;NM_001001563:c.*2132A>G	.	.	19	53	0.358491	AG	32	607	0.052718	AG	0.305772	4.50911e-10	Up	Sig
K562	ILF3	Whole Cell	chr11	93468644	A	G	-	upstream;downstream	SNORA40;TAF1D	dist=242;dist=89	.	.	11	31	0.354839	AG	24	1041	0.023055	AG	0.331784	4.53127e-10	Up	Sig
HepG2	TAF15	Whole Cell	chr1	45196770	A	G	+	ncRNA_exonic	RNU5D-1	.	.	.	0	56	0	-	29	66	0.439394	AG	-0.439394	5.16333e-10	Down	Sig
HepG2	SRSF1	Whole Cell	chr12	56510650	A	G	+	intronic	RPL41	.	.	.	9	17	0.529412	AG	0	123	0	-	0.529412	5.5514e-10	Up	Sig
K562	U2AF2	Whole Cell	chr12	57064705	A	G	-	intronic	PTGES3	.	.	.	11	29	0.37931	AG	2	218	0.009174	AG	0.370136	5.59327e-10	Up	Sig
HepG2	CSTF2T	Whole Cell	chr1	11968273	A	G	+	ncRNA_exonic	RNU5E-1	.	.	.	241	319	0.755486	AG	57	129	0.44186	AG	0.313625	6.0097e-10	Up	Sig
K562	AQR	Cytosol	chr15	69747764	A	G	-	intronic	RPLP1	.	.	.	0	23	0	-	15	16	0.9375	AG	-0.9375	6.36415e-10	Down	Sig
HepG2	UPF1	Whole Cell	chr14	23442148	A	G	-	UTR3	AJUBA	NM_032876:c.*504T>C;NM_198086:c.*504T>C	.	.	49	282	0.173759	AG	33	720	0.0458333	AG	0.127926	6.65918e-10	Up	Sig
K562	IGF2BP2	Nucleus	chr4	57326879	A	G	+	UTR3	PAICS	NM_006452:c.*1175A>G;NM_001079524:c.*1175A>G;NM_001079525:c.*1175A>G	.	.	45	155	0.290323	AG	3	120	0.025	AG	0.265323	6.69836e-10	Up	Sig
HepG2	TROVE2	Cytosol	chr1	45196770	A	G	+	ncRNA_exonic	RNU5D-1	.	.	.	0	37	0	-	315	700	0.45	AG	-0.45	7.11457e-10	Down	Sig
HepG2	EIF3D	Cytosol	chr6	27792228	A	G	-	UTR3	H4C11	NM_021968:c.*14A>G	.	.	13	22	0.590909	AG	264	266	0.992481	AG	-0.401572	7.58371e-10	Down	Sig
K562	IGF2BP1	Nucleus	chr4	57326875	A	G	+	UTR3	PAICS	NM_006452:c.*1171A>G;NM_001079524:c.*1171A>G;NM_001079525:c.*1171A>G	.	.	46	160	0.2875	AG	2	108	0.0185185	AG	0.268981	8.25841e-10	Up	Sig
HepG2	STAU2	Nucleus	chr14	23441476	A	G	-	UTR3	AJUBA	NM_032876:c.*1176T>C;NM_198086:c.*1176T>C	.	.	130	162	0.802469	AG	81	169	0.47929	AG	0.323179	8.81223e-10	Up	Sig
HepG2	IGF2BP3	Cytosol	chr1	11968273	A	G	+	ncRNA_exonic	RNU5E-1	.	.	.	125	196	0.637755	AG	288	736	0.391304	AG	0.246451	8.993e-10	Up	Sig
HepG2	PTBP1	Cytosol	chr2	133012901	A	G	-	intergenic	ANKRD30BL;MIR663B	dist=93376;dist=1638	.	.	30	39	0.769231	AG	417	418	0.997608	AG	-0.228377	8.99723e-10	Down	Sig
K562	BUD13	Cytosol	chr4	190864384	A	G	+	exonic	FRG1	.	synonymous SNV	FRG1:NM_004477:exon2:c.A90G:p.K30K	27	65	0.415385	AG	9	152	0.0592105	AG	0.356174	9.21613e-10	Up	Sig
K562	RBFOX2	Whole Cell	chr22	19438564	A	G	-	intronic	UFD1	.	.	.	9	49	0.183673	AG	0	403	0	-	0.183673	1.02571e-09	Up	Sig
HepG2	RPS3	Whole Cell	chr2	133013144	A	G	+	intergenic	ANKRD30BL;MIR663B	dist=93619;dist=1395	.	.	75	92	0.815217	AG	199	199	1	AG	-0.184783	1.04928e-09	Down	Sig
K562	LIN28B	Whole Cell	chr6	7339264	A	G	-	intronic	CAGE1	.	.	.	0	10	0	-	39	40	0.975	AG	-0.975	1.07084e-09	Down	Sig
K562	TIA1	Cytosol	chr2	133012839	A	G	-	intergenic	ANKRD30BL;MIR663B	dist=93314;dist=1700	.	.	4	10	0.4	AG	220	220	1	AG	-0.6	1.09078e-09	Down	Sig
HepG2	DROSHA	Cytosol	chr6	27792228	A	G	-	UTR3	H4C11	NM_021968:c.*14A>G	.	.	14	23	0.608696	AG	264	266	0.992481	AG	-0.383786	1.19938e-09	Down	Sig
HepG2	HLTF	Nucleus	chr20	34301191	A	G	-	intronic	RBM39	.	.	.	42	74	0.567568	AG	43	234	0.183761	AG	0.383807	1.26433e-09	Up	Sig
HepG2	SRSF1	Cytosol	chr1	45196770	A	G	+	ncRNA_exonic	RNU5D-1	.	.	.	0	36	0	-	315	700	0.45	AG	-0.45	1.35204e-09	Down	Sig
K562	HLTF	Cytosol	chr4	190864384	A	G	+	exonic	FRG1	.	synonymous SNV	FRG1:NM_004477:exon2:c.A90G:p.K30K	36	99	0.363636	AG	9	152	0.0592105	AG	0.304426	1.40551e-09	Up	Sig
K562	IGF2BP1	Nucleus	chr4	57326879	A	G	+	UTR3	PAICS	NM_006452:c.*1175A>G;NM_001079524:c.*1175A>G;NM_001079525:c.*1175A>G	.	.	39	133	0.293233	AG	3	120	0.025	AG	0.268233	1.42986e-09	Up	Sig
K562	PABPC4	Nucleus	chr3	52027849	A	G	-	exonic	RPL29	.	nonsynonymous SNV	RPL29:NM_000992:exon4:c.A396C:p.Q132H	8	57	0.140351	AG	0	621	0	-	0.140351	1.55526e-09	Up	Sig
K562	SAFB	Whole Cell	chr18	9110530	A	G	+	intronic	NDUFV2	.	.	.	50	101	0.49505	AG	12	105	0.114286	AG	0.380764	1.60109e-09	Up	Sig
K562	AKAP1	Whole Cell	chr1	160967817	A	G	-	UTR3	F11R	NM_016946:c.*844T>C;NM_001348091:c.*844T>C	.	.	39	242	0.161157	AG	38	918	0.041394	AG	0.119763	1.61994e-09	Up	Sig
K562	U2AF2	Whole Cell	chr15	93436084	A	G	+	ncRNA_intronic	LINC01578	.	.	.	8	15	0.533333	AG	0	129	0	-	0.533333	1.71049e-09	Up	Sig
HepG2	QKI	Whole Cell	chr1	45196770	A	G	+	ncRNA_exonic	RNU5D-1	.	.	.	0	52	0	-	29	66	0.439394	AG	-0.439394	1.72173e-09	Down	Sig
K562	U2AF2	Whole Cell	chr18	47918787	A	G	+	UTR3	SKA1	NM_001039535:c.*170A>G;NM_145060:c.*170A>G	.	.	8	56	0.142857	AG	1	795	0.001258	AG	0.141599	1.83883e-09	Up	Sig
HepG2	ILF3	Whole Cell	chr1	156342999	A	G	+	intronic	RHBG	.	.	.	9	262	0.0343511	AG	16	44	0.363636	AG	-0.329285	1.88578e-09	Down	Sig
HepG2	AKAP1	Whole Cell	chr12	133297904	A	G	+	UTR3	PGAM5	NM_001170544:c.*490A>G;NM_001170543:c.*490A>G	.	.	18	236	0.0762712	AG	79	285	0.277193	AG	-0.200922	1.96268e-09	Down	Sig
HepG2	FKBP4	Whole Cell	chr1	45196770	A	G	+	ncRNA_exonic	RNU5D-1	.	.	.	0	51	0	-	29	66	0.439394	AG	-0.439394	2.05668e-09	Down	Sig
K562	BUD13	Whole Cell	chr19	48282074	A	G	+	intronic	SELENOW	.	.	.	37	39	0.948718	AG	0	11	0	-	0.948718	2.08814e-09	Up	Sig
K562	HNRNPC	Whole Cell	chr4	764655	A	G	-	UTR3	PCGF3	NM_006315:c.*4788A>G;NM_001317836:c.*4788A>G	.	.	0	25	0	-	55	87	0.632184	AG	-0.63218	2.15508e-09	Down	Sig
HepG2	PTBP1	Whole Cell	chr2	133012901	A	G	-	intergenic	ANKRD30BL;MIR663B	dist=93376;dist=1638	.	.	30	39	0.769231	AG	534	537	0.994413	AG	-0.225183	2.22938e-09	Down	Sig
HepG2	RPS3	Whole Cell	chr6	27792232	A	G	-	UTR3	H4C11	NM_021968:c.*18A>G	.	.	7	23	0.304348	AG	0	322	0	-	0.304348	2.2581e-09	Up	Sig
K562	XRCC6	Whole Cell	chr20	34326157	A	G	-	intronic	RBM39	.	.	.	7	11	0.636364	AG	0	125	0	-	0.636364	2.26114e-09	Up	Sig
HepG2	EIF3D	Cytosol	chr1	45196770	A	G	+	ncRNA_exonic	RNU5D-1	.	.	.	12	89	0.134831	AG	315	700	0.45	AG	-0.315169	2.29825e-09	Down	Sig
K562	HNRNPM	Whole Cell	chr5	138635269	A	G	+	intronic	MATR3	.	.	.	17	70	0.242857	AG	0	137	0	-	0.242857	2.34001e-09	Up	Sig
K562	DDX52	Nucleus	chrM	8698	A	G	+	intergenic	MIR12136;NONE	dist=1183;dist=NONE	.	.	15	123	0.121951	AG	0	318	0	-	0.121951	2.51375e-09	Up	Sig
HepG2	GTF2F1	Whole Cell	chr1	45196770	A	G	+	ncRNA_exonic	RNU5D-1	.	.	.	0	50	0	-	29	66	0.439394	AG	-0.439394	2.58729e-09	Down	Sig
HepG2	XRCC6	Whole Cell	chr1	45196770	A	G	+	ncRNA_exonic	RNU5D-1	.	.	.	0	50	0	-	29	66	0.439394	AG	-0.439394	2.58729e-09	Down	Sig
HepG2	NOLC1	Cytosol	chr1	45196770	A	G	+	ncRNA_exonic	RNU5D-1	.	.	.	0	35	0	-	315	700	0.45	AG	-0.45	2.61762e-09	Down	Sig
HepG2	XPO5	Cytosol	chr1	45196770	A	G	+	ncRNA_exonic	RNU5D-1	.	.	.	0	35	0	-	315	700	0.45	AG	-0.45	2.61762e-09	Down	Sig
K562	BUD13	Whole Cell	chr17	66037067	A	G	+	intronic	KPNA2	.	.	.	23	39	0.589744	AG	1	45	0.022222	AG	0.567521	2.68267e-09	Up	Sig
K562	LIN28B	Nucleus	chr1	204525593	A	G	+	UTR3	MDM4	NM_001278516:c.*7765A>G;NM_001278519:c.*6783A>G;NM_001278518:c.*7426A>G;NM_001204172:c.*6783A>G;NM_001204171:c.*6783A>G;NM_001278517:c.*6783A>G;NM_002393:c.*6783A>G	.	.	46	51	0.901961	AG	16	48	0.333333	AG	0.568627	2.71231e-09	Up	Sig
K562	BUD13	Whole Cell	chr20	29633900	A	G	+	ncRNA_exonic	FRG1BP	.	.	.	8	53	0.150943	AG	480	856	0.560748	AG	-0.4098	2.7956e-09	Down	Sig
K562	HLTF	Whole Cell	chr6	26125737	A	G	+	downstream	H2AC6	dist=819	.	.	18	57	0.315789	AG	19	440	0.043182	AG	0.272608	2.97175e-09	Up	Sig
K562	ILF3	Whole Cell	chr16	29679576	A	G	+	UTR3	SPN	NM_001030288:c.*3324A>G;NM_003123:c.*3324A>G	.	.	32	98	0.326531	AG	122	1261	0.096749	AG	0.229782	2.98846e-09	Up	Sig
K562	CPSF6	Cytosol	chr1	11968273	A	G	+	ncRNA_exonic	RNU5E-1	.	.	.	93	155	0.6	AG	303	882	0.343537	AG	0.256463	3.35168e-09	Up	Sig
K562	PRPF8	Whole Cell	chr19	48282074	A	G	+	intronic	SELENOW	.	.	.	86	98	0.877551	AG	0	11	0	-	0.877551	3.52372e-09	Up	Sig
K562	FTO	Cytosol	chr1	11968273	A	G	+	ncRNA_exonic	RNU5E-1	.	.	.	162	301	0.538206	AG	303	882	0.343537	AG	0.194669	3.53668e-09	Up	Sig
HepG2	LARP4	Cytosol	chr1	45196770	A	G	+	ncRNA_exonic	RNU5D-1	.	.	.	2	46	0.0434783	AG	315	700	0.45	AG	-0.406522	3.58498e-09	Down	Sig
K562	SRSF1	Whole Cell	chr19	34883447	A	G	+	intronic	GPI	.	.	.	64	82	0.780488	AG	2	22	0.090909	AG	0.689579	3.83633e-09	Up	Sig
HepG2	ILF3	Nucleus	chr1	156342999	A	G	+	intronic	RHBG	.	.	.	9	262	0.0343511	AG	18	57	0.315789	AG	-0.281438	3.93615e-09	Down	Sig
HepG2	UPF1	Whole Cell	chr4	57326875	A	G	+	UTR3	PAICS	NM_006452:c.*1171A>G;NM_001079524:c.*1171A>G;NM_001079525:c.*1171A>G	.	.	21	139	0.151079	AG	10	557	0.0179533	AG	0.133126	3.98204e-09	Up	Sig
K562	RBFOX2	Whole Cell	chr16	71958419	A	G	+	intronic	IST1	.	.	.	9	21	0.428571	AG	0	126	0	-	0.428571	4.27189e-09	Up	Sig
K562	UPF1	Whole Cell	chr7	128143512	A	G	+	downstream	METTL2B	dist=534	.	.	79	195	0.405128	AG	32	217	0.147465	AG	0.257663	4.50889e-09	Up	Sig
K562	ILF3	Nucleus	chr1	11968273	A	G	+	ncRNA_exonic	RNU5E-1	.	.	.	167	606	0.275578	AG	228	512	0.445312	AG	-0.169735	4.62441e-09	Down	Sig
K562	DDX42	Nucleus	chr1	11968273	A	G	+	ncRNA_exonic	RNU5E-1	.	.	.	109	153	0.712418	AG	228	512	0.445312	AG	0.267106	4.99643e-09	Up	Sig
K562	UPF1	Whole Cell	chr11	93468644	A	G	-	upstream;downstream	SNORA40;TAF1D	dist=242;dist=89	.	.	9	23	0.391304	AG	24	1041	0.023055	AG	0.36825	5.06116e-09	Up	Sig
HepG2	SRSF1	Cytosol	chr12	56510650	A	G	+	intronic	RPL41	.	.	.	9	17	0.529412	AG	0	92	0	-	0.529412	5.70199e-09	Up	Sig
HepG2	POLR2G	Whole Cell	chr1	45196770	A	G	+	ncRNA_exonic	RNU5D-1	.	.	.	1	59	0.0169492	AG	29	66	0.439394	AG	-0.422445	5.70578e-09	Down	Sig
K562	FAM120A	Whole Cell	chr16	74656358	A	G	-	UTR3	RFWD3	NM_001370543:c.*1468T>C;NM_001370535:c.*1468T>C;NM_001370542:c.*1468T>C;NM_001370537:c.*1468T>C;NM_001370540:c.*1468T>C;NM_018124:c.*1468T>C;NM_001370536:c.*1468T>C;NM_001370539:c.*1468T>C;NM_001370534:c.*1468T>C	.	.	4	13	0.307692	AG	0	1291	0	-	0.307692	5.96221e-09	Up	Sig
HepG2	AKAP1	Whole Cell	chr19	48374538	A	G	-	UTR3	SULT2A1	NM_003167:c.*174T>C	.	.	3	51	0.0588235	AG	220	493	0.446247	AG	-0.387424	6.20676e-09	Down	Sig
K562	UPF1	Whole Cell	chr1	225976010	A	G	+	intronic	SRP9	.	.	.	23	103	0.223301	AG	9	311	0.028939	AG	0.194362	6.42037e-09	Up	Sig
K562	SF3B4	Whole Cell	chr16	30079803	A	G	+	intronic	ALDOA;LOC112694756	.	.	.	27	84	0.321429	AG	0	73	0	-	0.321429	6.71474e-09	Up	Sig
K562	AKAP8L	Whole Cell	chr3	52027849	A	G	-	exonic	RPL29	.	nonsynonymous SNV	RPL29:NM_000992:exon4:c.A396C:p.Q132H	3	11	0.272727	AG	7	25811	0.000271	AG	0.272456	6.88955e-09	Up	Sig
K562	DDX3X	Nucleus	chr1	11968273	A	G	+	ncRNA_exonic	RNU5E-1	.	.	.	395	1313	0.300838	AG	228	512	0.445312	AG	-0.144475	7.3933e-09	Down	Sig
K562	NCBP2	Cytosol	chr1	11968273	A	G	+	ncRNA_exonic	RNU5E-1	.	.	.	215	419	0.513126	AG	303	882	0.343537	AG	0.169589	7.60085e-09	Up	Sig
K562	ZNF622	Whole Cell	chr17	80441134	A	G	+	exonic	NARF	.	unknown	UNKNOWN	9	23	0.391304	AG	0	131	0	-	0.391304	7.72403e-09	Up	Sig
K562	LARP4	Whole Cell	chr17	16345178	A	G	+	ncRNA_exonic	SNHG29	.	.	.	3	24	0.125	AG	0	11552	0	-	0.125	7.83067e-09	Up	Sig
K562	DDX6	Whole Cell	chr11	93468208	A	G	-	downstream	SNORA40;TAF1D	dist=68	.	.	4	18	0.222222	AG	1	2590	0.000386	AG	0.221836	7.92136e-09	Up	Sig
HepG2	DDX3X	Cytosol	chr2	133012571	A	G	-	intergenic	ANKRD30BL;MIR663B	dist=93046;dist=1968	.	.	41	47	0.87234	AG	1326	1327	0.999246	AG	-0.126906	7.92248e-09	Down	Sig
K562	SND1	Whole Cell	chr4	57326879	A	G	+	UTR3	PAICS	NM_006452:c.*1175A>G;NM_001079524:c.*1175A>G;NM_001079525:c.*1175A>G	.	.	15	55	0.272727	AG	128	3114	0.041105	AG	0.231623	7.9485e-09	Up	Sig
HepG2	RBFOX2	Whole Cell	chr1	45196770	A	G	+	ncRNA_exonic	RNU5D-1	.	.	.	0	46	0	-	29	66	0.439394	AG	-0.439394	8.37233e-09	Down	Sig
HepG2	RBM5	Whole Cell	chr1	45196770	A	G	+	ncRNA_exonic	RNU5D-1	.	.	.	0	46	0	-	29	66	0.439394	AG	-0.439394	8.37233e-09	Down	Sig
K562	XRN2	Whole Cell	chr16	30079803	A	G	+	intronic	ALDOA;LOC112694756	.	.	.	11	22	0.5	AG	0	73	0	-	0.5	9.03432e-09	Up	Sig
K562	BUD13	Whole Cell	chr7	66777861	A	G	+	ncRNA_intronic	STAG3L4	.	.	.	9	10	0.9	AG	1	48	0.020833	AG	0.879167	9.21818e-09	Up	Sig
K562	HNRNPM	Whole Cell	chr5	134262479	A	G	-	intronic	PCBD2	.	.	.	0	18	0	-	70	100	0.7	AG	-0.7	9.32367e-09	Down	Sig
K562	RBFOX2	Whole Cell	chr5	137905971	A	G	-	intronic	HSPA9	.	.	.	18	28	0.642857	AG	23	189	0.121693	AG	0.521164	9.41881e-09	Up	Sig
HepG2	HNRNPC	Nucleus	chr1	45196770	A	G	+	ncRNA_exonic	RNU5D-1	.	.	.	2	210	0.00952381	AG	18	89	0.202247	AG	-0.192723	9.8494e-09	Down	Sig
K562	U2AF2	Whole Cell	chr8	30921309	A	G	+	intronic	WRN	.	.	.	9	27	0.333333	AG	0	153	0	-	0.333333	1.05063e-08	Up	Sig
K562	HLTF	Whole Cell	chr2	168744583	A	G	-	ncRNA_intronic	B3GALT1-AS1	.	.	.	0	50	0	-	257	802	0.320449	AG	-0.32045	1.07059e-08	Down	Sig
HepG2	DDX3X	Whole Cell	chr2	133012571	A	G	-	intergenic	ANKRD30BL;MIR663B	dist=93046;dist=1968	.	.	41	47	0.87234	AG	1909	1912	0.998431	AG	-0.126091	1.09643e-08	Down	Sig
K562	EXOSC5	Whole Cell	chr16	223623	A	G	-	UTR3	HBA2	NM_000517:c.*24A>G	.	.	5	26	0.192308	AG	1	1308	0.000765	AG	0.191543	1.11468e-08	Up	Sig
K562	UPF1	Whole Cell	chr1	225976193	A	G	+	intronic	SRP9	.	.	.	35	55	0.636364	AG	40	187	0.213904	AG	0.42246	1.12038e-08	Up	Sig
K562	SLTM	Whole Cell	chr19	34883447	A	G	+	intronic	GPI	.	.	.	72	96	0.75	AG	2	22	0.090909	AG	0.659091	1.16773e-08	Up	Sig
K562	BUD13	Cytosol	chr20	29633900	A	G	+	ncRNA_exonic	FRG1BP	.	.	.	8	53	0.150943	AG	23	29	0.793103	AG	-0.64216	1.18026e-08	Down	Sig
K562	AKAP1	Nucleus	chr4	57326879	A	G	+	UTR3	PAICS	NM_006452:c.*1175A>G;NM_001079524:c.*1175A>G;NM_001079525:c.*1175A>G	.	.	19	54	0.351852	AG	3	120	0.025	AG	0.326852	1.23721e-08	Up	Sig
HepG2	ILF3	Whole Cell	chr2	206987340	A	G	-	UTR3	NDUFS1	NM_001199983:c.*1569T>C;NM_001199982:c.*1569T>C;NM_001199981:c.*1569T>C;NM_005006:c.*1569T>C	.	.	0	50	0	-	20	44	0.454545	AG	-0.454545	1.30337e-08	Down	Sig
K562	UPF1	Whole Cell	chr19	11257257	A	G	-	UTR3	SPC24	NM_001317033:c.*602T>C;NM_182513:c.*602T>C	.	.	2	67	0.029851	AG	412	1314	0.313546	AG	-0.2837	1.34174e-08	Down	Sig
K562	METAP2	Whole Cell	chr19	34883447	A	G	+	intronic	GPI	.	.	.	95	130	0.730769	AG	2	22	0.090909	AG	0.63986	1.34939e-08	Up	Sig
K562	U2AF2	Whole Cell	chr5	38968809	A	G	-	intronic	RICTOR	.	.	.	16	21	0.761905	AG	7	69	0.101449	AG	0.660455	1.43975e-08	Up	Sig
K562	SAFB	Whole Cell	chr1	207933313	A	G	+	intronic	CD46	.	.	.	17	135	0.125926	AG	0	240	0	-	0.125926	1.4471e-08	Up	Sig
K562	MATR3	Whole Cell	chr19	9675018	A	G	-	UTR3	ZNF121	NM_001008727:c.*1598T>C;NM_001308269:c.*1598T>C	.	.	4	17	0.235294	AG	0	1379	0	-	0.235294	1.51048e-08	Up	Sig
K562	SAFB	Whole Cell	chr11	93468796	A	G	-	UTR3	TAF1D	NM_024116:c.*531T>C	.	.	78	88	0.886364	AG	584	971	0.601442	AG	0.284922	1.62536e-08	Up	Sig
K562	FAM120A	Nucleus	chr15	45492610	A	G	+	intronic	SHF	.	.	.	19	23	0.826087	AG	0	20	0	-	0.826087	1.65465e-08	Up	Sig
K562	HNRNPM	Whole Cell	chr11	68230722	A	G	+	intronic	PPP6R3	.	.	.	7	11	0.636364	AG	0	92	0	-	0.636364	1.66553e-08	Up	Sig
HepG2	UPF1	Whole Cell	chr11	125526139	A	G	+	UTR3	CHEK1	NM_001114122:c.*924A>G;NM_001244846:c.*924A>G;NM_001330428:c.*924A>G;NM_001274:c.*924A>G	.	.	49	89	0.550562	AG	24	132	0.181818	AG	0.368744	1.6759e-08	Up	Sig
K562	AATF	Whole Cell	chr19	34883447	A	G	+	intronic	GPI	.	.	.	108	150	0.72	AG	2	22	0.090909	AG	0.629091	1.72246e-08	Up	Sig
HepG2	IGF2BP3	Cytosol	chr1	45196770	A	G	+	ncRNA_exonic	RNU5D-1	.	.	.	0	31	0	-	315	700	0.45	AG	-0.45	1.75717e-08	Down	Sig
HepG2	NKRF	Whole Cell	chr1	45196770	A	G	+	ncRNA_exonic	RNU5D-1	.	.	.	0	44	0	-	29	66	0.439394	AG	-0.439394	1.78693e-08	Down	Sig
K562	HNRNPUL1	Whole Cell	chr15	45492610	A	G	+	intronic	SHF	.	.	.	3	12	0.25	AG	0	4166	0	-	0.25	1.81126e-08	Up	Sig
K562	XRCC6	Whole Cell	chr22	19438564	A	G	-	intronic	UFD1	.	.	.	5	14	0.357143	AG	0	403	0	-	0.357143	1.95172e-08	Up	Sig
K562	AKAP1	Whole Cell	chr6	42856176	A	G	+	UTR3	RPL7L1	NM_198486:c.*1285A>G;NM_001366481:c.*1974A>G	.	.	148	414	0.357488	AG	883	3874	0.22793	AG	0.129558	2.05982e-08	Up	Sig
K562	HNRNPC	Whole Cell	chr3	101295724	A	G	-	intronic	PCNP	.	.	.	0	16	0	-	294	431	0.682135	AG	-0.68213	2.06708e-08	Down	Sig
HepG2	SUGP2	Cytosol	chr1	11968273	A	G	+	ncRNA_exonic	RNU5E-1	.	.	.	105	166	0.63253	AG	288	736	0.391304	AG	0.241226	2.12424e-08	Up	Sig
K562	UPF1	Whole Cell	chr6	150045998	A	G	-	UTR3	NUP43	NM_198887:c.*2107T>C	.	.	88	195	0.451282	AG	297	1197	0.24812	AG	0.203162	2.1371e-08	Up	Sig
K562	UPF1	Whole Cell	chr7	44841489	A	G	+	UTR3	PPIA	NM_001300981:c.*468A>G;NM_021130:c.*468A>G	.	.	41	53	0.773585	AG	429	1130	0.379646	AG	0.393939	2.23658e-08	Up	Sig
K562	RBFOX2	Whole Cell	chr19	34883447	A	G	+	intronic	GPI	.	.	.	317	462	0.686147	AG	2	22	0.090909	AG	0.595238	2.29672e-08	Up	Sig
HepG2	DDX55	Cytosol	chr1	11968273	A	G	+	ncRNA_exonic	RNU5E-1	.	.	.	254	455	0.558242	AG	288	736	0.391304	AG	0.166937	2.36826e-08	Up	Sig
K562	YBX3	Whole Cell	chr4	57326291	A	G	+	UTR3	PAICS	NM_006452:c.*587A>G;NM_001079524:c.*587A>G;NM_001079525:c.*587A>G	.	.	32	138	0.231884	AG	433	5642	0.076746	AG	0.155138	2.47222e-08	Up	Sig
HepG2	FKBP4	Cytosol	chr1	11968273	A	G	+	ncRNA_exonic	RNU5E-1	.	.	.	144	240	0.6	AG	288	736	0.391304	AG	0.208696	2.50375e-08	Up	Sig
HepG2	NCBP2	Cytosol	chr6	27792228	A	G	-	UTR3	H4C11	NM_021968:c.*14A>G	.	.	16	24	0.666667	AG	264	266	0.992481	AG	-0.325815	2.65097e-08	Down	Sig
K562	HNRNPC	Whole Cell	chr19	16746612	A	G	-	intergenic	MED26;SMIM7	dist=7597;dist=10347	.	.	0	15	0	-	13	13	1	AG	-1	2.67079e-08	Down	Sig
K562	SAFB	Whole Cell	chr7	139055227	A	G	+	intronic	FMC1-LUC7L2;LUC7L2	.	.	.	32	63	0.507937	AG	30	203	0.147783	AG	0.360153	2.70833e-08	Up	Sig
K562	HLTF	Whole Cell	chr3	195784630	A	G	-	intronic	TFRC	.	.	.	20	103	0.194175	AG	3	216	0.013889	AG	0.180286	2.72305e-08	Up	Sig
K562	HNRNPU	Whole Cell	chr11	9310823	A	G	-	intronic	TMEM41B	.	.	.	28	30	0.933333	AG	49	125	0.392	AG	0.541333	2.73377e-08	Up	Sig
HepG2	GTF2F1	Cytosol	chr1	11968273	A	G	+	ncRNA_exonic	RNU5E-1	.	.	.	117	189	0.619048	AG	288	736	0.391304	AG	0.227743	2.77603e-08	Up	Sig
K562	UPF1	Whole Cell	chr22	17287549	A	G	-	intronic	XKR3	.	.	.	30	116	0.258621	AG	16	295	0.054237	AG	0.204383	2.838e-08	Up	Sig
K562	FUS	Whole Cell	chr16	71958419	A	G	+	intronic	IST1	.	.	.	8	20	0.4	AG	0	126	0	-	0.4	2.99032e-08	Up	Sig
K562	TIA1	Whole Cell	chr10	102121601	A	G	+	UTR3	SCD	NM_005063:c.*911A>G	.	.	11	89	0.123596	AG	47	3956	0.011881	AG	0.111715	3.05483e-08	Up	Sig
HepG2	GRWD1	Cytosol	chr6	27792232	A	G	-	UTR3	H4C11	NM_021968:c.*18A>G	.	.	18	67	0.268657	AG	2	139	0.0143885	AG	0.254268	3.10591e-08	Up	Sig
K562	DROSHA	Whole Cell	chr3	195795946	A	G	-	intronic	TFRC	.	.	.	8	19	0.421053	AG	2	196	0.010204	AG	0.410849	3.11002e-08	Up	Sig
HepG2	ZC3H11A	Cytosol	chr20	34301191	A	G	-	intronic	RBM39	.	.	.	18	45	0.4	AG	3	99	0.030303	AG	0.369697	3.14494e-08	Up	Sig
HepG2	GRWD1	Cytosol	chr1	11968273	A	G	+	ncRNA_exonic	RNU5E-1	.	.	.	133	220	0.604545	AG	288	736	0.391304	AG	0.213241	3.16672e-08	Up	Sig
K562	UPF1	Whole Cell	chr3	156259341	A	G	-	UTR3	SSR3	NM_001308204:c.*1651T>C;NM_001308205:c.*1651T>C;NM_007107:c.*1651T>C;NM_001308197:c.*1651T>C	.	.	25	38	0.657895	AG	477	2080	0.229327	AG	0.428568	3.19414e-08	Up	Sig
HepG2	BCCIP	Cytosol	chr1	45196770	A	G	+	ncRNA_exonic	RNU5D-1	.	.	.	0	30	0	-	315	700	0.45	AG	-0.45	3.21022e-08	Down	Sig
K562	HLTF	Nucleus	chr6	26125728	A	G	+	downstream	H2AC6	dist=810	.	.	16	43	0.372093	AG	0	68	0	-	0.372093	3.25104e-08	Up	Sig
K562	HNRNPC	Whole Cell	chr4	129746396	A	G	+	intronic	JADE1	.	.	.	0	12	0	-	16	16	1	AG	-1	3.28712e-08	Down	Sig
K562	SF3B1	Whole Cell	chr1	113124118	A	G	-	intronic	ST7L	.	.	.	10	10	1	AG	0	20	0	-	1	3.32834e-08	Up	Sig
K562	UPF1	Cytosol	chr4	57326875	A	G	+	UTR3	PAICS	NM_006452:c.*1171A>G;NM_001079524:c.*1171A>G;NM_001079525:c.*1171A>G	.	.	96	281	0.341637	AG	0	46	0	-	0.341637	3.34237e-08	Up	Sig
K562	HNRNPU	Whole Cell	chr19	58354395	A	G	+	intronic	ZNF587B	.	.	.	13	60	0.216667	AG	11	532	0.020677	AG	0.19599	3.51192e-08	Up	Sig
K562	HNRNPU	Nucleus	chr1	11968273	A	G	+	ncRNA_exonic	RNU5E-1	.	.	.	153	230	0.665217	AG	228	512	0.445312	AG	0.219905	3.59112e-08	Up	Sig
K562	HNRNPC	Whole Cell	chr20	34301692	A	G	-	intronic	RBM39	.	.	.	19	108	0.175926	AG	9	412	0.021845	AG	0.154081	3.609e-08	Up	Sig
K562	XRCC6	Whole Cell	chr11	3007399	A	G	-	intronic	NAP1L4	.	.	.	9	11	0.818182	AG	0	36	0	-	0.818182	4.03626e-08	Up	Sig
K562	U2AF2	Whole Cell	chr12	27183116	A	G	+	UTR3	MED21	NM_001271811:c.*1948A>G;NM_004264:c.*1722A>G	.	.	16	37	0.432432	AG	14	221	0.063348	AG	0.369084	4.81201e-08	Up	Sig
K562	RBFOX2	Nucleus	chr1	11968273	A	G	+	ncRNA_exonic	RNU5E-1	.	.	.	413	683	0.604685	AG	228	512	0.445312	AG	0.159373	4.84574e-08	Up	Sig
HepG2	FUS	Nucleus	chr2	133012901	A	G	-	intergenic	ANKRD30BL;MIR663B	dist=93376;dist=1638	.	.	11	23	0.478261	AG	67	68	0.985294	AG	-0.507033	4.85507e-08	Down	Sig
K562	HNRNPM	Whole Cell	chr16	71958419	A	G	+	intronic	IST1	.	.	.	11	40	0.275	AG	0	126	0	-	0.275	4.90844e-08	Up	Sig
K562	SF3B4	Cytosol	chr15	69747764	A	G	-	intronic	RPLP1	.	.	.	2	24	0.0833333	AG	15	16	0.9375	AG	-0.854167	5.00381e-08	Down	Sig
K562	ILF3	Whole Cell	chrX	123046590	A	G	+	UTR3	XIAP	NM_001204401:c.*5559A>G;NM_001167:c.*5559A>G	.	.	14	32	0.4375	AG	16	272	0.058824	AG	0.378676	5.29467e-08	Up	Sig
K562	AKAP1	Whole Cell	chr5	79923378	A	G	-	UTR3	DHFR	NM_001290354:c.*1528T>C;NM_000791:c.*1528T>C;NM_001290357:c.*1586T>C	.	.	14	26	0.538462	AG	207	2029	0.102021	AG	0.436441	5.56582e-08	Up	Sig
HepG2	HNRNPUL1	Whole Cell	chr1	45196770	A	G	+	ncRNA_exonic	RNU5D-1	.	.	.	0	40	0	-	29	66	0.439394	AG	-0.439394	5.67185e-08	Down	Sig
HepG2	UPF1	Nucleus	chr14	23442115	A	G	-	UTR3	AJUBA	NM_032876:c.*537T>C;NM_198086:c.*537T>C	.	.	207	223	0.928251	AG	132	181	0.729282	AG	0.198969	6.00895e-08	Up	Sig
HepG2	DHX30	Nucleus	chr20	34326157	A	G	-	intronic	RBM39	.	.	.	7	10	0.7	AG	0	65	0	-	0.7	6.04586e-08	Up	Sig
K562	HNRNPC	Whole Cell	chr10	75536172	A	G	+	downstream	FUT11	dist=196	.	.	61	167	0.365269	AG	10	113	0.088496	AG	0.276774	6.39779e-08	Up	Sig
K562	IGF2BP2	Nucleus	chr6	122765207	A	G	-	UTR3	SERINC1	NM_020755:c.*982T>C	.	.	12	39	0.307692	AG	0	99	0	-	0.307692	6.42365e-08	Up	Sig
K562	AKAP1	Nucleus	chr4	57326875	A	G	+	UTR3	PAICS	NM_006452:c.*1171A>G;NM_001079524:c.*1171A>G;NM_001079525:c.*1171A>G	.	.	17	52	0.326923	AG	2	108	0.0185185	AG	0.308405	6.43945e-08	Up	Sig
K562	EWSR1	Nucleus	chr1	11968273	A	G	+	ncRNA_exonic	RNU5E-1	.	.	.	131	195	0.671795	AG	228	512	0.445312	AG	0.226482	6.47373e-08	Up	Sig
K562	UPF1	Whole Cell	chr17	49042216	A	G	-	UTR3	SPAG9	NM_001130527:c.*1417T>C;NM_001251971:c.*1417T>C;NM_001130528:c.*1417T>C;NM_003971:c.*1417T>C	.	.	23	60	0.383333	AG	18	226	0.079646	AG	0.303687	6.56546e-08	Up	Sig
K562	IGF2BP2	Nucleus	chr4	57326875	A	G	+	UTR3	PAICS	NM_006452:c.*1171A>G;NM_001079524:c.*1171A>G;NM_001079525:c.*1171A>G	.	.	39	163	0.239264	AG	2	108	0.0185185	AG	0.220745	6.77397e-08	Up	Sig
K562	LSM11	Whole Cell	chr19	34883447	A	G	+	intronic	GPI	.	.	.	110	159	0.691824	AG	2	22	0.090909	AG	0.600915	6.8276e-08	Up	Sig
K562	SAFB	Whole Cell	chr2	168765169	A	G	-	ncRNA_intronic	B3GALT1-AS1	.	.	.	18	81	0.222222	AG	0	108	0	-	0.222222	7.12226e-08	Up	Sig
K562	XRCC6	Whole Cell	chr18	9110530	A	G	+	intronic	NDUFV2	.	.	.	13	17	0.764706	AG	12	105	0.114286	AG	0.65042	7.28019e-08	Up	Sig
K562	HNRNPL	Whole Cell	chr11	93468215	A	G	-	downstream	SNORA40;TAF1D	dist=61	.	.	7	50	0.14	AG	14	2458	0.005696	AG	0.134304	7.64804e-08	Up	Sig
HepG2	HNRNPC	Whole Cell	chr19	57816924	A	G	+	intergenic	ZNF460;ZNF543	dist=11487;dist=14916	.	.	3	62	0.0483871	AG	29	63	0.460317	AG	-0.41193	7.69539e-08	Down	Sig
K562	UPF1	Whole Cell	chr19	13884669	A	G	+	UTR3	MRI1	NM_032285:c.*1574A>G;NM_001329572:c.*1574A>G;NM_001031727:c.*1574A>G	.	.	19	29	0.655172	AG	173	928	0.186422	AG	0.46875	7.70757e-08	Up	Sig
HepG2	ILF3	Whole Cell	chr2	99812897	A	G	+	UTR3	MRPL30	NM_145212:c.*729A>G	.	.	2	30	0.0666667	AG	138	245	0.563265	AG	-0.496599	7.76392e-08	Down	Sig
HepG2	AQR	Whole Cell	chr2	188419041	A	G	-	UTR5	TFPI	NM_001329240:c.-50546T>C;NM_006287:c.-50546T>C;NM_001329239:c.-50546T>C;NM_001329241:c.-50546T>C;NM_001318941:c.-50546T>C;NM_001032281:c.-50546T>C	.	.	8	54	0.148148	AG	0	339	0	-	0.148148	7.92043e-08	Up	Sig
K562	SAFB	Whole Cell	chr19	34883447	A	G	+	intronic	GPI	.	.	.	350	529	0.661626	AG	2	22	0.090909	AG	0.570717	8.01371e-08	Up	Sig
K562	AKAP1	Whole Cell	chr19	34883447	A	G	+	intronic	GPI	.	.	.	52	71	0.732394	AG	2	22	0.090909	AG	0.641485	8.43305e-08	Up	Sig
K562	NONO	Cytosol	chr2	133012839	A	G	-	intergenic	ANKRD30BL;MIR663B	dist=93314;dist=1700	.	.	6	11	0.545455	AG	220	220	1	AG	-0.454545	8.80415e-08	Down	Sig
K562	UPF1	Whole Cell	chr18	20877463	A	G	-	UTR3	TMEM241	NM_032933:c.*508T>C;NM_001318834:c.*508T>C	.	.	18	44	0.409091	AG	22	285	0.077193	AG	0.331898	9.04175e-08	Up	Sig
K562	AKAP1	Whole Cell	chr6	150045998	A	G	-	UTR3	NUP43	NM_198887:c.*2107T>C	.	.	44	82	0.536585	AG	297	1197	0.24812	AG	0.288465	9.22752e-08	Up	Sig
K562	AKAP1	Nucleus	chr1	160966352	A	G	-	UTR3	F11R	NM_016946:c.*2309T>C;NM_001348091:c.*2309T>C	.	.	23	52	0.442308	AG	5	86	0.0581395	AG	0.384168	9.2716e-08	Up	Sig
K562	AKAP1	Whole Cell	chr19	39981250	A	G	+	UTR3	TIMM50	NM_001329559:c.*790A>G;NM_001001563:c.*790A>G	.	.	14	30	0.466667	AG	25	339	0.073746	AG	0.39292	9.34513e-08	Up	Sig
K562	FXR2	Whole Cell	chr3	127790249	A	G	+	UTR3	SEC61A1	NM_013336:c.*1744A>G	.	.	7	16	0.4375	AG	28	1177	0.023789	AG	0.413711	9.50537e-08	Up	Sig
K562	HLTF	Nucleus	chr6	26125737	A	G	+	downstream	H2AC6	dist=819	.	.	18	57	0.315789	AG	0	70	0	-	0.315789	9.52211e-08	Up	Sig
K562	HNRNPC	Whole Cell	chr22	19438535	A	G	-	intronic	UFD1	.	.	.	24	110	0.218182	AG	16	377	0.04244	AG	0.175741	9.55915e-08	Up	Sig
HepG2	UPF1	Whole Cell	chr2	85776621	A	G	-	UTR3	GGCX	NM_000821:c.*436T>C;NM_001142269:c.*436T>C	.	.	45	74	0.608108	AG	16	84	0.190476	AG	0.417632	9.64874e-08	Up	Sig
HepG2	ILF3	Nucleus	chr20	34325888	A	G	-	intronic	RBM39	.	.	.	47	131	0.358779	AG	5	86	0.0581395	AG	0.300639	9.8729e-08	Up	Sig
K562	UPF1	Whole Cell	chr2	37429526	A	G	+	UTR3	CEBPZOS	NM_001322374:c.*523A>G;NM_001322376:c.*519A>G;NM_001322373:c.*523A>G	.	.	27	51	0.529412	AG	94	528	0.17803	AG	0.351381	1.00735e-07	Up	Sig
K562	AGGF1	Whole Cell	chr11	125479981	A	G	+	intronic	STT3A	.	.	.	31	42	0.738095	AG	1	21	0.047619	AG	0.690476	1.04379e-07	Up	Sig
K562	EWSR1	Whole Cell	chr19	34883447	A	G	+	intronic	GPI	.	.	.	135	200	0.675	AG	2	22	0.090909	AG	0.584091	1.08281e-07	Up	Sig
K562	UPF1	Whole Cell	chr1	225976198	A	G	+	intronic	SRP9	.	.	.	46	92	0.5	AG	34	185	0.183784	AG	0.316216	1.0887e-07	Up	Sig
K562	HLTF	Whole Cell	chr17	34154219	A	G	+	intronic	TAF15	.	.	.	66	66	1	AG	150	201	0.746269	AG	0.253731	1.11358e-07	Up	Sig
K562	TROVE2	Cytosol	chr1	11968273	A	G	+	ncRNA_exonic	RNU5E-1	.	.	.	164	319	0.514107	AG	303	882	0.343537	AG	0.170569	1.11567e-07	Up	Sig
HepG2	RPS3	Cytosol	chr2	133013144	A	G	+	intergenic	ANKRD30BL;MIR663B	dist=93619;dist=1395	.	.	75	92	0.815217	AG	131	131	1	AG	-0.184783	1.12361e-07	Down	Sig
K562	UPF1	Whole Cell	chr11	65544567	A	G	-	UTR3	AP5B1	NM_138368:c.*760T>C	.	.	30	40	0.75	AG	57	196	0.290816	AG	0.459184	1.15755e-07	Up	Sig
HepG2	NOL12	Whole Cell	chr8	70602375	A	G	-	intronic	SLCO5A1	.	.	.	3	15	0.2	AG	3	7738	0.000387697	AG	0.199612	1.16799e-07	Up	Sig
HepG2	PPIG	Whole Cell	chr1	45196770	A	G	+	ncRNA_exonic	RNU5D-1	.	.	.	0	38	0	-	29	66	0.439394	AG	-0.439394	1.27135e-07	Down	Sig
K562	ILF3	Whole Cell	chr4	57326879	A	G	+	UTR3	PAICS	NM_006452:c.*1175A>G;NM_001079524:c.*1175A>G;NM_001079525:c.*1175A>G	.	.	12	42	0.285714	AG	128	3114	0.041105	AG	0.24461	1.27835e-07	Up	Sig
K562	DROSHA	Whole Cell	chr11	93468644	A	G	-	upstream;downstream	SNORA40;TAF1D	dist=242;dist=89	.	.	6	11	0.545455	AG	24	1041	0.023055	AG	0.5224	1.33825e-07	Up	Sig
HepG2	TIA1	Cytosol	chr1	11968273	A	G	+	ncRNA_exonic	RNU5E-1	.	.	.	112	184	0.608696	AG	288	736	0.391304	AG	0.217391	1.34199e-07	Up	Sig
K562	AKAP1	Whole Cell	chr6	150045787	A	G	-	UTR3	NUP43	NM_198887:c.*2318T>C	.	.	92	158	0.582278	AG	445	1236	0.360032	AG	0.222246	1.35054e-07	Up	Sig
HepG2	UPF1	Whole Cell	chr14	23442150	A	G	-	UTR3	AJUBA	NM_032876:c.*502T>C;NM_198086:c.*502T>C	.	.	56	294	0.190476	AG	52	719	0.0723227	AG	0.118154	1.39724e-07	Up	Sig
K562	HNRNPU	Whole Cell	chr3	195784630	A	G	-	intronic	TFRC	.	.	.	13	57	0.22807	AG	3	216	0.013889	AG	0.214181	1.45839e-07	Up	Sig
K562	AKAP1	Whole Cell	chr1	225976010	A	G	+	intronic	SRP9	.	.	.	23	124	0.185484	AG	9	311	0.028939	AG	0.156545	1.47293e-07	Up	Sig
HepG2	TROVE2	Whole Cell	chr1	45196770	A	G	+	ncRNA_exonic	RNU5D-1	.	.	.	0	37	0	-	29	66	0.439394	AG	-0.439394	1.49476e-07	Down	Sig
HepG2	DHX30	Whole Cell	chr20	34326157	A	G	-	intronic	RBM39	.	.	.	7	10	0.7	AG	0	56	0	-	0.7	1.54085e-07	Up	Sig
HepG2	HNRNPA1	Nucleus	chr12	56510650	A	G	+	intronic	RPL41	.	.	.	9	35	0.257143	AG	0	145	0	-	0.257143	1.58278e-07	Up	Sig
K562	HNRNPC	Whole Cell	chr16	89781974	A	G	+	ncRNA_intronic	VPS9D1-AS1	.	.	.	0	29	0	-	12	17	0.705882	AG	-0.70588	1.59031e-07	Down	Sig
HepG2	XRN2	Whole Cell	chr2	133013144	A	G	+	intergenic	ANKRD30BL;MIR663B	dist=93619;dist=1395	.	.	20	27	0.740741	AG	199	199	1	AG	-0.259259	1.63247e-07	Down	Sig
K562	GRWD1	Whole Cell	chr14	21966478	A	G	+	exonic	METTL3	.	nonsynonymous SNV	METTL3:NM_019852:exon11:c.T1667C:p.L556P	3	10	0.3	AG	0	1616	0	-	0.3	1.67793e-07	Up	Sig
K562	DDX3X	Nucleus	chr15	45492610	A	G	+	intronic	SHF	.	.	.	22	31	0.709677	AG	0	20	0	-	0.709677	1.6805e-07	Up	Sig
K562	HLTF	Whole Cell	chr3	195802974	A	G	-	intronic	TFRC	.	.	.	16	40	0.4	AG	7	141	0.049645	AG	0.350355	1.68627e-07	Up	Sig
K562	AKAP8L	Cytosol	chr3	52027849	A	G	-	exonic	RPL29	.	nonsynonymous SNV	RPL29:NM_000992:exon4:c.A396C:p.Q132H	3	11	0.272727	AG	0	1777	0	-	0.272727	1.73485e-07	Up	Sig
K562	UPF1	Cytosol	chr1	11968273	A	G	+	ncRNA_exonic	RNU5E-1	.	.	.	58	92	0.630435	AG	303	882	0.343537	AG	0.286897	1.78573e-07	Up	Sig
HepG2	ILF3	Nucleus	chr20	36147572	A	G	-	exonic	BLCAP	.	nonsynonymous SNV	BLCAP:NM_001167821:exon2:c.A5C:p.Y2S,BLCAP:NM_001167822:exon2:c.A5C:p.Y2S,BLCAP:NM_001167823:exon2:c.A5C:p.Y2S,BLCAP:NM_001317074:exon2:c.A5C:p.Y2S,BLCAP:NM_001317075:exon2:c.A5C:p.Y2S,BLCAP:NM_006698:exon2:c.A5C:p.Y2S,BLCAP:NM_001167820:exon3:c.A5C:p.Y2S	11	11	1	AG	8	50	0.16	AG	0.84	1.80777e-07	Up	Sig
K562	UCHL5	Whole Cell	chr15	45492610	A	G	+	intronic	SHF	.	.	.	3	25	0.12	AG	0	4166	0	-	0.12	1.87602e-07	Up	Sig
HepG2	LSM11	Nucleus	chr6	27792228	A	G	-	UTR3	H4C11	NM_021968:c.*14A>G	.	.	10	24	0.416667	AG	74	79	0.936709	AG	-0.520042	1.88191e-07	Down	Sig
K562	HNRNPC	Whole Cell	chr1	165706112	A	G	-	intronic	TMCO1	.	.	.	12	12	1	AG	0	13	0	-	1	1.92297e-07	Up	Sig
K562	HNRNPC	Whole Cell	chr18	20877463	A	G	-	UTR3	TMEM241	NM_032933:c.*508T>C;NM_001318834:c.*508T>C	.	.	18	46	0.391304	AG	22	285	0.077193	AG	0.314111	1.93122e-07	Up	Sig
HepG2	SAFB	Nucleus	chr3	65905206	A	G	-	ncRNA_intronic	MAGI1-AS1;MAGI1-IT1	.	.	.	1	26	0.0384615	AG	12	14	0.857143	AG	-0.818681	1.97786e-07	Down	Sig
HepG2	ILF3	Whole Cell	chr20	34325888	A	G	-	intronic	RBM39	.	.	.	47	131	0.358779	AG	5	83	0.060241	AG	0.298538	2.01754e-07	Up	Sig
K562	EFTUD2	Whole Cell	chr1	207933313	A	G	+	intronic	CD46	.	.	.	9	57	0.157895	AG	0	240	0	-	0.157895	2.052e-07	Up	Sig
HepG2	HNRNPU	Cytosol	chr11	62609156	A	G	-	ncRNA_exonic	RNU2-1	.	.	.	2	10	0.2	AG	5	95889	5.21436e-05	AG	0.199948	2.05455e-07	Up	Sig
K562	SMNDC1	Whole Cell	chr22	23552518	A	G	+	intronic	BCR	.	.	.	1	15	0.066667	AG	14	14	1	AG	-0.93333	2.06295e-07	Down	Sig
HepG2	PCBP2	Cytosol	chr1	45196770	A	G	+	ncRNA_exonic	RNU5D-1	.	.	.	0	27	0	-	315	700	0.45	AG	-0.45	2.10035e-07	Down	Sig
K562	AKAP1	Whole Cell	chr10	75008817	A	G	-	ncRNA_intronic	DNAJC9-AS1	.	.	.	35	167	0.209581	AG	233	2985	0.078057	AG	0.131524	2.12035e-07	Up	Sig
K562	PPIL4	Whole Cell	chr11	43345782	A	G	+	intronic	API5	.	.	.	7	10	0.7	AG	3	111	0.027027	AG	0.672973	2.12556e-07	Up	Sig
K562	ZNF622	Whole Cell	chr5	109035444	A	G	+	intronic	MAN2A1	.	.	.	5	26	0.192308	AG	0	492	0	-	0.192308	2.15792e-07	Up	Sig
K562	PUS1	Whole Cell	chr19	34883447	A	G	+	intronic	GPI	.	.	.	21	25	0.84	AG	2	22	0.090909	AG	0.749091	2.17751e-07	Up	Sig
K562	HNRNPC	Whole Cell	chr17	8281585	A	G	+	intronic	RPL26	.	.	.	6	19	0.315789	AG	0	195	0	-	0.315789	2.18292e-07	Up	Sig
K562	U2AF1	Nucleus	chr15	45492610	A	G	+	intronic	SHF	.	.	.	23	33	0.69697	AG	0	20	0	-	0.69697	2.22133e-07	Up	Sig
K562	AKAP1	Whole Cell	chr4	17803604	A	G	-	UTR3	DCAF16	NM_017741:c.*1510T>C;NM_001345880:c.*1510T>C;NM_001345881:c.*1510T>C;NM_001345884:c.*1510T>C;NM_001345885:c.*1510T>C;NM_001345882:c.*1510T>C	.	.	20	35	0.571429	AG	138	811	0.17016	AG	0.401268	2.26798e-07	Up	Sig
K562	EIF4G2	Nucleus	chr1	11968273	A	G	+	ncRNA_exonic	RNU5E-1	.	.	.	74	102	0.72549	AG	228	512	0.445312	AG	0.280178	2.34029e-07	Up	Sig
K562	GRWD1	Whole Cell	chr17	80441134	A	G	+	exonic	NARF	.	unknown	UNKNOWN	10	41	0.243902	AG	0	131	0	-	0.243902	2.34368e-07	Up	Sig
K562	SAFB	Whole Cell	chr21	23599762	A	G	+	intergenic	LINC00308;MIR6130	dist=110915;dist=851844	.	.	17	42	0.404762	AG	17	232	0.073276	AG	0.331486	2.35056e-07	Up	Sig
K562	AQR	Nucleus	chr1	91853098	A	G	-	intronic	HFM1	.	.	.	6	19	0.315789	AG	0	192	0	-	0.315789	2.37829e-07	Up	Sig
HepG2	UPF1	Whole Cell	chr2	202083872	A	G	+	UTR3	CASP10	NM_032976:c.*2063A>G;NM_001230:c.*1408A>G;NM_001206524:c.*1408A>G;NM_032977:c.*1408A>G	.	.	76	130	0.584615	AG	16	75	0.213333	AG	0.371282	2.38368e-07	Up	Sig
HepG2	ILF3	Whole Cell	chr17	79968081	A	G	+	intronic	ASPSCR1	.	.	.	0	415	0	-	4	11	0.363636	AG	-0.363636	2.43905e-07	Down	Sig
K562	APOBEC3C	Nucleus	chr1	91852802	A	G	+	intronic	HFM1	.	.	.	6	12	0.5	AG	1	152	0.00657895	AG	0.493421	2.54005e-07	Up	Sig
K562	PUS1	Cytosol	chr1	11968273	A	G	+	ncRNA_exonic	RNU5E-1	.	.	.	160	313	0.511182	AG	303	882	0.343537	AG	0.167645	2.56707e-07	Up	Sig
K562	DROSHA	Whole Cell	chr19	34883447	A	G	+	intronic	GPI	.	.	.	95	142	0.669014	AG	2	22	0.090909	AG	0.578105	2.60576e-07	Up	Sig
K562	TIA1	Whole Cell	chr22	17287549	A	G	-	intronic	XKR3	.	.	.	10	20	0.5	AG	16	295	0.054237	AG	0.445763	2.60856e-07	Up	Sig
K562	IGF2BP2	Whole Cell	chr8	30536151	A	G	-	UTR3	GSR	NM_001195104:c.*886T>C;NM_001195103:c.*886T>C;NM_001195102:c.*886T>C;NM_000637:c.*886T>C	.	.	9	39	0.230769	AG	46	2130	0.021596	AG	0.209173	2.61344e-07	Up	Sig
K562	UTP18	Nucleus	chr1	91853099	A	G	-	intronic	HFM1	.	.	.	5	12	0.416667	AG	0	194	0	-	0.416667	2.69034e-07	Up	Sig
HepG2	DKC1	Nucleus	chr1	45196770	A	G	+	ncRNA_exonic	RNU5D-1	.	.	.	1	134	0.00746269	AG	18	89	0.202247	AG	-0.194785	2.69573e-07	Down	Sig
K562	UPF1	Cytosol	chr8	30536078	A	G	-	UTR3	GSR	NM_001195104:c.*959T>C;NM_001195103:c.*959T>C;NM_001195102:c.*959T>C;NM_000637:c.*959T>C	.	.	31	167	0.185629	AG	3	159	0.0188679	AG	0.166761	2.70061e-07	Up	Sig
K562	HNRNPC	Whole Cell	chr10	103571427	A	G	-	intronic	OGA	.	.	.	53	120	0.441667	AG	27	167	0.161677	AG	0.27999	2.71021e-07	Up	Sig
K562	FUS	Whole Cell	chr16	71958423	A	G	+	intronic	IST1	.	.	.	8	21	0.380952	AG	1	132	0.007576	AG	0.373377	2.72595e-07	Up	Sig
K562	HNRNPC	Whole Cell	chr20	34325477	A	G	-	intronic	RBM39	.	.	.	18	61	0.295082	AG	18	332	0.054217	AG	0.240865	2.74138e-07	Up	Sig
K562	HNRNPC	Whole Cell	chr1	29406952	A	G	+	intronic	EPB41	.	.	.	0	31	0	-	16	28	0.571429	AG	-0.57143	2.77285e-07	Down	Sig
K562	TRA2A	Cytosol	chr4	190864384	A	G	+	exonic	FRG1	.	synonymous SNV	FRG1:NM_004477:exon2:c.A90G:p.K30K	18	47	0.382979	AG	9	152	0.0592105	AG	0.323768	2.78539e-07	Up	Sig
K562	HNRNPL	Whole Cell	chr11	93468644	A	G	-	upstream;downstream	SNORA40;TAF1D	dist=242;dist=89	.	.	8	26	0.307692	AG	24	1041	0.023055	AG	0.284638	2.80184e-07	Up	Sig
K562	SND1	Whole Cell	chr4	77969674	A	G	-	exonic	CCNI	.	synonymous SNV	CCNI:NM_001348139:exon4:c.A487C:p.R163R,CCNI:NM_001348137:exon5:c.A616C:p.R206R,CCNI:NM_001348134:exon6:c.A790C:p.R264R,CCNI:NM_001348136:exon6:c.A703C:p.R235R,CCNI:NM_001348132:exon7:c.A832C:p.R278R,CCNI:NM_001348133:exon7:c.A832C:p.R278R,CCNI:NM_001348135:exon7:c.A709C:p.R237R,CCNI:NM_001348138:exon7:c.A517C:p.R173R,CCNI:NM_006835:exon7:c.A832C:p.R278R	3	25	0.12	AG	0	3617	0	-	0.12	2.85902e-07	Up	Sig
K562	TBRG4	Cytosol	chr11	93468215	A	G	-	downstream	SNORA40;TAF1D	dist=61	.	.	4	10	0.4	AG	0	352	0	-	0.4	2.98413e-07	Up	Sig
K562	YBX3	Cytosol	chr1	91852802	A	G	+	intronic	HFM1	.	.	.	6	39	0.153846	AG	2	731	0.00273598	AG	0.15111	2.98414e-07	Up	Sig
K562	U2AF2	Whole Cell	chr5	68470319	A	G	+	intronic	CCNB1	.	.	.	6	11	0.545455	AG	0	93	0	-	0.545455	3.04472e-07	Up	Sig
K562	PPIL4	Whole Cell	chr19	34883447	A	G	+	intronic	GPI	.	.	.	55	79	0.696203	AG	2	22	0.090909	AG	0.605293	3.12297e-07	Up	Sig
K562	HNRNPL	Cytosol	chr11	93468215	A	G	-	downstream	SNORA40;TAF1D	dist=61	.	.	7	50	0.14	AG	0	352	0	-	0.14	3.1272e-07	Up	Sig
K562	AKAP1	Whole Cell	chr19	18477901	A	G	+	UTR3	PGPEP1	NM_001300927:c.*3569A>G;NM_001329478:c.*3508A>G;NM_001329477:c.*3508A>G;NM_001308366:c.*3582A>G;NM_017712:c.*3508A>G	.	.	21	36	0.583333	AG	106	581	0.182444	AG	0.400889	3.13484e-07	Up	Sig
K562	BUD13	Whole Cell	chr8	30921263	A	G	+	intronic	WRN	.	.	.	8	17	0.470588	AG	3	147	0.020408	AG	0.45018	3.13614e-07	Up	Sig
HepG2	SRSF1	Whole Cell	chr1	45196770	A	G	+	ncRNA_exonic	RNU5D-1	.	.	.	0	36	0	-	29	66	0.439394	AG	-0.439394	3.14526e-07	Down	Sig
K562	WDR3	Whole Cell	chr19	34883447	A	G	+	intronic	GPI	.	.	.	28	36	0.777778	AG	2	22	0.090909	AG	0.686869	3.19186e-07	Up	Sig
K562	SND1	Whole Cell	chr4	57326875	A	G	+	UTR3	PAICS	NM_006452:c.*1171A>G;NM_001079524:c.*1171A>G;NM_001079525:c.*1171A>G	.	.	14	60	0.233333	AG	126	2950	0.042712	AG	0.190621	3.19378e-07	Up	Sig
K562	UPF1	Whole Cell	chr1	160967833	A	G	-	UTR3	F11R	NM_016946:c.*828T>C;NM_001348091:c.*828T>C	.	.	8	70	0.114286	AG	328	810	0.404938	AG	-0.29065	3.20058e-07	Down	Sig
HepG2	NOLC1	Whole Cell	chr1	45196770	A	G	+	ncRNA_exonic	RNU5D-1	.	.	.	0	35	0	-	29	66	0.439394	AG	-0.439394	3.27544e-07	Down	Sig
HepG2	XPO5	Whole Cell	chr1	45196770	A	G	+	ncRNA_exonic	RNU5D-1	.	.	.	0	35	0	-	29	66	0.439394	AG	-0.439394	3.27544e-07	Down	Sig
K562	UPF1	Whole Cell	chr10	101992783	A	G	-	UTR3	CWF19L1	NM_018294:c.*201T>C;NM_001303404:c.*201T>C;NM_001303406:c.*201T>C;NM_001303405:c.*201T>C;NM_001303407:c.*201T>C	.	.	10	26	0.384615	AG	25	574	0.043554	AG	0.341061	3.34623e-07	Up	Sig
HepG2	NCBP2	Cytosol	chr6	27792232	A	G	-	UTR3	H4C11	NM_021968:c.*18A>G	.	.	9	24	0.375	AG	2	139	0.0143885	AG	0.360612	3.3467e-07	Up	Sig
K562	PRPF8	Cytosol	chr9	68429961	A	G	-	ncRNA_intronic	FRG1JP	.	.	.	31	45	0.688889	AG	2	27	0.0740741	AG	0.614815	3.4487e-07	Up	Sig
HepG2	UPF1	Whole Cell	chr3	14986104	A	G	-	ncRNA_exonic	FGD5-AS1	.	.	.	2	161	0.0124224	AG	36	232	0.155172	AG	-0.14275	3.51994e-07	Down	Sig
K562	DHX30	Nucleus	chr1	11968273	A	G	+	ncRNA_exonic	RNU5E-1	.	.	.	268	438	0.611872	AG	228	512	0.445312	AG	0.16656	3.54308e-07	Up	Sig
HepG2	YBX3	Cytosol	chr19	48374538	A	G	-	UTR3	SULT2A1	NM_003167:c.*174T>C	.	.	6	80	0.075	AG	16	29	0.551724	AG	-0.476724	3.56011e-07	Down	Sig
HepG2	WDR43	Whole Cell	chr17	16344537	A	G	+	ncRNA_intronic	SNHG29	.	.	.	6	21	0.285714	AG	0	199	0	-	0.285714	3.69121e-07	Up	Sig
K562	HLTF	Whole Cell	chr13	111549730	A	G	-	intronic	ANKRD10	.	.	.	27	31	0.870968	AG	106	269	0.394052	AG	0.476916	3.7428e-07	Up	Sig
HepG2	LSM11	Nucleus	chr1	45196770	A	G	+	ncRNA_exonic	RNU5D-1	.	.	.	1	130	0.00769231	AG	18	89	0.202247	AG	-0.194555	3.74694e-07	Down	Sig
K562	HNRNPC	Whole Cell	chr6	26120631	A	G	-	intergenic	H1-6;H2BC4	dist=12267;dist=3064	.	.	6	22	0.272727	AG	0	209	0	-	0.272727	3.77487e-07	Up	Sig
K562	SLTM	Cytosol	chr1	91853000	A	G	-	intronic	HFM1	.	.	.	3	10	0.3	AG	0	1230	0	-	0.3	3.78546e-07	Up	Sig
K562	HLTF	Whole Cell	chr3	195804220	A	G	-	intronic	TFRC	.	.	.	11	29	0.37931	AG	5	163	0.030675	AG	0.348635	3.81438e-07	Up	Sig
HepG2	ILF3	Whole Cell	chr2	198357051	A	G	-	intronic	HSPD1	.	.	.	0	59	0	-	20	63	0.31746	AG	-0.31746	3.85699e-07	Down	Sig
K562	HLTF	Whole Cell	chr22	24314147	A	G	-	UTR3	DDTL	NM_001084393:c.*552A>G	.	.	16	27	0.592593	AG	10	98	0.102041	AG	0.490552	3.93132e-07	Up	Sig
K562	RBFOX2	Nucleus	chr1	207942343	A	G	+	intronic	CD46	.	.	.	28	97	0.28866	AG	2	87	0.0229885	AG	0.265671	4.03129e-07	Up	Sig
K562	TBRG4	Whole Cell	chr11	93468215	A	G	-	downstream	SNORA40;TAF1D	dist=61	.	.	4	10	0.4	AG	14	2458	0.005696	AG	0.394304	4.05464e-07	Up	Sig
K562	HLTF	Whole Cell	chr5	1813115	A	G	+	intronic	NDUFS6	.	.	.	12	13	0.923077	AG	2	25	0.08	AG	0.843077	4.05913e-07	Up	Sig
K562	RPS3	Whole Cell	chr19	34883447	A	G	+	intronic	GPI	.	.	.	27	35	0.771429	AG	2	22	0.090909	AG	0.680519	4.06479e-07	Up	Sig
K562	UCHL5	Whole Cell	chr17	80441134	A	G	+	exonic	NARF	.	unknown	UNKNOWN	6	15	0.4	AG	0	131	0	-	0.4	4.12867e-07	Up	Sig
HepG2	AQR	Nucleus	chr2	188419041	A	G	-	UTR5	TFPI	NM_001329240:c.-50546T>C;NM_006287:c.-50546T>C;NM_001329239:c.-50546T>C;NM_001329241:c.-50546T>C;NM_001318941:c.-50546T>C;NM_001032281:c.-50546T>C	.	.	8	54	0.148148	AG	0	266	0	-	0.148148	4.16725e-07	Up	Sig
K562	SRSF7	Whole Cell	chr17	74732312	A	G	-	exonic	SRSF2	.	nonsynonymous SNV	SRSF2:NM_001195427:exon2:c.A597C:p.E199D,SRSF2:NM_003016:exon2:c.A597C:p.E199D	2	10	0.2	AG	0	14364	0	-	0.2	4.3563e-07	Up	Sig
K562	RBFOX2	Whole Cell	chr7	131112665	A	G	+	intronic	MKLN1	.	.	.	11	14	0.785714	AG	16	127	0.125984	AG	0.65973	4.49609e-07	Up	Sig
K562	PTBP1	Whole Cell	chr12	51402042	A	G	-	intronic	SLC11A2	.	.	.	3	29	0.103448	AG	10	10	1	AG	-0.89655	4.49866e-07	Down	Sig
HepG2	UPF1	Whole Cell	chr19	16663242	A	G	-	UTR3	SLC35E1	NM_024881:c.*1248T>C	.	.	83	250	0.332	AG	2	59	0.0338983	AG	0.298102	4.49998e-07	Up	Sig
HepG2	HNRNPL	Nucleus	chr1	11968273	A	G	+	ncRNA_exonic	RNU5E-1	.	.	.	257	378	0.679894	AG	176	355	0.495775	AG	0.18412	4.51489e-07	Up	Sig
K562	EFTUD2	Whole Cell	chr16	30079803	A	G	+	intronic	ALDOA;LOC112694756	.	.	.	20	75	0.266667	AG	0	73	0	-	0.266667	4.52503e-07	Up	Sig
K562	XRCC6	Whole Cell	chr19	34883447	A	G	+	intronic	GPI	.	.	.	63	93	0.677419	AG	2	22	0.090909	AG	0.58651	4.55588e-07	Up	Sig
K562	AARS	Cytosol	chr1	11968273	A	G	+	ncRNA_exonic	RNU5E-1	.	.	.	114	214	0.53271	AG	303	882	0.343537	AG	0.189173	4.56279e-07	Up	Sig
K562	HNRNPC	Whole Cell	chr6	10900636	A	G	+	intronic	SYCP2L	.	.	.	2	51	0.039216	AG	9	12	0.75	AG	-0.71078	4.60998e-07	Down	Sig
K562	PHF6	Nucleus	chr1	11968273	A	G	+	ncRNA_exonic	RNU5E-1	.	.	.	351	586	0.598976	AG	228	512	0.445312	AG	0.153664	4.6997e-07	Up	Sig
K562	DROSHA	Whole Cell	chr3	195797802	A	G	-	intronic	TFRC	.	.	.	8	28	0.285714	AG	11	562	0.019573	AG	0.266141	4.80013e-07	Up	Sig
K562	DDX6	Whole Cell	chr19	34883447	A	G	+	intronic	GPI	.	.	.	74	111	0.666667	AG	2	22	0.090909	AG	0.575758	4.81619e-07	Up	Sig
K562	U2AF2	Whole Cell	chr12	27183115	A	G	+	UTR3	MED21	NM_001271811:c.*1947A>G;NM_004264:c.*1721A>G	.	.	17	39	0.435897	AG	19	218	0.087156	AG	0.348741	4.84647e-07	Up	Sig
K562	HNRNPC	Whole Cell	chr2	10457744	A	G	+	intronic	HPCAL1	.	.	.	4	18	0.222222	AG	19	19	1	AG	-0.77778	5.01057e-07	Down	Sig
K562	UPF1	Cytosol	chr2	37429526	A	G	+	UTR3	CEBPZOS	NM_001322374:c.*523A>G;NM_001322376:c.*519A>G;NM_001322373:c.*523A>G	.	.	27	51	0.529412	AG	0	27	0	-	0.529412	5.04014e-07	Up	Sig
K562	RBFOX2	Whole Cell	chr14	21966478	A	G	+	exonic	METTL3	.	nonsynonymous SNV	METTL3:NM_019852:exon11:c.T1667C:p.L556P	3	14	0.214286	AG	0	1616	0	-	0.214286	5.0523e-07	Up	Sig
K562	HLTF	Nucleus	chr1	207942476	A	G	+	intronic	CD46	.	.	.	12	14	0.857143	AG	4	39	0.102564	AG	0.754579	5.12883e-07	Up	Sig
HepG2	PTBP1	Nucleus	chr1	45196770	A	G	+	ncRNA_exonic	RNU5D-1	.	.	.	0	99	0	-	18	89	0.202247	AG	-0.202247	5.22562e-07	Down	Sig
HepG2	HNRNPA1	Whole Cell	chr12	56510650	A	G	+	intronic	RPL41	.	.	.	9	35	0.257143	AG	0	123	0	-	0.257143	5.26595e-07	Up	Sig
HepG2	TROVE2	Cytosol	chr1	11968273	A	G	+	ncRNA_exonic	RNU5E-1	.	.	.	197	356	0.553371	AG	288	736	0.391304	AG	0.162066	5.32107e-07	Up	Sig
K562	UPF1	Cytosol	chr3	156259407	A	G	-	UTR3	SSR3	NM_001308204:c.*1585T>C;NM_001308205:c.*1585T>C;NM_007107:c.*1585T>C;NM_001308197:c.*1585T>C	.	.	83	94	0.882979	AG	27	54	0.5	AG	0.382979	5.33486e-07	Up	Sig
HepG2	WDR43	Nucleus	chr17	16344537	A	G	+	ncRNA_intronic	SNHG29	.	.	.	6	21	0.285714	AG	0	186	0	-	0.285714	5.34288e-07	Up	Sig
K562	AKAP1	Nucleus	chr5	79923378	A	G	-	UTR3	DHFR	NM_001290354:c.*1528T>C;NM_000791:c.*1528T>C;NM_001290357:c.*1586T>C	.	.	14	26	0.538462	AG	0	34	0	-	0.538462	5.56771e-07	Up	Sig
K562	UPF1	Whole Cell	chr18	20877468	A	G	-	UTR3	TMEM241	NM_032933:c.*503T>C;NM_001318834:c.*503T>C	.	.	27	43	0.627907	AG	46	205	0.22439	AG	0.403517	5.65294e-07	Up	Sig
K562	LARP4	Whole Cell	chr19	34883447	A	G	+	intronic	GPI	.	.	.	24	30	0.8	AG	2	22	0.090909	AG	0.709091	5.65918e-07	Up	Sig
K562	HNRNPA1	Whole Cell	chr15	79180541	A	G	+	intronic	MORF4L1	.	.	.	8	15	0.533333	AG	2	96	0.020833	AG	0.5125	5.78706e-07	Up	Sig
K562	IGF2BP1	Nucleus	chr1	11968273	A	G	+	ncRNA_exonic	RNU5E-1	.	.	.	52	68	0.764706	AG	228	512	0.445312	AG	0.319393	5.82805e-07	Up	Sig
K562	UPF1	Whole Cell	chr7	158530917	A	G	-	intronic	ESYT2	.	.	.	27	39	0.692308	AG	3	30	0.1	AG	0.592308	5.89612e-07	Up	Sig
K562	HNRNPC	Whole Cell	chr12	133223558	A	G	-	intronic	POLE	.	.	.	0	19	0	-	11	13	0.846154	AG	-0.84615	6.04536e-07	Down	Sig
HepG2	HNRNPU	Cytosol	chr1	11968273	A	G	+	ncRNA_exonic	RNU5E-1	.	.	.	60	89	0.674157	AG	288	736	0.391304	AG	0.282853	6.32514e-07	Up	Sig
HepG2	CDC40	Nucleus	chr1	45196770	A	G	+	ncRNA_exonic	RNU5D-1	.	.	.	0	97	0	-	18	89	0.202247	AG	-0.202247	6.39442e-07	Down	Sig
HepG2	FUS	Nucleus	chr12	56510650	A	G	+	intronic	RPL41	.	.	.	5	11	0.454545	AG	0	145	0	-	0.454545	6.40193e-07	Up	Sig
K562	SAFB2	Whole Cell	chr22	17534628	A	G	+	ncRNA_intronic	CECR7	.	.	.	0	80	0	-	22	96	0.229167	AG	-0.22917	6.42971e-07	Down	Sig
HepG2	NOL12	Nucleus	chr8	70602375	A	G	-	intronic	SLCO5A1	.	.	.	3	15	0.2	AG	0	1596	0	-	0.2	6.54162e-07	Up	Sig
HepG2	HNRNPU	Nucleus	chr11	62609156	A	G	-	ncRNA_exonic	RNU2-1	.	.	.	2	10	0.2	AG	7	70077	9.98901e-05	AG	0.1999	6.59242e-07	Up	Sig
K562	HNRNPC	Whole Cell	chr2	189128432	A	G	-	ncRNA_intronic	LINC01090	.	.	.	0	17	0	-	20	27	0.740741	AG	-0.74074	6.75343e-07	Down	Sig
K562	U2AF2	Whole Cell	chr8	30920004	A	G	+	intronic	WRN	.	.	.	26	49	0.530612	AG	1	33	0.030303	AG	0.500309	6.87641e-07	Up	Sig
K562	U2AF2	Whole Cell	chr8	30920004	A	G	+	intronic	WRN	.	.	.	26	49	0.530612	AG	1	33	0.030303	AG	0.500309	6.87641e-07	Up	Sig
K562	AGGF1	Whole Cell	chr11	93468829	A	G	-	UTR3	TAF1D	NM_024116:c.*498T>C	.	.	5	26	0.192308	AG	3	880	0.003409	AG	0.188899	6.90334e-07	Up	Sig
K562	AKAP1	Whole Cell	chr1	9988147	A	G	-	UTR3	LZIC	NM_001316973:c.*2310T>C;NM_001316976:c.*2267T>C;NM_032368:c.*2310T>C;NM_001316974:c.*2310T>C	.	.	18	105	0.171429	AG	13	445	0.029213	AG	0.142215	7.28014e-07	Up	Sig
K562	AKAP1	Whole Cell	chr7	65619292	A	G	+	UTR3	CRCP	NM_001142414:c.*1948A>G;NM_001040648:c.*1948A>G;NM_001040647:c.*1948A>G;NM_014478:c.*1948A>G	.	.	44	123	0.357724	AG	89	587	0.151618	AG	0.206105	7.44415e-07	Up	Sig
HepG2	HNRNPC	Cytosol	chr17	47117784	A	G	+	intronic	IGF2BP1	.	.	.	0	31	0	-	48	115	0.417391	AG	-0.417391	7.53026e-07	Down	Sig
K562	XRCC6	Whole Cell	chr21	34923159	A	G	+	exonic	SON	.	nonsynonymous SNV	SON:NM_001291411:exon3:c.A1622G:p.E541G,SON:NM_032195:exon3:c.A1622G:p.E541G,SON:NM_138927:exon3:c.A1622G:p.E541G	4	39	0.102564	AG	0	1233	0	-	0.102564	7.57625e-07	Up	Sig
K562	TROVE2	Whole Cell	chr19	34883447	A	G	+	intronic	GPI	.	.	.	22	28	0.785714	AG	2	22	0.090909	AG	0.694805	7.73449e-07	Up	Sig
HepG2	XPO5	Whole Cell	chr8	11702331	A	G	-	UTR3	CTSB	NM_001908:c.*303T>C;NM_147780:c.*303T>C;NM_001317237:c.*303T>C;NM_147783:c.*303T>C;NM_147782:c.*303T>C;NM_147781:c.*303T>C	.	.	4	23	0.173913	AG	0	699	0	-	0.173913	7.88617e-07	Up	Sig
HepG2	ILF3	Nucleus	chr16	50611314	A	G	+	intronic	NKD1	.	.	.	14	153	0.0915033	AG	16	33	0.484848	AG	-0.393345	8.00245e-07	Down	Sig
K562	TIA1	Nucleus	chr2	133012839	A	G	-	intergenic	ANKRD30BL;MIR663B	dist=93314;dist=1700	.	.	4	10	0.4	AG	68	68	1	AG	-0.6	8.17593e-07	Down	Sig
K562	UPF1	Whole Cell	chr8	41401263	A	G	+	ncRNA_intronic	LOC102723729	.	.	.	0	10	0	-	163	211	0.772512	AG	-0.77251	8.37657e-07	Down	Sig
K562	HNRNPC	Whole Cell	chr1	1252723	A	G	-	intronic	INTS11	.	.	.	30	85	0.352941	AG	22	217	0.101382	AG	0.251559	8.55334e-07	Up	Sig
K562	HNRNPC	Whole Cell	chr20	30134100	A	G	+	intronic	HM13	.	.	.	0	13	0	-	10	10	1	AG	-1	8.74075e-07	Down	Sig
HepG2	IGF2BP1	Whole Cell	chr1	115260721	A	G	-	UTR3	CSDE1	NM_001242891:c.*69T>C;NM_007158:c.*69T>C;NM_001130523:c.*69T>C;NM_001242892:c.*69T>C;NM_001007553:c.*69T>C;NM_001242893:c.*69T>C	.	.	4	40	0.1	AG	0	1204	0	-	0.1	9.20291e-07	Up	Sig
K562	KHSRP	Whole Cell	chr2	203152557	A	G	+	intronic	NOP58	.	.	.	14	65	0.215385	AG	0	99	0	-	0.215385	9.24166e-07	Up	Sig
HepG2	EIF3D	Nucleus	chr11	65208818	A	G	+	ncRNA_exonic	NEAT1	.	.	.	144	347	0.414986	AG	30	156	0.192308	AG	0.222678	9.39992e-07	Up	Sig
HepG2	ILF3	Nucleus	chr14	35743760	A	G	+	UTR3	PRORP	NM_014672:c.*988A>G;NM_001256680:c.*988A>G;NM_001256679:c.*988A>G;NM_001256678:c.*988A>G	.	.	0	103	0	-	6	14	0.428571	AG	-0.428571	9.60163e-07	Down	Sig
K562	XRCC6	Whole Cell	chr3	195797802	A	G	-	intronic	TFRC	.	.	.	10	50	0.2	AG	11	562	0.019573	AG	0.180427	9.64515e-07	Up	Sig
K562	PUM1	Whole Cell	chr2	133013173	A	G	+	intergenic	ANKRD30BL;MIR663B	dist=93648;dist=1366	.	.	3	19	0.157895	AG	36	37850	0.000951	AG	0.156944	9.67389e-07	Up	Sig
K562	ZNF622	Whole Cell	chr15	68583394	A	G	-	exonic	FEM1B	.	synonymous SNV	FEM1B:NM_015322:exon2:c.T1698G:p.T566T	3	11	0.272727	AG	0	997	0	-	0.272727	9.69499e-07	Up	Sig
K562	ILF3	Nucleus	chr11	93468644	A	G	-	upstream;downstream	SNORA40;TAF1D	dist=242;dist=89	.	.	11	31	0.354839	AG	2	105	0.0190476	AG	0.335791	9.86688e-07	Up	Sig
K562	CSTF2T	Whole Cell	chr16	89014291	A	G	-	intronic	CBFA2T3;LOC100129697	.	.	.	1	71	0.014085	AG	8	15	0.533333	AG	-0.51925	1.00442e-06	Down	Sig
HepG2	HNRNPL	Cytosol	chr14	23441476	A	G	-	UTR3	AJUBA	NM_032876:c.*1176T>C;NM_198086:c.*1176T>C	.	.	13	41	0.317073	AG	40	48	0.833333	AG	-0.51626	1.03001e-06	Down	Sig
K562	ILF3	Whole Cell	chr16	29679822	A	G	+	UTR3	SPN	NM_001030288:c.*3570A>G;NM_003123:c.*3570A>G	.	.	38	170	0.223529	AG	164	1795	0.091365	AG	0.132165	1.04083e-06	Up	Sig
HepG2	UPF1	Whole Cell	chr7	44872899	A	G	-	intronic	H2AZ2	.	.	.	4	26	0.153846	AG	70	102	0.686275	AG	-0.532428	1.04418e-06	Down	Sig
K562	UPF1	Whole Cell	chr1	38326700	A	G	-	UTR3	INPP5B	NM_001297434:c.*1287T>C;NM_001365821:c.*1287T>C;NM_001365822:c.*1287T>C;NM_001350228:c.*1287T>C;NM_005540:c.*1287T>C;NM_001365824:c.*1287T>C;NM_001365823:c.*1287T>C;NM_001365825:c.*1287T>C;NM_001350227:c.*1287T>C;NM_001365820:c.*1287T>C	.	.	30	97	0.309278	AG	57	542	0.105166	AG	0.204112	1.05281e-06	Up	Sig
K562	UPF1	Whole Cell	chr7	44842099	A	G	+	UTR3	PPIA	NM_001300981:c.*1078A>G;NM_021130:c.*1078A>G	.	.	7	31	0.225806	AG	16	1086	0.014733	AG	0.211073	1.12294e-06	Up	Sig
K562	CPEB4	Whole Cell	chr19	34883447	A	G	+	intronic	GPI	.	.	.	36	50	0.72	AG	2	22	0.090909	AG	0.629091	1.12501e-06	Up	Sig
K562	AQR	Whole Cell	chr1	46124573	A	G	-	intronic	GPBP1L1	.	.	.	42	115	0.365217	AG	7	88	0.079545	AG	0.285672	1.17743e-06	Up	Sig
HepG2	TRA2A	Nucleus	chr1	45196770	A	G	+	ncRNA_exonic	RNU5D-1	.	.	.	0	91	0	-	18	89	0.202247	AG	-0.202247	1.18811e-06	Down	Sig
K562	AQR	Cytosol	chr20	29633900	A	G	+	ncRNA_exonic	FRG1BP	.	.	.	1	17	0.0588235	AG	23	29	0.793103	AG	-0.73428	1.2363e-06	Down	Sig
K562	TAF15	Nucleus	chr1	11968273	A	G	+	ncRNA_exonic	RNU5E-1	.	.	.	299	500	0.598	AG	228	512	0.445312	AG	0.152688	1.23965e-06	Up	Sig
K562	UPF1	Whole Cell	chr10	75536172	A	G	+	downstream	FUT11	dist=196	.	.	76	241	0.315353	AG	10	113	0.088496	AG	0.226857	1.23999e-06	Up	Sig
K562	HNRNPM	Whole Cell	chr3	142728385	A	G	+	intronic	U2SURP	.	.	.	7	11	0.636364	AG	0	46	0	-	0.636364	1.24818e-06	Up	Sig
HepG2	SRSF7	Cytosol	chr15	65588478	A	G	-	ncRNA_exonic	RNU5A-1	.	.	.	12	114	0.105263	AG	0	228	0	-	0.105263	1.25594e-06	Up	Sig
K562	KHSRP	Whole Cell	chr12	124107454	A	G	-	intronic	EIF2B1	.	.	.	7	11	0.636364	AG	1	64	0.015625	AG	0.620739	1.26163e-06	Up	Sig
K562	TIA1	Whole Cell	chr7	112099139	A	G	+	intronic	IFRD1	.	.	.	8	20	0.4	AG	3	148	0.02027	AG	0.37973	1.27043e-06	Up	Sig
HepG2	AKAP1	Cytosol	chr19	48374538	A	G	-	UTR3	SULT2A1	NM_003167:c.*174T>C	.	.	3	51	0.0588235	AG	16	29	0.551724	AG	-0.492901	1.27788e-06	Down	Sig
K562	UPF1	Whole Cell	chr8	30535980	A	G	-	UTR3	GSR	NM_001195104:c.*1057T>C;NM_001195103:c.*1057T>C;NM_001195102:c.*1057T>C;NM_000637:c.*1057T>C	.	.	33	55	0.6	AG	410	1466	0.279673	AG	0.320327	1.28084e-06	Up	Sig
K562	AQR	Whole Cell	chr3	6617093	A	G	+	intergenic	MIR4790;GRM7-AS3	dist=1325153;dist=56952	.	.	14	14	1	AG	134	365	0.367123	AG	0.632877	1.29631e-06	Up	Sig
K562	AQR	Whole Cell	chr17	66037067	A	G	+	intronic	KPNA2	.	.	.	19	43	0.44186	AG	1	45	0.022222	AG	0.419638	1.30612e-06	Up	Sig
K562	KHSRP	Whole Cell	chr1	51918193	A	G	-	intronic	EPS15	.	.	.	8	10	0.8	AG	2	46	0.043478	AG	0.756522	1.32097e-06	Up	Sig
K562	KHSRP	Whole Cell	chr1	51918193	A	G	-	intronic	EPS15	.	.	.	8	10	0.8	AG	2	46	0.043478	AG	0.756522	1.32097e-06	Up	Sig
K562	FXR1	Whole Cell	chr8	95504004	A	G	-	exonic	VIRMA	.	synonymous SNV	VIRMA:NM_015496:exon22:c.A4942C:p.R1648R	6	48	0.125	AG	3	843	0.003559	AG	0.121441	1.33186e-06	Up	Sig
HepG2	LARP4	Whole Cell	chr1	45196770	A	G	+	ncRNA_exonic	RNU5D-1	.	.	.	2	46	0.0434783	AG	29	66	0.439394	AG	-0.395916	1.34565e-06	Down	Sig
HepG2	LARP4	Whole Cell	chr2	133013144	A	G	+	intergenic	ANKRD30BL;MIR663B	dist=93619;dist=1395	.	.	20	26	0.769231	AG	199	199	1	AG	-0.230769	1.36644e-06	Down	Sig
HepG2	FUS	Whole Cell	chr12	56510650	A	G	+	intronic	RPL41	.	.	.	5	11	0.454545	AG	0	123	0	-	0.454545	1.38382e-06	Up	Sig
K562	BUD13	Whole Cell	chr11	93468796	A	G	-	UTR3	TAF1D	NM_024116:c.*531T>C	.	.	91	110	0.827273	AG	584	971	0.601442	AG	0.225831	1.38904e-06	Up	Sig
HepG2	SLTM	Whole Cell	chr1	11968273	A	G	+	ncRNA_exonic	RNU5E-1	.	.	.	88	118	0.745763	AG	57	129	0.44186	AG	0.303902	1.44851e-06	Up	Sig
K562	DROSHA	Whole Cell	chr1	207942336	A	G	+	intronic	CD46	.	.	.	11	15	0.733333	AG	90	584	0.15411	AG	0.579224	1.45596e-06	Up	Sig
K562	KHSRP	Whole Cell	chr7	112099137	A	G	+	intronic	IFRD1	.	.	.	8	43	0.186047	AG	0	172	0	-	0.186047	1.46095e-06	Up	Sig
K562	YWHAG	Cytosol	chr2	133012839	A	G	-	intergenic	ANKRD30BL;MIR663B	dist=93314;dist=1700	.	.	46	54	0.851852	AG	220	220	1	AG	-0.148148	1.46398e-06	Down	Sig
K562	HNRNPC	Whole Cell	chr19	55531319	A	G	-	intronic	GP6	.	.	.	0	37	0	-	10	18	0.555556	AG	-0.55556	1.49607e-06	Down	Sig
K562	AKAP1	Whole Cell	chr6	150045755	A	G	-	UTR3	NUP43	NM_198887:c.*2350T>C	.	.	44	188	0.234043	AG	162	1583	0.102337	AG	0.131705	1.50695e-06	Up	Sig
K562	DDX6	Whole Cell	chr19	1106569	A	G	-	exonic	GPX4	.	unknown	UNKNOWN	2	10	0.2	AG	0	7700	0	-	0.2	1.51422e-06	Up	Sig
K562	UTP3	Whole Cell	chr2	217000467	A	G	+	intronic	XRCC5	.	.	.	10	10	1	AG	0	12	0	-	1	1.54644e-06	Up	Sig
HepG2	TIAL1	Whole Cell	chr16	89629763	A	G	+	UTR3	RPL13	NM_000977:c.*313A>G;NM_001243131:c.*313A>G;NM_033251:c.*313A>G	.	.	4	24	0.166667	AG	0	613	0	-	0.166667	1.56359e-06	Up	Sig
K562	ZC3H11A	Whole Cell	chr18	20877463	A	G	-	UTR3	TMEM241	NM_032933:c.*508T>C;NM_001318834:c.*508T>C	.	.	8	12	0.666667	AG	22	285	0.077193	AG	0.589474	1.60181e-06	Up	Sig
K562	U2AF2	Whole Cell	chr17	73939270	A	G	-	UTR3	ACOX1	NM_004035:c.*3559T>C;NM_001185039:c.*3559T>C;NM_007292:c.*3559T>C	.	.	6	23	0.26087	AG	0	168	0	-	0.26087	1.62056e-06	Up	Sig
HepG2	EIF3D	Cytosol	chr6	27792232	A	G	-	UTR3	H4C11	NM_021968:c.*18A>G	.	.	10	35	0.285714	AG	2	139	0.0143885	AG	0.271326	1.66799e-06	Up	Sig
HepG2	EIF3H	Cytosol	chr1	11968273	A	G	+	ncRNA_exonic	RNU5E-1	.	.	.	442	864	0.511574	AG	288	736	0.391304	AG	0.12027	1.67904e-06	Up	Sig
HepG2	AKAP1	Nucleus	chr12	51324119	A	G	+	UTR3	METTL7A	NM_014033:c.*186A>G	.	.	8	293	0.0273038	AG	16	84	0.190476	AG	-0.163172	1.69222e-06	Down	Sig
K562	HNRNPUL1	Whole Cell	chr19	34883447	A	G	+	intronic	GPI	.	.	.	64	99	0.646465	AG	2	22	0.090909	AG	0.555556	1.7137e-06	Up	Sig
K562	MTPAP	Whole Cell	chr19	9672536	A	G	-	UTR3	ZNF121	NM_001008727:c.*4080T>C;NM_001308269:c.*4080T>C	.	.	4	19	0.210526	AG	3	1147	0.002616	AG	0.207911	1.71624e-06	Up	Sig
K562	PUM1	Whole Cell	chr12	125398084	A	G	-	exonic	UBC	.	nonsynonymous SNV	UBC:NM_021009:exon2:c.A234C:p.Q78H	2	10	0.2	AG	1	12505	8e-05	AG	0.19992	1.72326e-06	Up	Sig
K562	ILF3	Nucleus	chr6	26125737	A	G	+	downstream	H2AC6	dist=819	.	.	10	30	0.333333	AG	0	70	0	-	0.333333	1.73567e-06	Up	Sig
K562	HNRNPC	Whole Cell	chr7	2409452	A	G	+	intronic	EIF3B	.	.	.	2	17	0.117647	AG	13	13	1	AG	-0.88235	1.75351e-06	Down	Sig
K562	HNRNPC	Whole Cell	chr19	58796549	A	G	+	ncRNA_intronic	ZNF8-ERVK3-1	.	.	.	0	12	0	-	15	17	0.882353	AG	-0.88235	1.75351e-06	Down	Sig
K562	HNRNPM	Whole Cell	chr1	27024500	A	G	+	intronic	ARID1A	.	.	.	14	81	0.17284	AG	0	117	0	-	0.17284	1.78751e-06	Up	Sig
HepG2	IGF2BP3	Whole Cell	chr1	45196770	A	G	+	ncRNA_exonic	RNU5D-1	.	.	.	0	31	0	-	29	66	0.439394	AG	-0.439394	1.79591e-06	Down	Sig
K562	U2AF2	Whole Cell	chr12	122998571	A	G	-	intronic	RSRC2	.	.	.	24	41	0.585366	AG	29	154	0.188312	AG	0.397054	1.81746e-06	Up	Sig
HepG2	BCCIP	Whole Cell	chr1	45196770	A	G	+	ncRNA_exonic	RNU5D-1	.	.	.	0	30	0	-	29	66	0.439394	AG	-0.439394	1.8444e-06	Down	Sig
K562	HLTF	Whole Cell	chr17	34932134	A	G	+	intronic	GGNBP2	.	.	.	14	25	0.56	AG	0	28	0	-	0.56	1.85418e-06	Up	Sig
K562	UPF1	Whole Cell	chr19	1590541	A	G	-	intronic	MBD3	.	.	.	7	31	0.225806	AG	7	538	0.013011	AG	0.212795	1.87093e-06	Up	Sig
K562	UPF1	Nucleus	chr11	93468644	A	G	-	upstream;downstream	SNORA40;TAF1D	dist=242;dist=89	.	.	9	23	0.391304	AG	2	105	0.0190476	AG	0.372257	1.88348e-06	Up	Sig
K562	APOBEC3C	Nucleus	chr15	45492610	A	G	+	intronic	SHF	.	.	.	15	22	0.681818	AG	0	20	0	-	0.681818	1.88551e-06	Up	Sig
K562	LARP7	Nucleus	chr1	11968273	A	G	+	ncRNA_exonic	RNU5E-1	.	.	.	81	117	0.692308	AG	228	512	0.445312	AG	0.246995	1.88814e-06	Up	Sig
K562	HNRNPC	Whole Cell	chr1	12665041	A	G	-	intronic	DHRS3	.	.	.	1	29	0.034483	AG	9	11	0.818182	AG	-0.7837	1.89463e-06	Down	Sig
K562	UPF1	Whole Cell	chr19	9673131	A	G	-	UTR3	ZNF121	NM_001008727:c.*3485T>C;NM_001308269:c.*3485T>C	.	.	6	30	0.2	AG	7	801	0.008739	AG	0.191261	1.90036e-06	Up	Sig
HepG2	ZC3H11A	Nucleus	chrX	132975294	A	G	-	intronic	GPC3	.	.	.	0	40	0	-	28	80	0.35	AG	-0.35	1.90688e-06	Down	Sig
K562	EXOSC5	Cytosol	chr16	223623	A	G	-	UTR3	HBA2	NM_000517:c.*24A>G	.	.	5	26	0.192308	AG	0	309	0	-	0.192308	1.92785e-06	Up	Sig
K562	HNRNPK	Whole Cell	chr5	1333592	A	G	-	intronic	CLPTM1L	.	.	.	4	30	0.133333	AG	27	38	0.710526	AG	-0.57719	1.95638e-06	Down	Sig
K562	TIA1	Whole Cell	chr4	57326879	A	G	+	UTR3	PAICS	NM_006452:c.*1175A>G;NM_001079524:c.*1175A>G;NM_001079525:c.*1175A>G	.	.	7	16	0.4375	AG	128	3114	0.041105	AG	0.396395	1.96623e-06	Up	Sig
HepG2	SLTM	Nucleus	chr1	11968273	A	G	+	ncRNA_exonic	RNU5E-1	.	.	.	88	118	0.745763	AG	176	355	0.495775	AG	0.249988	2.04334e-06	Up	Sig
HepG2	UPF1	Whole Cell	chr3	14986137	A	G	-	ncRNA_exonic	FGD5-AS1	.	.	.	4	135	0.0296296	AG	51	269	0.189591	AG	-0.159961	2.0953e-06	Down	Sig
K562	ILF3	Whole Cell	chr6	26125737	A	G	+	downstream	H2AC6	dist=819	.	.	10	30	0.333333	AG	19	440	0.043182	AG	0.290152	2.10023e-06	Up	Sig
K562	U2AF2	Whole Cell	chr2	38975599	A	G	-	intronic	SRSF7	.	.	.	7	63	0.111111	AG	0	328	0	-	0.111111	2.10662e-06	Up	Sig
K562	BUD13	Cytosol	chr1	91853000	A	G	-	intronic	HFM1	.	.	.	3	17	0.176471	AG	0	1230	0	-	0.176471	2.10914e-06	Up	Sig
HepG2	RBM15	Nucleus	chr1	11968273	A	G	+	ncRNA_exonic	RNU5E-1	.	.	.	288	433	0.665127	AG	176	355	0.495775	AG	0.169352	2.1182e-06	Up	Sig
K562	UPF1	Whole Cell	chr16	22296860	A	G	+	UTR3	EEF2K	NM_013302:c.*1543A>G	.	.	23	52	0.442308	AG	50	350	0.142857	AG	0.299451	2.16027e-06	Up	Sig
K562	DDX55	Whole Cell	chr17	38974612	A	G	-	UTR3	KRT10	NM_000421:c.*116T>C	.	.	16	98	0.163265	AG	1067	2731	0.390699	AG	-0.22743	2.20079e-06	Down	Sig
HepG2	SAFB	Nucleus	chr11	65208818	A	G	+	ncRNA_exonic	NEAT1	.	.	.	123	300	0.41	AG	30	156	0.192308	AG	0.217692	2.23263e-06	Up	Sig
HepG2	DDX3X	Whole Cell	chr5	42801006	A	G	-	exonic	SELENOP	.	unknown	UNKNOWN	2	18	0.111111	AG	0	11576	0	-	0.111111	2.27663e-06	Up	Sig
K562	DROSHA	Whole Cell	chr22	17088683	A	G	+	ncRNA_intronic	TPTEP1	.	.	.	13	19	0.684211	AG	9	75	0.12	AG	0.564211	2.28613e-06	Up	Sig
K562	UPF1	Whole Cell	chr16	29679576	A	G	+	UTR3	SPN	NM_001030288:c.*3324A>G;NM_003123:c.*3324A>G	.	.	23	78	0.294872	AG	122	1261	0.096749	AG	0.198123	2.2884e-06	Up	Sig
K562	UPF1	Cytosol	chr3	156259341	A	G	-	UTR3	SSR3	NM_001308204:c.*1651T>C;NM_001308205:c.*1651T>C;NM_007107:c.*1651T>C;NM_001308197:c.*1651T>C	.	.	25	38	0.657895	AG	9	54	0.166667	AG	0.491228	2.31921e-06	Up	Sig
K562	AKAP1	Whole Cell	chr19	11256689	A	G	-	UTR3	SPC24	NM_001317033:c.*1170T>C;NM_182513:c.*1170T>C;NM_001317031:c.*325T>C	.	.	44	143	0.307692	AG	366	2489	0.147047	AG	0.160645	2.354e-06	Up	Sig
K562	HNRNPM	Whole Cell	chr19	54711393	A	G	+	exonic	RPS9	.	nonsynonymous SNV	RPS9:NM_001321705:exon4:c.A412G:p.K138E,RPS9:NM_001013:exon5:c.A535G:p.K179E,RPS9:NM_001321701:exon5:c.A535G:p.K179E,RPS9:NM_001321702:exon5:c.A535G:p.K179E,RPS9:NM_001321704:exon5:c.A535G:p.K179E	2	11	0.181818	AG	1	11812	8.47e-05	AG	0.181734	2.3598e-06	Up	Sig
HepG2	QKI	Nucleus	chr7	138201126	A	G	+	intronic	TRIM24	.	.	.	1	119	0.00840336	AG	11	45	0.244444	AG	-0.236041	2.36309e-06	Down	Sig
K562	XRCC6	Whole Cell	chr22	22147940	A	G	-	intronic	MAPK1	.	.	.	14	22	0.636364	AG	15	113	0.132743	AG	0.50362	2.36774e-06	Up	Sig
K562	MATR3	Whole Cell	chr2	38531237	A	G	-	intronic	ATL2	.	.	.	9	43	0.209302	AG	0	125	0	-	0.209302	2.38711e-06	Up	Sig
K562	HNRNPC	Whole Cell	chr7	86791444	A	G	+	intronic	DMTF1	.	.	.	12	84	0.142857	AG	0	152	0	-	0.142857	2.40947e-06	Up	Sig
HepG2	HNRNPC	Nucleus	chr17	76191307	A	G	+	intronic	AFMID	.	.	.	0	281	0	-	5	25	0.2	AG	-0.2	2.45571e-06	Down	Sig
HepG2	DHX30	Whole Cell	chr5	81573645	A	G	-	exonic	RPS23	.	synonymous SNV	RPS23:NM_001025:exon2:c.A31C:p.R11R	2	18	0.111111	AG	0	11123	0	-	0.111111	2.46554e-06	Up	Sig
K562	PHF6	Whole Cell	chr19	34883447	A	G	+	intronic	GPI	.	.	.	36	53	0.679245	AG	2	22	0.090909	AG	0.588336	2.47273e-06	Up	Sig
K562	RBFOX2	Whole Cell	chr16	89014291	A	G	-	intronic	CBFA2T3;LOC100129697	.	.	.	0	45	0	-	8	15	0.533333	AG	-0.53333	2.51503e-06	Down	Sig
K562	HLTF	Whole Cell	chr4	79740871	A	G	+	intronic	BMP2K	.	.	.	19	30	0.633333	AG	26	140	0.185714	AG	0.447619	2.53224e-06	Up	Sig
K562	KHSRP	Whole Cell	chr3	160130381	A	G	+	ncRNA_intronic	TRIM59-IFT80	.	.	.	23	169	0.136095	AG	15	494	0.030364	AG	0.10573	2.53228e-06	Up	Sig
K562	AQR	Nucleus	chr11	93468796	A	G	-	UTR3	TAF1D	NM_024116:c.*531T>C	.	.	118	128	0.921875	AG	49	75	0.653333	AG	0.268542	2.53373e-06	Up	Sig
K562	LIN28B	Whole Cell	chr15	83686055	A	G	+	UTR3	BTBD1	NM_025238:c.*764T>C;NM_001011885:c.*967T>C	.	.	29	174	0.166667	AG	1071	3245	0.330046	AG	-0.16338	2.60644e-06	Down	Sig
K562	HNRNPC	Whole Cell	chr1	38327700	A	G	-	UTR3	INPP5B	NM_001297434:c.*287T>C;NM_001365821:c.*287T>C;NM_001365822:c.*287T>C;NM_001350228:c.*287T>C;NM_005540:c.*287T>C;NM_001365824:c.*287T>C;NM_001365823:c.*287T>C;NM_001365825:c.*287T>C;NM_001350227:c.*287T>C;NM_001365820:c.*287T>C	.	.	29	91	0.318681	AG	16	188	0.085106	AG	0.233575	2.73779e-06	Up	Sig
HepG2	UCHL5	Nucleus	chr11	65208818	A	G	+	ncRNA_exonic	NEAT1	.	.	.	41	83	0.493976	AG	30	156	0.192308	AG	0.301668	2.74266e-06	Up	Sig
K562	HNRNPUL1	Cytosol	chr1	11968273	A	G	+	ncRNA_exonic	RNU5E-1	.	.	.	110	211	0.521327	AG	303	882	0.343537	AG	0.17779	2.74287e-06	Up	Sig
K562	AKAP1	Nucleus	chr19	18477901	A	G	+	UTR3	PGPEP1	NM_001300927:c.*3569A>G;NM_001329478:c.*3508A>G;NM_001329477:c.*3508A>G;NM_001308366:c.*3582A>G;NM_017712:c.*3508A>G	.	.	21	36	0.583333	AG	0	21	0	-	0.583333	2.78097e-06	Up	Sig
K562	SMNDC1	Nucleus	chr1	11968273	A	G	+	ncRNA_exonic	RNU5E-1	.	.	.	840	1484	0.566038	AG	228	512	0.445312	AG	0.120725	2.80786e-06	Up	Sig
HepG2	RBM15	Cytosol	chr1	45196770	A	G	+	ncRNA_exonic	RNU5D-1	.	.	.	0	22	0	-	315	700	0.45	AG	-0.45	2.83001e-06	Down	Sig
K562	HNRNPC	Whole Cell	chr1	21473211	A	G	-	intronic	EIF4G3	.	.	.	0	11	0	-	11	11	1	AG	-1	2.83514e-06	Down	Sig
K562	UTP3	Whole Cell	chr2	217000472	A	G	+	intronic	XRCC5	.	.	.	10	10	1	AG	0	11	0	-	1	2.83514e-06	Up	Sig
K562	CPSF6	Cytosol	chr4	190864384	A	G	+	exonic	FRG1	.	synonymous SNV	FRG1:NM_004477:exon2:c.A90G:p.K30K	14	37	0.378378	AG	9	152	0.0592105	AG	0.319168	2.88672e-06	Up	Sig
K562	U2AF2	Whole Cell	chr20	34314348	A	G	-	intronic	RBM39	.	.	.	7	11	0.636364	AG	8	155	0.051613	AG	0.584751	2.92152e-06	Up	Sig
K562	AKAP1	Whole Cell	chr1	160967890	A	G	-	UTR3	F11R	NM_016946:c.*771T>C;NM_001348091:c.*771T>C	.	.	24	71	0.338028	AG	144	1213	0.118714	AG	0.219314	2.93664e-06	Up	Sig
K562	HLTF	Whole Cell	chr22	22144649	A	G	-	intronic	MAPK1	.	.	.	14	28	0.5	AG	2	50	0.04	AG	0.46	2.96798e-06	Up	Sig
K562	HNRNPU	Whole Cell	chr13	111552387	A	G	-	intronic	ANKRD10	.	.	.	32	48	0.666667	AG	237	732	0.32377	AG	0.342896	2.99732e-06	Up	Sig
K562	HNRNPC	Whole Cell	chr19	13871461	A	G	+	intronic	CCDC130	.	.	.	6	19	0.315789	AG	0	120	0	-	0.315789	3.0215e-06	Up	Sig
K562	DROSHA	Whole Cell	chr1	52540543	A	G	+	intronic	BTF3L4	.	.	.	9	13	0.692308	AG	3	54	0.055556	AG	0.636752	3.02626e-06	Up	Sig
K562	EFTUD2	Whole Cell	chr17	66037067	A	G	+	intronic	KPNA2	.	.	.	9	15	0.6	AG	1	45	0.022222	AG	0.577778	3.02714e-06	Up	Sig
K562	HNRNPC	Whole Cell	chr1	151024085	A	G	-	UTR3	CDC42SE1	NM_001038707:c.*1735T>C;NM_020239:c.*1735T>C	.	.	3	29	0.103448	AG	0	1903	0	-	0.103448	3.0449e-06	Up	Sig
K562	HNRNPA1	Whole Cell	chr19	34883447	A	G	+	intronic	GPI	.	.	.	60	95	0.631579	AG	2	22	0.090909	AG	0.54067	3.04997e-06	Up	Sig
HepG2	HNRNPL	Whole Cell	chr1	11968273	A	G	+	ncRNA_exonic	RNU5E-1	.	.	.	257	378	0.679894	AG	57	129	0.44186	AG	0.238034	3.12897e-06	Up	Sig
K562	TIA1	Whole Cell	chr20	34301749	A	G	-	intronic	RBM39	.	.	.	5	16	0.3125	AG	6	572	0.01049	AG	0.30201	3.18583e-06	Up	Sig
HepG2	UPF1	Nucleus	chr14	23442114	A	G	-	UTR3	AJUBA	NM_032876:c.*538T>C;NM_198086:c.*538T>C	.	.	211	222	0.95045	AG	143	179	0.798883	AG	0.151568	3.20359e-06	Up	Sig
K562	IGF2BP1	Cytosol	chr4	57326875	A	G	+	UTR3	PAICS	NM_006452:c.*1171A>G;NM_001079524:c.*1171A>G;NM_001079525:c.*1171A>G	.	.	46	160	0.2875	AG	0	46	0	-	0.2875	3.20498e-06	Up	Sig
HepG2	SUPV3L1	Cytosol	chr1	11968273	A	G	+	ncRNA_exonic	RNU5E-1	.	.	.	71	113	0.628319	AG	288	736	0.391304	AG	0.237014	3.21455e-06	Up	Sig
K562	UPF1	Whole Cell	chr11	88055691	A	G	-	UTR3	CTSC	NM_001114173:c.*3854T>C;NM_148170:c.*3910T>C	.	.	8	10	0.8	AG	10	103	0.097087	AG	0.702913	3.22188e-06	Up	Sig
HepG2	FASTKD2	Whole Cell	chr6	27792228	A	G	-	UTR3	H4C11	NM_021968:c.*14A>G	.	.	12	16	0.75	AG	650	652	0.996933	AG	-0.246933	3.22494e-06	Down	Sig
K562	HNRNPM	Whole Cell	chr5	10380782	A	G	+	intronic	MARCHF6	.	.	.	23	33	0.69697	AG	6	39	0.153846	AG	0.543124	3.24353e-06	Up	Sig
HepG2	XRN2	Whole Cell	chr20	36147572	A	G	-	exonic	BLCAP	.	nonsynonymous SNV	BLCAP:NM_001167821:exon2:c.A5C:p.Y2S,BLCAP:NM_001167822:exon2:c.A5C:p.Y2S,BLCAP:NM_001167823:exon2:c.A5C:p.Y2S,BLCAP:NM_001317074:exon2:c.A5C:p.Y2S,BLCAP:NM_001317075:exon2:c.A5C:p.Y2S,BLCAP:NM_006698:exon2:c.A5C:p.Y2S,BLCAP:NM_001167820:exon3:c.A5C:p.Y2S	8	11	0.727273	AG	11	129	0.0852713	AG	0.642001	3.31111e-06	Up	Sig
K562	SF3B4	Whole Cell	chr7	105180626	A	G	+	intronic	RINT1	.	.	.	0	96	0	-	6	16	0.375	AG	-0.375	3.34726e-06	Down	Sig
K562	SAFB	Whole Cell	chr16	89014291	A	G	-	intronic	CBFA2T3;LOC100129697	.	.	.	0	43	0	-	8	15	0.533333	AG	-0.53333	3.35716e-06	Down	Sig
K562	HNRNPC	Whole Cell	chr22	20416563	A	G	-	ncRNA_intronic	FAM230G	.	.	.	0	14	0	-	10	11	0.909091	AG	-0.90909	3.36519e-06	Down	Sig
K562	HLTF	Whole Cell	chr17	34022039	A	G	+	intronic	AP2B1	.	.	.	1	15	0.066667	AG	10	10	1	AG	-0.93333	3.36519e-06	Down	Sig
K562	HLTF	Whole Cell	chr12	131287260	A	G	-	intronic	STX2	.	.	.	17	26	0.653846	AG	42	213	0.197183	AG	0.456663	3.37185e-06	Up	Sig
HepG2	FASTKD2	Whole Cell	chr6	27792232	A	G	-	UTR3	H4C11	NM_021968:c.*18A>G	.	.	4	16	0.25	AG	0	322	0	-	0.25	3.40684e-06	Up	Sig
K562	ZNF622	Whole Cell	chr4	166263540	A	G	+	UTR3	MSMO1	NM_001017369:c.*442A>G;NM_006745:c.*442A>G	.	.	3	20	0.15	AG	0	1239	0	-	0.15	3.43569e-06	Up	Sig
HepG2	HNRNPC	Whole Cell	chr19	18477329	A	G	+	UTR3	PGPEP1	NM_001300927:c.*2997A>G;NM_001329478:c.*2936A>G;NM_001329477:c.*2936A>G;NM_001308366:c.*3010A>G;NM_017712:c.*2936A>G	.	.	3	35	0.0857143	AG	29	51	0.568627	AG	-0.482913	3.46155e-06	Down	Sig
K562	AKAP1	Nucleus	chr1	160967816	A	G	-	UTR3	F11R	NM_016946:c.*845T>C;NM_001348091:c.*845T>C	.	.	82	243	0.337449	AG	6	77	0.0779221	AG	0.259526	3.46966e-06	Up	Sig
K562	HNRNPUL1	Cytosol	chr15	45492610	A	G	+	intronic	SHF	.	.	.	3	12	0.25	AG	0	711	0	-	0.25	3.50722e-06	Up	Sig
K562	UPF1	Nucleus	chr1	160966351	A	G	-	UTR3	F11R	NM_016946:c.*2310T>C;NM_001348091:c.*2310T>C	.	.	65	163	0.398773	AG	11	88	0.125	AG	0.273773	3.50767e-06	Up	Sig
K562	RBFOX2	Cytosol	chr20	29633900	A	G	+	ncRNA_exonic	FRG1BP	.	.	.	3	22	0.136364	AG	23	29	0.793103	AG	-0.65674	3.51612e-06	Down	Sig
K562	U2AF2	Whole Cell	chr5	137905971	A	G	-	intronic	HSPA9	.	.	.	9	12	0.75	AG	23	189	0.121693	AG	0.628307	3.55682e-06	Up	Sig
K562	DDX21	Whole Cell	chr12	125398280	A	G	+	exonic	UBC	.	nonsynonymous SNV	UBC:NM_021009:exon2:c.T38C:p.I13T	2	15	0.133333	AG	5	34419	0.000145	AG	0.133188	3.71475e-06	Up	Sig
K562	UCHL5	Cytosol	chr4	190864384	A	G	+	exonic	FRG1	.	synonymous SNV	FRG1:NM_004477:exon2:c.A90G:p.K30K	18	56	0.321429	AG	9	152	0.0592105	AG	0.262218	3.72304e-06	Up	Sig
HepG2	EIF3H	Nucleus	chr1	45196770	A	G	+	ncRNA_exonic	RNU5D-1	.	.	.	0	82	0	-	18	89	0.202247	AG	-0.202247	3.7437e-06	Down	Sig
HepG2	UPF1	Nucleus	chr14	23442148	A	G	-	UTR3	AJUBA	NM_032876:c.*504T>C;NM_198086:c.*504T>C	.	.	49	282	0.173759	AG	7	186	0.0376344	AG	0.136124	3.79523e-06	Up	Sig
K562	AKAP8L	Nucleus	chr3	52027849	A	G	-	exonic	RPL29	.	nonsynonymous SNV	RPL29:NM_000992:exon4:c.A396C:p.Q132H	3	11	0.272727	AG	0	621	0	-	0.272727	3.94047e-06	Up	Sig
K562	U2AF2	Whole Cell	chr6	26127959	A	G	+	intergenic	H2AC6;H1-4	dist=3041;dist=28600	.	.	10	31	0.322581	AG	75	1441	0.052047	AG	0.270533	3.98018e-06	Up	Sig
K562	UPF1	Whole Cell	chr19	39981250	A	G	+	UTR3	TIMM50	NM_001329559:c.*790A>G;NM_001001563:c.*790A>G	.	.	16	49	0.326531	AG	25	339	0.073746	AG	0.252784	3.98187e-06	Up	Sig
HepG2	HNRNPA1	Cytosol	chr12	56510650	A	G	+	intronic	RPL41	.	.	.	9	35	0.257143	AG	0	92	0	-	0.257143	3.98409e-06	Up	Sig
K562	DROSHA	Nucleus	chr11	93468644	A	G	-	upstream;downstream	SNORA40;TAF1D	dist=242;dist=89	.	.	6	11	0.545455	AG	2	105	0.0190476	AG	0.526407	4.0254e-06	Up	Sig
K562	ZC3H11A	Whole Cell	chr3	52027778	A	G	-	exonic	RPL29	.	nonsynonymous SNV	RPL29:NM_000992:exon4:c.A467C:p.K156T	2	13	0.153846	AG	3	19553	0.000153	AG	0.153693	4.07056e-06	Up	Sig
K562	ILF3	Whole Cell	chr4	79788133	A	G	+	intronic	BMP2K	.	.	.	5	25	0.2	AG	3	578	0.00519	AG	0.19481	4.18304e-06	Up	Sig
HepG2	HNRNPL	Whole Cell	chr2	133013144	A	G	+	intergenic	ANKRD30BL;MIR663B	dist=93619;dist=1395	.	.	7	11	0.636364	AG	199	199	1	AG	-0.363636	4.19108e-06	Down	Sig
K562	RBFOX2	Whole Cell	chr4	771590	A	G	-	intergenic	PCGF3;LOC100129917	dist=6822;dist=2347	.	.	9	12	0.75	AG	26	206	0.126214	AG	0.623786	4.19174e-06	Up	Sig
HepG2	PPIG	Whole Cell	chr14	21966481	A	G	-	exonic	METTL3	.	nonsynonymous SNV	METTL3:NM_019852:exon11:c.A1664C:p.H555P	4	20	0.2	AG	0	389	0	-	0.2	4.21698e-06	Up	Sig
K562	AKAP1	Whole Cell	chr12	51324639	A	G	+	UTR3	METTL7A	NM_014033:c.*706A>G	.	.	18	48	0.375	AG	98	885	0.110734	AG	0.264266	4.22029e-06	Up	Sig
K562	HNRNPC	Whole Cell	chr20	60737199	A	G	+	intronic	SS18L1	.	.	.	8	17	0.470588	AG	0	49	0	-	0.470588	4.23256e-06	Up	Sig
HepG2	EIF3H	Whole Cell	chr17	79477642	A	G	-	UTR3	ACTG1	NM_001614:c.*74T>C;NM_001199954:c.*74T>C	.	.	2	11	0.181818	AG	0	5068	0	-	0.181818	4.26503e-06	Up	Sig
K562	AQR	Whole Cell	chr8	11666253	A	G	+	exonic	FDFT1	.	nonsynonymous SNV	FDFT1:NM_001287750:exon1:c.A227G:p.H76R	0	37	0	-	17	43	0.395349	AG	-0.39535	4.30661e-06	Down	Sig
K562	FXR2	Nucleus	chr3	127790249	A	G	+	UTR3	SEC61A1	NM_013336:c.*1744A>G	.	.	7	16	0.4375	AG	0	62	0	-	0.4375	4.33021e-06	Up	Sig
K562	UPF1	Whole Cell	chr12	51324506	A	G	+	UTR3	METTL7A	NM_014033:c.*573A>G	.	.	19	79	0.240506	AG	52	786	0.066158	AG	0.174349	4.34706e-06	Up	Sig
K562	AKAP1	Whole Cell	chr6	150045788	A	G	-	UTR3	NUP43	NM_198887:c.*2317T>C	.	.	81	155	0.522581	AG	407	1233	0.330089	AG	0.192491	4.35686e-06	Up	Sig
HepG2	UPF1	Whole Cell	chr7	44873106	A	G	-	intronic	H2AZ2	.	.	.	0	90	0	-	13	63	0.206349	AG	-0.206349	4.37388e-06	Down	Sig
K562	NOLC1	Whole Cell	chr17	20904323	A	G	+	UTR3	USP22	NM_015276:c.*2021T>C	.	.	3	22	0.136364	AG	0	1258	0	-	0.136364	4.41632e-06	Up	Sig
K562	HNRNPC	Whole Cell	chrX	16782866	A	G	+	UTR3	SYAP1	NM_032796:c.*4384A>G	.	.	0	30	0	-	79	216	0.365741	AG	-0.36574	4.43158e-06	Down	Sig
K562	DROSHA	Cytosol	chr3	195795946	A	G	-	intronic	TFRC	.	.	.	8	19	0.421053	AG	0	56	0	-	0.421053	4.47998e-06	Up	Sig
HepG2	SUB1	Nucleus	chr1	45196770	A	G	+	ncRNA_exonic	RNU5D-1	.	.	.	13	16	0.8125	AG	18	89	0.202247	AG	0.610253	4.50632e-06	Up	Sig
HepG2	UPF1	Whole Cell	chr15	65442476	A	G	-	UTR3	CLPX	NM_006660:c.*685T>C	.	.	0	111	0	-	8	34	0.235294	AG	-0.235294	4.55984e-06	Down	Sig
K562	UPF1	Whole Cell	chr15	41591342	A	G	+	ncRNA_exonic	OIP5-AS1	.	.	.	20	25	0.8	AG	127	383	0.331593	AG	0.468407	4.59456e-06	Up	Sig
K562	KHSRP	Whole Cell	chr19	34883447	A	G	+	intronic	GPI	.	.	.	48	75	0.64	AG	2	22	0.090909	AG	0.549091	4.59612e-06	Up	Sig
K562	UPF1	Whole Cell	chr17	27270642	A	G	-	ncRNA_intronic	LOC101927018	.	.	.	28	77	0.363636	AG	1	46	0.021739	AG	0.341897	4.62461e-06	Up	Sig
K562	HNRNPC	Whole Cell	chr10	75536194	A	G	+	downstream	FUT11	dist=218	.	.	104	142	0.732394	AG	77	163	0.472393	AG	0.260002	4.64813e-06	Up	Sig
K562	ZC3H11A	Whole Cell	chr10	5807920	A	G	-	UTR3	GDI2	NM_001494:c.*49T>C;NM_001115156:c.*49T>C	.	.	2	19	0.105263	AG	0	8516	0	-	0.105263	4.69537e-06	Up	Sig
K562	NIPBL	Nucleus	chr3	6617093	A	G	+	intergenic	MIR4790;GRM7-AS3	dist=1325153;dist=56952	.	.	53	66	0.80303	AG	18	48	0.375	AG	0.42803	4.73277e-06	Up	Sig
HepG2	ILF3	Nucleus	chr17	76191307	A	G	+	intronic	AFMID	.	.	.	0	243	0	-	5	25	0.2	AG	-0.2	4.78788e-06	Down	Sig
HepG2	PCBP2	Whole Cell	chr1	45196770	A	G	+	ncRNA_exonic	RNU5D-1	.	.	.	0	27	0	-	29	66	0.439394	AG	-0.439394	4.82603e-06	Down	Sig
K562	SAFB	Whole Cell	chr5	130539846	A	G	+	UTR3	LYRM7	NM_001293735:c.*4593A>G;NM_181705:c.*4552A>G	.	.	8	35	0.228571	AG	20	845	0.023669	AG	0.204903	4.82807e-06	Up	Sig
HepG2	YBX3	Nucleus	chr19	48374538	A	G	-	UTR3	SULT2A1	NM_003167:c.*174T>C	.	.	6	80	0.075	AG	18	41	0.439024	AG	-0.364024	4.94499e-06	Down	Sig
K562	DDX6	Cytosol	chr1	11968273	A	G	+	ncRNA_exonic	RNU5E-1	.	.	.	133	265	0.501887	AG	303	882	0.343537	AG	0.158349	4.99684e-06	Up	Sig
K562	WDR3	Whole Cell	chr17	79477458	A	G	-	UTR3	ACTG1	NM_001614:c.*258T>C;NM_001199954:c.*258T>C	.	.	2	13	0.153846	AG	1	9622	0.000104	AG	0.153742	5.03798e-06	Up	Sig
HepG2	UPF1	Whole Cell	chr14	53243394	A	G	-	UTR3	GNPNAT1	NM_198066:c.*1635T>C	.	.	0	94	0	-	16	90	0.177778	AG	-0.177778	5.09145e-06	Down	Sig
K562	UPF1	Whole Cell	chr19	5710655	A	G	-	intronic	LONP1	.	.	.	6	38	0.157895	AG	2	425	0.004706	AG	0.153189	5.15667e-06	Up	Sig
HepG2	FAM120A	Cytosol	chr1	45196770	A	G	+	ncRNA_exonic	RNU5D-1	.	.	.	0	21	0	-	315	700	0.45	AG	-0.45	5.15697e-06	Down	Sig
K562	U2AF2	Whole Cell	chr1	24301309	A	G	-	intronic	SRSF10	.	.	.	6	14	0.428571	AG	0	75	0	-	0.428571	5.16772e-06	Up	Sig
K562	AKAP1	Cytosol	chr4	57326875	A	G	+	UTR3	PAICS	NM_006452:c.*1171A>G;NM_001079524:c.*1171A>G;NM_001079525:c.*1171A>G	.	.	17	52	0.326923	AG	0	46	0	-	0.326923	5.18292e-06	Up	Sig
K562	RBFOX2	Whole Cell	chr1	207942336	A	G	+	intronic	CD46	.	.	.	40	115	0.347826	AG	90	584	0.15411	AG	0.193716	5.29513e-06	Up	Sig
K562	UPF1	Whole Cell	chr12	69237552	A	G	+	UTR3	MDM2	NM_001145339:c.*3923A>G;NM_002392:c.*3923A>G;NM_001367990:c.*3923A>G;NM_001278462:c.*3923A>G;NM_001145340:c.*3923A>G;NM_001145337:c.*3923A>G	.	.	5	24	0.208333	AG	9	1084	0.008303	AG	0.200031	5.41634e-06	Up	Sig
K562	WRN	Whole Cell	chr9	134071602	A	G	+	intronic	NUP214	.	.	.	6	10	0.6	AG	1	68	0.014706	AG	0.585294	5.45062e-06	Up	Sig
K562	WRN	Whole Cell	chr9	134071602	A	G	+	intronic	NUP214	.	.	.	6	10	0.6	AG	1	68	0.014706	AG	0.585294	5.45062e-06	Up	Sig
K562	EFTUD2	Whole Cell	chr17	79478136	A	G	-	splicing	ACTG1	NM_001614:exon5:c.803-2T>C;NM_001199954:exon5:c.803-2T>C	.	.	0	99	0	-	30	208	0.144231	AG	-0.14423	5.45768e-06	Down	Sig
K562	HNRNPC	Whole Cell	chr17	43119315	A	G	-	intronic	DCAKD	.	.	.	2	11	0.181818	AG	18	18	1	AG	-0.81818	5.49176e-06	Down	Sig
K562	HNRNPC	Cytosol	chr20	60737199	A	G	+	intronic	SS18L1	.	.	.	8	17	0.470588	AG	0	47	0	-	0.470588	5.49234e-06	Up	Sig
K562	HNRNPC	Whole Cell	chrX	16874087	A	G	-	intronic	RBBP7	.	.	.	0	10	0	-	13	14	0.928571	AG	-0.92857	5.60865e-06	Down	Sig
K562	HNRNPC	Whole Cell	chr22	20416573	A	G	-	ncRNA_intronic	FAM230G	.	.	.	0	13	0	-	10	11	0.909091	AG	-0.90909	5.60865e-06	Down	Sig
HepG2	ILF3	Nucleus	chr2	133013144	A	G	+	intergenic	ANKRD30BL;MIR663B	dist=93619;dist=1395	.	.	11	21	0.52381	AG	38	38	1	AG	-0.47619	5.61396e-06	Down	Sig
K562	AKAP1	Whole Cell	chr1	160966351	A	G	-	UTR3	F11R	NM_016946:c.*2310T>C;NM_001348091:c.*2310T>C	.	.	16	51	0.313725	AG	88	1052	0.08365	AG	0.230075	5.62567e-06	Up	Sig
K562	U2AF2	Whole Cell	chr16	71958419	A	G	+	intronic	IST1	.	.	.	6	22	0.272727	AG	0	126	0	-	0.272727	5.66433e-06	Up	Sig
HepG2	AKAP1	Whole Cell	chr1	160966351	A	G	-	UTR3	F11R	NM_016946:c.*2310T>C;NM_001348091:c.*2310T>C	.	.	0	118	0	-	26	200	0.13	AG	-0.13	5.73996e-06	Down	Sig
K562	UPF1	Whole Cell	chr7	158530891	A	G	-	intronic	ESYT2	.	.	.	141	157	0.898089	AG	22	39	0.564103	AG	0.333987	5.96486e-06	Up	Sig
K562	HNRNPC	Whole Cell	chr5	32156600	A	G	-	intronic	GOLPH3	.	.	.	0	24	0	-	12	20	0.6	AG	-0.6	5.97278e-06	Down	Sig
K562	GPKOW	Whole Cell	chr19	34883447	A	G	+	intronic	GPI	.	.	.	29	43	0.674419	AG	2	22	0.090909	AG	0.58351	5.97432e-06	Up	Sig
K562	KHSRP	Whole Cell	chr6	3069991	A	G	+	intronic	RIPK1	.	.	.	11	11	1	AG	2	16	0.125	AG	0.875	5.98256e-06	Up	Sig
K562	ILF3	Nucleus	chr4	57326879	A	G	+	UTR3	PAICS	NM_006452:c.*1175A>G;NM_001079524:c.*1175A>G;NM_001079525:c.*1175A>G	.	.	12	42	0.285714	AG	3	120	0.025	AG	0.260714	6.05073e-06	Up	Sig
K562	TIA1	Cytosol	chr1	11968273	A	G	+	ncRNA_exonic	RNU5E-1	.	.	.	47	77	0.61039	AG	303	882	0.343537	AG	0.266852	6.09158e-06	Up	Sig
HepG2	PRPF4	Whole Cell	chr6	35437998	A	G	+	exonic	RPL10A	.	nonsynonymous SNV	RPL10A:NM_007104:exon5:c.A353G:p.K118R	2	16	0.125	AG	0	6235	0	-	0.125	6.14302e-06	Up	Sig
K562	HLTF	Whole Cell	chr3	37307273	A	G	+	intronic	GOLGA4	.	.	.	13	25	0.52	AG	0	28	0	-	0.52	6.18058e-06	Up	Sig
K562	UPF1	Whole Cell	chr9	111847502	A	G	-	intronic	TMEM245	.	.	.	51	103	0.495146	AG	2	32	0.0625	AG	0.432646	6.2209e-06	Up	Sig
HepG2	ZNF800	Nucleus	chr1	91853000	A	G	-	intronic	HFM1	.	.	.	2	12	0.166667	AG	0	4579	0	-	0.166667	6.26403e-06	Up	Sig
K562	DROSHA	Nucleus	chr1	207942343	A	G	+	intronic	CD46	.	.	.	7	14	0.5	AG	2	87	0.0229885	AG	0.477011	6.27412e-06	Up	Sig
HepG2	UPF1	Whole Cell	chr16	9198071	A	G	+	intronic	C16orf72	.	.	.	7	16	0.4375	AG	2	103	0.0194175	AG	0.418083	6.35124e-06	Up	Sig
K562	RBFOX2	Whole Cell	chr1	207942343	A	G	+	intronic	CD46	.	.	.	28	97	0.28866	AG	68	639	0.106416	AG	0.182244	6.36102e-06	Up	Sig
K562	AKAP1	Whole Cell	chr1	38326700	A	G	-	UTR3	INPP5B	NM_001297434:c.*1287T>C;NM_001365821:c.*1287T>C;NM_001365822:c.*1287T>C;NM_001350228:c.*1287T>C;NM_005540:c.*1287T>C;NM_001365824:c.*1287T>C;NM_001365823:c.*1287T>C;NM_001365825:c.*1287T>C;NM_001350227:c.*1287T>C;NM_001365820:c.*1287T>C	.	.	26	85	0.305882	AG	57	542	0.105166	AG	0.200716	6.38144e-06	Up	Sig
K562	U2AF2	Whole Cell	chr2	170662555	A	G	+	intronic	SSB	.	.	.	4	15	0.266667	AG	0	253	0	-	0.266667	6.49487e-06	Up	Sig
HepG2	UPF1	Whole Cell	chr14	75202995	A	G	+	UTR3	FCF1	NM_001318508:c.*1362A>G;NM_015962:c.*1362A>G	.	.	0	88	0	-	10	43	0.232558	AG	-0.232558	6.64777e-06	Down	Sig
K562	HNRNPC	Whole Cell	chr8	30536619	A	G	-	UTR3	GSR	NM_001195104:c.*418T>C;NM_001195103:c.*418T>C;NM_001195102:c.*418T>C;NM_000637:c.*418T>C	.	.	3	21	0.142857	AG	3	2848	0.001053	AG	0.141804	6.67028e-06	Up	Sig
K562	SAFB2	Whole Cell	chr19	34883447	A	G	+	intronic	GPI	.	.	.	105	179	0.586592	AG	2	22	0.090909	AG	0.495683	6.78595e-06	Up	Sig
K562	SF3B4	Whole Cell	chr17	79478136	A	G	-	splicing	ACTG1	NM_001614:exon5:c.803-2T>C;NM_001199954:exon5:c.803-2T>C	.	.	1	124	0.008065	AG	30	208	0.144231	AG	-0.13617	6.83115e-06	Down	Sig
K562	RBM22	Nucleus	chr15	45492610	A	G	+	intronic	SHF	.	.	.	12	18	0.666667	AG	0	20	0	-	0.666667	6.85657e-06	Up	Sig
HepG2	TIAL1	Nucleus	chr2	85770935	A	G	-	UTR3	MAT2A	NM_005911:c.*40A>G	.	.	5	31	0.16129	AG	0	283	0	-	0.16129	6.89687e-06	Up	Sig
K562	TIA1	Whole Cell	chr2	152277068	A	G	+	intronic	RIF1	.	.	.	14	14	1	AG	75	185	0.405405	AG	0.594595	6.95641e-06	Up	Sig
HepG2	HNRNPK	Whole Cell	chrX	132993922	A	G	-	intronic	GPC3	.	.	.	0	41	0	-	18	52	0.346154	AG	-0.346154	6.96941e-06	Down	Sig
HepG2	DROSHA	Whole Cell	chr9	117093110	A	G	-	exonic	ORM2	.	nonsynonymous SNV	ORM2:NM_000608:exon3:c.T296G:p.V99G	3	26	0.115385	AG	0	1277	0	-	0.115385	7.06792e-06	Up	Sig
K562	MTPAP	Whole Cell	chr19	34883447	A	G	+	intronic	GPI	.	.	.	61	99	0.616162	AG	2	22	0.090909	AG	0.525253	7.09997e-06	Up	Sig
K562	SAFB	Whole Cell	chr4	48837666	A	G	+	intronic	OCIAD1	.	.	.	7	25	0.28	AG	0	97	0	-	0.28	7.17638e-06	Up	Sig
K562	UPF1	Cytosol	chr11	93468644	A	G	-	upstream;downstream	SNORA40;TAF1D	dist=242;dist=89	.	.	9	23	0.391304	AG	1	70	0.0142857	AG	0.377019	7.22173e-06	Up	Sig
K562	SF3B1	Whole Cell	chr19	34883447	A	G	+	intronic	GPI	.	.	.	10	11	0.909091	AG	2	22	0.090909	AG	0.818182	7.22344e-06	Up	Sig
K562	SAFB2	Whole Cell	chr16	89014291	A	G	-	intronic	CBFA2T3;LOC100129697	.	.	.	0	38	0	-	8	15	0.533333	AG	-0.53333	7.26034e-06	Down	Sig
HepG2	UPF1	Nucleus	chr14	23442150	A	G	-	UTR3	AJUBA	NM_032876:c.*502T>C;NM_198086:c.*502T>C	.	.	56	294	0.190476	AG	9	182	0.0494505	AG	0.141026	7.26252e-06	Up	Sig
K562	UPF1	Whole Cell	chr19	55900542	A	G	+	UTR3	RPL28	NM_000991:c.*842A>G;NM_001136134:c.*958A>G	.	.	14	41	0.341463	AG	9	157	0.057325	AG	0.284139	7.31361e-06	Up	Sig
K562	HLTF	Whole Cell	chr2	168744713	A	G	-	ncRNA_intronic	B3GALT1-AS1	.	.	.	0	99	0	-	84	679	0.123711	AG	-0.12371	7.44276e-06	Down	Sig
K562	AKAP1	Whole Cell	chr3	45722100	A	G	+	ncRNA_intronic	LIMD1-AS1	.	.	.	54	64	0.84375	AG	349	617	0.56564	AG	0.27811	7.5108e-06	Up	Sig
K562	ILF3	Whole Cell	chr16	29679990	A	G	+	UTR3	SPN	NM_001030288:c.*3738A>G;NM_003123:c.*3738A>G	.	.	12	56	0.214286	AG	51	1219	0.041838	AG	0.172448	7.52194e-06	Up	Sig
K562	BUD13	Whole Cell	chr22	38073005	A	G	+	exonic	LGALS1	.	nonsynonymous SNV	LGALS1:NM_002305:exon2:c.A22G:p.S8G	2	14	0.142857	AG	1	8493	0.000118	AG	0.142739	7.53845e-06	Up	Sig
K562	HNRNPC	Whole Cell	chr1	171502827	A	G	+	intronic	PRRC2C	.	.	.	8	49	0.163265	AG	0	153	0	-	0.163265	7.54785e-06	Up	Sig
K562	SAFB2	Whole Cell	chr16	10510388	A	G	+	intronic	ATF7IP2	.	.	.	0	104	0	-	5	13	0.384615	AG	-0.38462	7.6813e-06	Down	Sig
HepG2	UPF1	Cytosol	chr19	48374538	A	G	-	UTR3	SULT2A1	NM_003167:c.*174T>C	.	.	17	124	0.137097	AG	16	29	0.551724	AG	-0.414627	7.68634e-06	Down	Sig
K562	ZC3H11A	Whole Cell	chrX	24095387	A	G	-	UTR3	EIF2S3	NM_001415:c.*485A>G	.	.	2	20	0.1	AG	0	7005	0	-	0.1	7.7011e-06	Up	Sig
K562	BUD13	Whole Cell	chr18	9110530	A	G	+	intronic	NDUFV2	.	.	.	8	10	0.8	AG	12	105	0.114286	AG	0.685714	7.76219e-06	Up	Sig
K562	TIA1	Nucleus	chr4	57326879	A	G	+	UTR3	PAICS	NM_006452:c.*1175A>G;NM_001079524:c.*1175A>G;NM_001079525:c.*1175A>G	.	.	7	16	0.4375	AG	3	120	0.025	AG	0.4125	7.77778e-06	Up	Sig
HepG2	FASTKD2	Whole Cell	chr1	11968273	A	G	+	ncRNA_exonic	RNU5E-1	.	.	.	167	244	0.684426	AG	57	129	0.44186	AG	0.242566	7.7828e-06	Up	Sig
K562	BUD13	Whole Cell	chr4	103718402	A	G	-	ncRNA_intronic	LOC102723704	.	.	.	2	15	0.133333	AG	0	5175	0	-	0.133333	7.79773e-06	Up	Sig
K562	SAFB	Whole Cell	chr2	132035128	A	G	+	intergenic	POTEE;LOC440910	dist=12283;dist=1735	.	.	9	32	0.28125	AG	0	75	0	-	0.28125	7.82296e-06	Up	Sig
K562	GEMIN5	Whole Cell	chr3	101400050	A	G	-	exonic	RPL24	.	nonsynonymous SNV	RPL24:NM_000986:exon6:c.A403C:p.K135Q	2	13	0.153846	AG	6	23444	0.000256	AG	0.15359	7.92394e-06	Up	Sig
HepG2	ILF3	Nucleus	chr3	30665854	A	G	+	intronic	TGFBR2	.	.	.	19	42	0.452381	AG	2	45	0.0444444	AG	0.407937	7.95471e-06	Up	Sig
HepG2	RBM15	Whole Cell	chr1	11968273	A	G	+	ncRNA_exonic	RNU5E-1	.	.	.	288	433	0.665127	AG	57	129	0.44186	AG	0.223267	8.01393e-06	Up	Sig
K562	AKAP1	Whole Cell	chr1	160967896	A	G	-	UTR3	F11R	NM_016946:c.*765T>C;NM_001348091:c.*765T>C	.	.	10	55	0.181818	AG	28	1025	0.027317	AG	0.154501	8.07359e-06	Up	Sig
K562	UPF1	Whole Cell	chr2	99812897	A	G	+	UTR3	MRPL30	NM_145212:c.*729A>G	.	.	25	84	0.297619	AG	818	1486	0.550471	AG	-0.25285	8.08946e-06	Down	Sig
K562	HNRNPC	Whole Cell	chr16	29676433	A	G	+	UTR3	SPN	NM_001030288:c.*181A>G;NM_003123:c.*181A>G	.	.	3	76	0.039474	AG	368	1578	0.233207	AG	-0.19373	8.25952e-06	Down	Sig
K562	ZC3H11A	Whole Cell	chr19	34883447	A	G	+	intronic	GPI	.	.	.	32	49	0.653061	AG	2	22	0.090909	AG	0.562152	8.306e-06	Up	Sig
HepG2	ILF3	Whole Cell	chr1	149859142	A	G	+	exonic	H2AC21	.	synonymous SNV	H2AC21:NM_175065:exon1:c.T325C:p.L109L	3	18	0.166667	AG	0	821	0	-	0.166667	8.31974e-06	Up	Sig
K562	LIN28B	Whole Cell	chr3	127790249	A	G	+	UTR3	SEC61A1	NM_013336:c.*1744A>G	.	.	5	12	0.416667	AG	28	1177	0.023789	AG	0.392877	8.32689e-06	Up	Sig
K562	MATR3	Whole Cell	chr1	27024500	A	G	+	intronic	ARID1A	.	.	.	9	48	0.1875	AG	0	117	0	-	0.1875	8.38289e-06	Up	Sig
HepG2	TIAL1	Whole Cell	chr2	85770935	A	G	-	UTR3	MAT2A	NM_005911:c.*40A>G	.	.	5	31	0.16129	AG	0	271	0	-	0.16129	8.39113e-06	Up	Sig
K562	FMR1	Whole Cell	chr15	65588468	A	G	-	ncRNA_exonic	RNU5A-1	.	.	.	2	14	0.142857	AG	0	4642	0	-	0.142857	8.39728e-06	Up	Sig
K562	LSM11	Whole Cell	chr3	52027849	A	G	-	exonic	RPL29	.	nonsynonymous SNV	RPL29:NM_000992:exon4:c.A396C:p.Q132H	2	13	0.153846	AG	7	25811	0.000271	AG	0.153575	8.40492e-06	Up	Sig
K562	SAFB	Whole Cell	chr21	30437382	A	G	+	exonic	CCT8	.	synonymous SNV	CCT8:NM_001282909:exon6:c.T450C:p.F150F,CCT8:NM_001282908:exon7:c.T516C:p.F172F,CCT8:NM_006585:exon7:c.T669C:p.F223F,CCT8:NM_001282907:exon8:c.T612C:p.F204F	2	15	0.133333	AG	4	19218	0.000208	AG	0.133125	8.50073e-06	Up	Sig
K562	GRWD1	Whole Cell	chr21	38799432	A	G	+	intronic	DYRK1A	.	.	.	12	14	0.857143	AG	13	63	0.206349	AG	0.650794	8.53644e-06	Up	Sig
HepG2	DHX30	Cytosol	chr1	11968273	A	G	+	ncRNA_exonic	RNU5E-1	.	.	.	76	125	0.608	AG	288	736	0.391304	AG	0.216696	8.69358e-06	Up	Sig
HepG2	TROVE2	Whole Cell	chr2	133013144	A	G	+	intergenic	ANKRD30BL;MIR663B	dist=93619;dist=1395	.	.	9	13	0.692308	AG	199	199	1	AG	-0.307692	8.74044e-06	Down	Sig
HepG2	HLTF	Whole Cell	chr1	143181455	A	G	-	ncRNA_intronic	LOC102723769	.	.	.	23	33	0.69697	AG	10	50	0.2	AG	0.49697	8.89662e-06	Up	Sig
K562	HNRNPC	Whole Cell	chr6	53157542	A	G	-	intronic	ELOVL5	.	.	.	10	41	0.243902	AG	13	392	0.033163	AG	0.210739	9.02502e-06	Up	Sig
K562	HLTF	Whole Cell	chr22	24314151	A	G	-	UTR3	DDTL	NM_001084393:c.*556A>G	.	.	8	29	0.275862	AG	0	83	0	-	0.275862	9.02676e-06	Up	Sig
K562	UPF1	Whole Cell	chr3	197339583	A	G	-	intergenic	BDH1;LOC220729	dist=39389;dist=1315	.	.	15	27	0.555556	AG	33	219	0.150685	AG	0.404871	9.03084e-06	Up	Sig
K562	EXOSC5	Nucleus	chr2	133012839	A	G	-	intergenic	ANKRD30BL;MIR663B	dist=93314;dist=1700	.	.	104	130	0.8	AG	68	68	1	AG	-0.2	9.14576e-06	Down	Sig
K562	RBFOX2	Whole Cell	chr18	9110530	A	G	+	intronic	NDUFV2	.	.	.	20	42	0.47619	AG	12	105	0.114286	AG	0.361905	9.23528e-06	Up	Sig
K562	AKAP1	Nucleus	chr6	150045787	A	G	-	UTR3	NUP43	NM_198887:c.*2318T>C	.	.	92	158	0.582278	AG	7	38	0.184211	AG	0.398068	9.28772e-06	Up	Sig
HepG2	UPF1	Whole Cell	chr19	18476239	A	G	+	UTR3	PGPEP1	NM_001300927:c.*1907A>G;NM_001329478:c.*1846A>G;NM_001329477:c.*1846A>G;NM_001308366:c.*1920A>G;NM_017712:c.*1846A>G	.	.	0	136	0	-	9	56	0.160714	AG	-0.160714	9.37884e-06	Down	Sig
K562	HNRNPC	Whole Cell	chr9	133635211	A	G	+	intronic	ABL1	.	.	.	5	107	0.046729	AG	22	77	0.285714	AG	-0.23899	9.39014e-06	Down	Sig
K562	DROSHA	Cytosol	chr11	93468644	A	G	-	upstream;downstream	SNORA40;TAF1D	dist=242;dist=89	.	.	6	11	0.545455	AG	1	70	0.0142857	AG	0.531169	9.39545e-06	Up	Sig
K562	FTO	Whole Cell	chr17	79477759	A	G	-	exonic	ACTG1	.	nonsynonymous SNV	ACTG1:NM_001199954:exon6:c.A1085C:p.Y362S,ACTG1:NM_001614:exon6:c.A1085C:p.Y362S	2	18	0.111111	AG	3	18013	0.000167	AG	0.110945	9.39582e-06	Up	Sig
K562	DDX6	Whole Cell	chr4	6644130	A	G	+	UTR3	MRFAP1	NM_001272054:c.*686A>G;NM_001272053:c.*686A>G;NM_033296:c.*686A>G	.	.	2	13	0.153846	AG	0	4050	0	-	0.153846	9.45231e-06	Up	Sig
K562	HLTF	Whole Cell	chr12	121770047	A	G	-	intronic	ANAPC5	.	.	.	21	23	0.913043	AG	62	144	0.430556	AG	0.482488	9.50136e-06	Up	Sig
K562	HNRNPC	Whole Cell	chr20	30134107	A	G	+	intronic	HM13	.	.	.	1	11	0.090909	AG	12	12	1	AG	-0.90909	9.61483e-06	Down	Sig
K562	HNRNPC	Whole Cell	chr3	172494884	A	G	+	intronic	ECT2	.	.	.	0	12	0	-	11	12	0.916667	AG	-0.91667	9.61483e-06	Down	Sig
HepG2	ILF3	Whole Cell	chr12	120898943	A	G	+	UTR3	GATC	NM_176818:c.*1181A>G	.	.	0	63	0	-	22	101	0.217822	AG	-0.217822	9.64633e-06	Down	Sig
K562	HNRNPC	Whole Cell	chr2	159335800	A	G	+	intronic	PKP4	.	.	.	8	18	0.444444	AG	1	64	0.015625	AG	0.428819	9.72227e-06	Up	Sig
HepG2	FXR2	Whole Cell	chr17	4849088	A	G	-	UTR3	PFN1	NM_005022:c.*107T>C	.	.	2	12	0.166667	AG	0	3651	0	-	0.166667	9.84053e-06	Up	Sig
K562	RBM15	Whole Cell	chr19	54705454	A	G	+	exonic	RPS9	.	nonsynonymous SNV	RPS9:NM_001013:exon3:c.A197G:p.K66R,RPS9:NM_001321701:exon3:c.A197G:p.K66R,RPS9:NM_001321702:exon3:c.A197G:p.K66R,RPS9:NM_001321704:exon3:c.A197G:p.K66R,RPS9:NM_001321706:exon3:c.A197G:p.K66R	2	18	0.111111	AG	12	53107	0.000226	AG	0.110885	9.84298e-06	Up	Sig
K562	UPF1	Whole Cell	chr2	168791206	A	G	-	ncRNA_intronic	B3GALT1-AS1	.	.	.	3	15	0.2	AG	0	633	0	-	0.2	1.00798e-05	Up	Sig
HepG2	ILF3	Whole Cell	chr17	73940187	A	G	-	UTR3	ACOX1	NM_004035:c.*2642T>C;NM_001185039:c.*2642T>C;NM_007292:c.*2642T>C	.	.	3	40	0.075	AG	47	104	0.451923	AG	-0.376923	1.01314e-05	Down	Sig
K562	HNRNPC	Whole Cell	chr10	102010610	A	G	-	intronic	CWF19L1	.	.	.	1	29	0.034483	AG	17	31	0.548387	AG	-0.5139	1.03131e-05	Down	Sig
HepG2	CDC40	Nucleus	chr1	11968273	A	G	+	ncRNA_exonic	RNU5E-1	.	.	.	425	665	0.639098	AG	176	355	0.495775	AG	0.143323	1.03166e-05	Up	Sig
K562	HNRNPC	Whole Cell	chr12	110835178	A	G	-	intronic	ANAPC7	.	.	.	1	44	0.022727	AG	17	43	0.395349	AG	-0.37262	1.04839e-05	Down	Sig
K562	DROSHA	Whole Cell	chr4	48837666	A	G	+	intronic	OCIAD1	.	.	.	5	13	0.384615	AG	0	97	0	-	0.384615	1.05154e-05	Up	Sig
K562	ILF3	Whole Cell	chr18	9111876	A	G	+	intronic	NDUFV2	.	.	.	5	12	0.416667	AG	1	129	0.007752	AG	0.408915	1.0521e-05	Up	Sig
K562	UPF1	Cytosol	chr9	37503392	A	G	+	UTR3	POLR1E	NM_001282766:c.*193A>G;NM_022490:c.*193A>G	.	.	25	69	0.362319	AG	9	105	0.0857143	AG	0.276605	1.05246e-05	Up	Sig
HepG2	GRSF1	Nucleus	chr14	23441476	A	G	-	UTR3	AJUBA	NM_032876:c.*1176T>C;NM_198086:c.*1176T>C	.	.	53	67	0.791045	AG	81	169	0.47929	AG	0.311755	1.05595e-05	Up	Sig
K562	RBM15	Whole Cell	chr6	26126032	A	G	+	intergenic	H2AC6;H1-4	dist=1114;dist=30527	.	.	0	50	0	-	125	565	0.221239	AG	-0.22124	1.06751e-05	Down	Sig
K562	HNRNPU	Whole Cell	chr1	155286171	A	G	+	intronic	FDPS	.	.	.	9	68	0.132353	AG	0	164	0	-	0.132353	1.07466e-05	Up	Sig
K562	HNRNPC	Whole Cell	chr20	32079897	A	G	+	intronic	CBFA2T2	.	.	.	0	10	0	-	10	10	1	AG	-1	1.08251e-05	Down	Sig
K562	DDX6	Whole Cell	chr1	38327700	A	G	-	UTR3	INPP5B	NM_001297434:c.*287T>C;NM_001365821:c.*287T>C;NM_001365822:c.*287T>C;NM_001350228:c.*287T>C;NM_005540:c.*287T>C;NM_001365824:c.*287T>C;NM_001365823:c.*287T>C;NM_001365825:c.*287T>C;NM_001350227:c.*287T>C;NM_001365820:c.*287T>C	.	.	7	10	0.7	AG	16	188	0.085106	AG	0.614894	1.10014e-05	Up	Sig
K562	HNRNPC	Whole Cell	chr21	33054677	A	G	-	intronic	SCAF4	.	.	.	0	154	0	-	4	11	0.363636	AG	-0.36364	1.1084e-05	Down	Sig
K562	DGCR8	Whole Cell	chr11	18425323	A	G	+	exonic	LDHA	.	synonymous SNV	LDHA:NM_001135239:exon5:c.A501G:p.E167E,LDHA:NM_001165414:exon6:c.A762G:p.E254E,LDHA:NM_001165415:exon6:c.A675G:p.E225E,LDHA:NM_001165416:exon6:c.A675G:p.E225E,LDHA:NM_005566:exon6:c.A675G:p.E225E	2	17	0.117647	AG	3	15629	0.000192	AG	0.117455	1.10906e-05	Up	Sig
HepG2	FAM120A	Whole Cell	chr12	51324313	A	G	+	UTR3	METTL7A	NM_014033:c.*380A>G	.	.	0	132	0	-	28	268	0.104478	AG	-0.104478	1.11297e-05	Down	Sig
K562	U2AF2	Whole Cell	chr17	72205938	A	G	-	intronic	RPL38	.	.	.	0	23	0	-	24	50	0.48	AG	-0.48	1.11603e-05	Down	Sig
HepG2	ILF3	Nucleus	chr3	179091905	A	G	+	intronic	MFN1	.	.	.	0	33	0	-	13	30	0.433333	AG	-0.433333	1.14401e-05	Down	Sig
K562	ILF3	Whole Cell	chr22	17085614	A	G	+	ncRNA_intronic	TPTEP1	.	.	.	27	29	0.931034	AG	112	216	0.518519	AG	0.412516	1.14564e-05	Up	Sig
K562	HNRNPC	Whole Cell	chr6	30286509	A	G	-	ncRNA_intronic	HCG17;HCG18	.	.	.	6	11	0.545455	AG	3	105	0.028571	AG	0.516883	1.15989e-05	Up	Sig
K562	HNRNPC	Whole Cell	chr6	30286509	A	G	-	ncRNA_intronic	HCG17;HCG18	.	.	.	6	11	0.545455	AG	3	105	0.028571	AG	0.516883	1.15989e-05	Up	Sig
K562	UPF1	Whole Cell	chr2	99812336	A	G	+	UTR3	MRPL30	NM_145212:c.*168A>G	.	.	0	51	0	-	604	2861	0.211115	AG	-0.21111	1.16357e-05	Down	Sig
K562	SAFB	Whole Cell	chr3	33843064	A	G	+	intronic	PDCD6IP	.	.	.	4	11	0.363636	AG	0	152	0	-	0.363636	1.16433e-05	Up	Sig
HepG2	UPF1	Nucleus	chr20	44513648	A	G	-	UTR3	ZSWIM1	NM_080603:c.*959A>G	.	.	0	27	0	-	7	10	0.7	AG	-0.7	1.16556e-05	Down	Sig
K562	HNRNPC	Whole Cell	chr19	47772660	A	G	+	intronic	CCDC9	.	.	.	0	16	0	-	9	11	0.818182	AG	-0.81818	1.1735e-05	Down	Sig
K562	RBFOX2	Whole Cell	chrX	24095383	A	G	+	UTR3	EIF2S3	NM_001415:c.*481A>G	.	.	6	32	0.1875	AG	112	7076	0.015828	AG	0.171672	1.17358e-05	Up	Sig
K562	IGF2BP2	Nucleus	chr1	11968273	A	G	+	ncRNA_exonic	RNU5E-1	.	.	.	113	177	0.638418	AG	228	512	0.445312	AG	0.193106	1.18178e-05	Up	Sig
K562	GEMIN5	Whole Cell	chr19	34883447	A	G	+	intronic	GPI	.	.	.	73	124	0.58871	AG	2	22	0.090909	AG	0.497801	1.18461e-05	Up	Sig
K562	U2AF2	Whole Cell	chr6	160209554	A	G	-	intronic	TCP1	.	.	.	9	84	0.107143	AG	0	202	0	-	0.107143	1.18493e-05	Up	Sig
K562	UPF1	Whole Cell	chr5	130539835	A	G	+	UTR3	LYRM7	NM_001293735:c.*4582A>G;NM_181705:c.*4541A>G	.	.	18	43	0.418605	AG	112	818	0.136919	AG	0.281685	1.18555e-05	Up	Sig
K562	HNRNPL	Whole Cell	chr11	93468645	A	G	-	upstream;downstream	SNORA40;TAF1D	dist=243;dist=88	.	.	3	26	0.115385	AG	0	1069	0	-	0.115385	1.19144e-05	Up	Sig
K562	HNRNPC	Whole Cell	chr2	189128420	A	G	-	ncRNA_intronic	LINC01090	.	.	.	0	23	0	-	20	40	0.5	AG	-0.5	1.19565e-05	Down	Sig
K562	UPF1	Whole Cell	chr1	109606657	A	G	-	downstream	TAF13	dist=105	.	.	51	76	0.671053	AG	14	52	0.269231	AG	0.401822	1.19972e-05	Up	Sig
HepG2	LARP4	Cytosol	chr2	133013144	A	G	+	intergenic	ANKRD30BL;MIR663B	dist=93619;dist=1395	.	.	20	26	0.769231	AG	131	131	1	AG	-0.230769	1.21922e-05	Down	Sig
K562	LARP4	Cytosol	chr17	16345178	A	G	+	ncRNA_exonic	SNHG29	.	.	.	3	24	0.125	AG	0	972	0	-	0.125	1.2328e-05	Up	Sig
HepG2	ILF3	Nucleus	chr2	198357051	A	G	-	intronic	HSPD1	.	.	.	0	59	0	-	21	88	0.238636	AG	-0.238636	1.23635e-05	Down	Sig
K562	SUPV3L1	Whole Cell	chr19	34883447	A	G	+	intronic	GPI	.	.	.	11	13	0.846154	AG	2	22	0.090909	AG	0.755245	1.23989e-05	Up	Sig
K562	HNRNPC	Whole Cell	chr8	91292914	A	G	-	ncRNA_intronic	LINC00534	.	.	.	5	17	0.294118	AG	0	128	0	-	0.294118	1.2421e-05	Up	Sig
HepG2	PRPF4	Cytosol	chr6	35437998	A	G	+	exonic	RPL10A	.	nonsynonymous SNV	RPL10A:NM_007104:exon5:c.A353G:p.K118R	2	16	0.125	AG	0	4370	0	-	0.125	1.24788e-05	Up	Sig
HepG2	PRPF4	Cytosol	chr6	35437997	A	G	+	exonic	RPL10A	.	nonsynonymous SNV	RPL10A:NM_007104:exon5:c.A352G:p.K118E	2	16	0.125	AG	0	4347	0	-	0.125	1.26107e-05	Up	Sig
K562	EIF3G	Whole Cell	chr19	34883447	A	G	+	intronic	GPI	.	.	.	17	23	0.73913	AG	2	22	0.090909	AG	0.648221	1.26725e-05	Up	Sig
K562	HNRNPC	Whole Cell	chr2	61746643	A	G	-	intronic	XPO1	.	.	.	3	32	0.09375	AG	62	121	0.512397	AG	-0.41865	1.27444e-05	Down	Sig
K562	LIN28B	Whole Cell	chr4	77979680	A	G	-	exonic	CCNI	.	synonymous SNV	CCNI:NM_001348134:exon2:c.A181C:p.R61R,CCNI:NM_001348132:exon3:c.A223C:p.R75R,CCNI:NM_001348133:exon3:c.A223C:p.R75R,CCNI:NM_001348135:exon3:c.A223C:p.R75R,CCNI:NM_001348137:exon3:c.A223C:p.R75R,CCNI:NM_001348140:exon3:c.A223C:p.R75R,CCNI:NM_006835:exon3:c.A223C:p.R75R	3	19	0.157895	AG	3	2055	0.00146	AG	0.156435	1.28273e-05	Up	Sig
K562	SMNDC1	Nucleus	chr15	45492610	A	G	+	intronic	SHF	.	.	.	12	19	0.631579	AG	0	20	0	-	0.631579	1.28843e-05	Up	Sig
K562	AQR	Whole Cell	chr6	34389260	A	G	-	intronic	RPS10;RPS10-NUDT3	.	.	.	8	12	0.666667	AG	13	139	0.093525	AG	0.573141	1.29178e-05	Up	Sig
K562	DDX6	Whole Cell	chr3	52027849	A	G	-	exonic	RPL29	.	nonsynonymous SNV	RPL29:NM_000992:exon4:c.A396C:p.Q132H	2	16	0.125	AG	7	25811	0.000271	AG	0.124729	1.29206e-05	Up	Sig
K562	ILF3	Whole Cell	chr6	53195776	A	G	-	intronic	ELOVL5	.	.	.	8	12	0.666667	AG	4	62	0.064516	AG	0.602151	1.29684e-05	Up	Sig
K562	ILF3	Whole Cell	chr6	53195776	A	G	-	intronic	ELOVL5	.	.	.	8	12	0.666667	AG	4	62	0.064516	AG	0.602151	1.29684e-05	Up	Sig
HepG2	PCBP1	Whole Cell	chr8	70602429	A	G	-	intronic	SLCO5A1	.	.	.	2	18	0.111111	AG	0	4812	0	-	0.111111	1.31195e-05	Up	Sig
K562	SRSF1	Nucleus	chr1	11968273	A	G	+	ncRNA_exonic	RNU5E-1	.	.	.	175	288	0.607639	AG	228	512	0.445312	AG	0.162326	1.32086e-05	Up	Sig
HepG2	TIAL1	Cytosol	chr16	89629763	A	G	+	UTR3	RPL13	NM_000977:c.*313A>G;NM_001243131:c.*313A>G;NM_033251:c.*313A>G	.	.	4	24	0.166667	AG	0	350	0	-	0.166667	1.3246e-05	Up	Sig
K562	UPF1	Whole Cell	chr1	225976060	A	G	+	intronic	SRP9	.	.	.	51	126	0.404762	AG	51	265	0.192453	AG	0.212309	1.37789e-05	Up	Sig
K562	HNRNPC	Whole Cell	chr3	37307274	A	G	+	intronic	GOLGA4	.	.	.	11	18	0.611111	AG	1	30	0.033333	AG	0.577778	1.39702e-05	Up	Sig
K562	HNRNPC	Whole Cell	chr3	37307274	A	G	+	intronic	GOLGA4	.	.	.	11	18	0.611111	AG	1	30	0.033333	AG	0.577778	1.39702e-05	Up	Sig
K562	HNRNPC	Whole Cell	chr18	20877468	A	G	-	UTR3	TMEM241	NM_032933:c.*503T>C;NM_001318834:c.*503T>C	.	.	24	41	0.585366	AG	46	205	0.22439	AG	0.360976	1.39886e-05	Up	Sig
HepG2	DDX3X	Whole Cell	chr10	5020088	A	G	+	UTR3	AKR1C1	NM_001353:c.*154A>G	.	.	2	13	0.153846	AG	0	3321	0	-	0.153846	1.40386e-05	Up	Sig
HepG2	UCHL5	Nucleus	chr1	91852915	A	G	-	intronic	HFM1	.	.	.	2	19	0.105263	AG	0	4885	0	-	0.105263	1.42237e-05	Up	Sig
HepG2	RPS3	Cytosol	chr6	27792232	A	G	-	UTR3	H4C11	NM_021968:c.*18A>G	.	.	7	23	0.304348	AG	2	139	0.0143885	AG	0.289959	1.43296e-05	Up	Sig
HepG2	YBX3	Nucleus	chr17	4851556	A	G	+	splicing	PFN1	NM_005022:exon1:c.132+2T>C	.	.	7	10	0.7	AG	0	26	0	-	0.7	1.43753e-05	Up	Sig
K562	HNRNPA1	Whole Cell	chr5	167923108	A	G	+	intronic	RARS1	.	.	.	8	14	0.571429	AG	1	43	0.023256	AG	0.548173	1.45758e-05	Up	Sig
K562	HNRNPA1	Whole Cell	chr5	167923108	A	G	+	intronic	RARS1	.	.	.	8	14	0.571429	AG	1	43	0.023256	AG	0.548173	1.45758e-05	Up	Sig
K562	HLTF	Whole Cell	chr11	85709926	A	G	-	intronic	PICALM	.	.	.	9	25	0.36	AG	5	137	0.036496	AG	0.323504	1.46979e-05	Up	Sig
K562	XRCC6	Whole Cell	chr10	75536172	A	G	+	downstream	FUT11	dist=196	.	.	10	18	0.555556	AG	10	113	0.088496	AG	0.46706	1.4767e-05	Up	Sig
K562	HLTF	Whole Cell	chr3	195804296	A	G	-	intronic	TFRC	.	.	.	6	10	0.6	AG	7	149	0.04698	AG	0.55302	1.50356e-05	Up	Sig
K562	KHSRP	Nucleus	chr1	11968273	A	G	+	ncRNA_exonic	RNU5E-1	.	.	.	215	362	0.593923	AG	228	512	0.445312	AG	0.14861	1.52155e-05	Up	Sig
K562	UPF1	Whole Cell	chr2	176791183	A	G	-	UTR3	LNPK	NM_030650:c.*3512T>C;NM_001305011:c.*3512T>C;NM_001305010:c.*3512T>C;NM_001305009:c.*3512T>C;NM_001305008:c.*3512T>C	.	.	3	11	0.272727	AG	0	392	0	-	0.272727	1.52391e-05	Up	Sig
K562	U2AF2	Whole Cell	chr11	46814046	A	G	-	intronic	CKAP5	.	.	.	26	40	0.65	AG	0	14	0	-	0.65	1.5337e-05	Up	Sig
HepG2	SND1	Cytosol	chr12	120731022	A	G	+	ncRNA_exonic	RNU4-1	.	.	.	2	13	0.153846	AG	0	3157	0	-	0.153846	1.5529e-05	Up	Sig
K562	SAFB	Nucleus	chr21	23599762	A	G	+	intergenic	LINC00308;MIR6130	dist=110915;dist=851844	.	.	17	42	0.404762	AG	3	61	0.0491803	AG	0.355582	1.55837e-05	Up	Sig
K562	MTPAP	Cytosol	chr3	23960927	A	G	+	exonic	RPL15	.	nonsynonymous SNV	RPL15:NM_001253380:exon3:c.A550G:p.I184V,RPL15:NM_001253379:exon4:c.A550G:p.I184V,RPL15:NM_001253382:exon4:c.A550G:p.I184V,RPL15:NM_001253383:exon4:c.A550G:p.I184V,RPL15:NM_002948:exon4:c.A550G:p.I184V	2	13	0.153846	AG	0	3148	0	-	0.153846	1.56176e-05	Up	Sig
K562	RBFOX2	Whole Cell	chr2	203149664	A	G	+	intronic	NOP58	.	.	.	16	45	0.355556	AG	4	80	0.05	AG	0.305556	1.56365e-05	Up	Sig
K562	MATR3	Whole Cell	chr18	33727106	A	G	+	intronic	ELP2	.	.	.	10	13	0.769231	AG	3	33	0.090909	AG	0.678322	1.57423e-05	Up	Sig
K562	LARP4	Whole Cell	chr2	85771622	A	G	-	UTR3	MAT2A	NM_005911:c.*727A>G	.	.	2	14	0.142857	AG	0	3385	0	-	0.142857	1.57578e-05	Up	Sig
HepG2	DROSHA	Whole Cell	chr2	133013144	A	G	+	intergenic	ANKRD30BL;MIR663B	dist=93619;dist=1395	.	.	34	40	0.85	AG	199	199	1	AG	-0.15	1.57965e-05	Down	Sig
HepG2	HNRNPC	Cytosol	chr12	122998571	A	G	-	intronic	RSRC2	.	.	.	2	42	0.047619	AG	18	39	0.461538	AG	-0.413919	1.58897e-05	Down	Sig
K562	YBX3	Cytosol	chr1	225974614	A	G	+	exonic	SRP9	.	nonsynonymous SNV	SRP9:NM_001130440:exon3:c.A192G:p.I64M	0	70	0	-	21	107	0.196262	AG	-0.196262	1.62263e-05	Down	Sig
HepG2	AGGF1	Whole Cell	chr7	5568973	A	G	-	exonic	ACTB	.	nonsynonymous SNV	ACTB:NM_001101:exon3:c.A182C:p.K61T	2	13	0.153846	AG	0	3075	0	-	0.153846	1.63648e-05	Up	Sig
HepG2	HNRNPUL1	Cytosol	chr1	11968273	A	G	+	ncRNA_exonic	RNU5E-1	.	.	.	99	172	0.575581	AG	288	736	0.391304	AG	0.184277	1.65462e-05	Up	Sig
K562	DDX55	Whole Cell	chr20	34635203	A	G	-	ncRNA_exonic	NORAD	.	.	.	2	11	0.181818	AG	1	4452	0.000225	AG	0.181594	1.6549e-05	Up	Sig
K562	AKAP1	Whole Cell	chr12	98942885	A	G	+	UTR3	TMPO	NM_001032283:c.*1249A>G;NM_001307975:c.*1249A>G;NM_001032284:c.*1249A>G	.	.	35	43	0.813953	AG	851	1755	0.4849	AG	0.329053	1.67841e-05	Up	Sig
K562	DROSHA	Whole Cell	chr3	195804220	A	G	-	intronic	TFRC	.	.	.	7	18	0.388889	AG	5	163	0.030675	AG	0.358214	1.68473e-05	Up	Sig
K562	NIPBL	Whole Cell	chr2	85771222	A	G	+	UTR3	MAT2A	NM_005911:c.*327A>G	.	.	2	20	0.1	AG	0	4691	0	-	0.1	1.71257e-05	Up	Sig
K562	UPF1	Whole Cell	chr19	39982620	A	G	+	UTR3	TIMM50	NM_001329559:c.*2160A>G;NM_001001563:c.*2160A>G	.	.	10	21	0.47619	AG	63	649	0.097072	AG	0.379118	1.71465e-05	Up	Sig
HepG2	LARP4	Nucleus	chr1	11968273	A	G	+	ncRNA_exonic	RNU5E-1	.	.	.	210	318	0.660377	AG	176	355	0.495775	AG	0.164603	1.73508e-05	Up	Sig
K562	HNRNPA1	Whole Cell	chr15	45492610	A	G	+	intronic	SHF	.	.	.	2	18	0.111111	AG	0	4166	0	-	0.111111	1.7484e-05	Up	Sig
K562	FASTKD2	Whole Cell	chr19	34883447	A	G	+	intronic	GPI	.	.	.	12	15	0.8	AG	2	22	0.090909	AG	0.709091	1.7591e-05	Up	Sig
K562	ILF3	Whole Cell	chr19	34883447	A	G	+	intronic	GPI	.	.	.	12	15	0.8	AG	2	22	0.090909	AG	0.709091	1.7591e-05	Up	Sig
K562	XRCC6	Nucleus	chr11	3007399	A	G	-	intronic	NAP1L4	.	.	.	9	11	0.818182	AG	0	15	0	-	0.818182	1.76025e-05	Up	Sig
K562	ZNF622	Cytosol	chr11	93468215	A	G	-	downstream	SNORA40;TAF1D	dist=61	.	.	4	26	0.153846	AG	0	352	0	-	0.153846	1.78567e-05	Up	Sig
K562	HNRNPU	Whole Cell	chr19	55525520	A	G	+	exonic	GP6	.	nonsynonymous SNV	GP6:NM_001083899:exon8:c.T1793C:p.L598P	6	35	0.171429	AG	0	168	0	-	0.171429	1.79929e-05	Up	Sig
K562	UPF1	Whole Cell	chr7	158530894	A	G	-	intronic	ESYT2	.	.	.	92	129	0.713178	AG	14	42	0.333333	AG	0.379845	1.8162e-05	Up	Sig
K562	UPF1	Whole Cell	chr7	158530894	A	G	-	intronic	ESYT2	.	.	.	92	129	0.713178	AG	14	42	0.333333	AG	0.379845	1.8162e-05	Up	Sig
K562	HNRNPC	Whole Cell	chr16	89014291	A	G	-	intronic	CBFA2T3;LOC100129697	.	.	.	5	92	0.054348	AG	8	15	0.533333	AG	-0.47899	1.82632e-05	Down	Sig
HepG2	ILF3	Nucleus	chr2	188405406	A	G	-	intronic	TFPI	.	.	.	10	137	0.0729927	AG	12	29	0.413793	AG	-0.3408	1.83155e-05	Down	Sig
HepG2	SRSF9	Whole Cell	chr17	7127186	A	G	-	exonic	ACADVL	.	nonsynonymous SNV	ACADVL:NM_001033859:exon12:c.T1258G:p.F420V,ACADVL:NM_001270448:exon12:c.T1096G:p.F366V,ACADVL:NM_000018:exon13:c.T1324G:p.F442V,ACADVL:NM_001270447:exon14:c.T1393G:p.F465V	4	29	0.137931	AG	0	392	0	-	0.137931	1.84065e-05	Up	Sig
K562	AKAP1	Whole Cell	chr6	42857111	A	G	+	UTR3	RPL7L1	NM_198486:c.*2220A>G;NM_001366481:c.*2909A>G	.	.	1	118	0.008475	AG	349	2974	0.11735	AG	-0.10888	1.85528e-05	Down	Sig
K562	AARS	Whole Cell	chr19	34883447	A	G	+	intronic	GPI	.	.	.	40	66	0.606061	AG	2	22	0.090909	AG	0.515152	1.87537e-05	Up	Sig
K562	AKAP1	Nucleus	chr1	160967857	A	G	-	UTR3	F11R	NM_016946:c.*804T>C;NM_001348091:c.*804T>C	.	.	39	68	0.573529	AG	17	76	0.223684	AG	0.349845	1.88212e-05	Up	Sig
K562	YBX3	Nucleus	chr1	225974614	A	G	+	exonic	SRP9	.	nonsynonymous SNV	SRP9:NM_001130440:exon3:c.A192G:p.I64M	0	70	0	-	9	34	0.264706	AG	-0.264706	1.90907e-05	Down	Sig
HepG2	PRPF4	Whole Cell	chr6	35437997	A	G	+	exonic	RPL10A	.	nonsynonymous SNV	RPL10A:NM_007104:exon5:c.A352G:p.K118E	2	16	0.125	AG	1	6108	0.00016372	AG	0.124836	1.91721e-05	Up	Sig
K562	ILF3	Whole Cell	chr16	70413809	A	G	-	UTR3	ST3GAL2	NM_006927:c.*1783T>C	.	.	5	16	0.3125	AG	10	573	0.017452	AG	0.295048	1.92669e-05	Up	Sig
HepG2	UPF1	Nucleus	chr4	17803604	A	G	-	UTR3	DCAF16	NM_017741:c.*1510T>C;NM_001345880:c.*1510T>C;NM_001345881:c.*1510T>C;NM_001345884:c.*1510T>C;NM_001345885:c.*1510T>C;NM_001345882:c.*1510T>C	.	.	21	60	0.35	AG	0	34	0	-	0.35	1.93255e-05	Up	Sig
K562	SAFB	Whole Cell	chr20	61565178	A	G	-	intronic	DIDO1	.	.	.	12	25	0.48	AG	1	38	0.026316	AG	0.453684	1.93736e-05	Up	Sig
K562	UPF1	Nucleus	chr3	156259341	A	G	-	UTR3	SSR3	NM_001308204:c.*1651T>C;NM_001308205:c.*1651T>C;NM_007107:c.*1651T>C;NM_001308197:c.*1651T>C	.	.	25	38	0.657895	AG	14	63	0.222222	AG	0.435673	1.94198e-05	Up	Sig
K562	SAFB	Whole Cell	chr7	6521337	A	G	-	intronic	KDELR2	.	.	.	10	47	0.212766	AG	0	83	0	-	0.212766	1.94371e-05	Up	Sig
K562	RPS3	Nucleus	chr3	186505165	A	G	+	ncRNA_exonic	SNORA63	.	.	.	2	14	0.142857	AG	0	3037	0	-	0.142857	1.95582e-05	Up	Sig
K562	HNRNPU	Whole Cell	chr4	166251906	A	G	+	intronic	MSMO1	.	.	.	10	42	0.238095	AG	0	73	0	-	0.238095	1.97402e-05	Up	Sig
HepG2	BUD13	Whole Cell	chrM	3623	A	G	-	downstream	RNR2	dist=393	.	.	40	45	0.888889	AG	332	332	1	AG	-0.111111	1.97709e-05	Down	Sig
HepG2	U2AF1	Whole Cell	chr6	27792232	A	G	-	UTR3	H4C11	NM_021968:c.*18A>G	.	.	3	10	0.3	AG	0	322	0	-	0.3	1.98542e-05	Up	Sig
K562	HNRNPC	Whole Cell	chr14	21845200	A	G	-	intronic	SUPT16H	.	.	.	0	13	0	-	11	13	0.846154	AG	-0.84615	2.01911e-05	Down	Sig
K562	KHSRP	Whole Cell	chr6	3069990	A	G	+	intronic	RIPK1	.	.	.	9	10	0.9	AG	1	17	0.058824	AG	0.841176	2.02696e-05	Up	Sig
K562	DDX6	Cytosol	chr19	1106569	A	G	-	exonic	GPX4	.	unknown	UNKNOWN	2	10	0.2	AG	0	2097	0	-	0.2	2.02824e-05	Up	Sig
HepG2	HNRNPL	Cytosol	chr2	133013144	A	G	+	intergenic	ANKRD30BL;MIR663B	dist=93619;dist=1395	.	.	7	11	0.636364	AG	131	131	1	AG	-0.363636	2.03271e-05	Down	Sig
K562	NONO	Nucleus	chr2	133012839	A	G	-	intergenic	ANKRD30BL;MIR663B	dist=93314;dist=1700	.	.	6	11	0.545455	AG	68	68	1	AG	-0.454545	2.04992e-05	Down	Sig
HepG2	GRWD1	Whole Cell	chr2	133013144	A	G	+	intergenic	ANKRD30BL;MIR663B	dist=93619;dist=1395	.	.	36	42	0.857143	AG	199	199	1	AG	-0.142857	2.05248e-05	Down	Sig
K562	HNRNPU	Whole Cell	chr1	150593528	A	G	-	downstream	ENSA	dist=194	.	.	10	34	0.294118	AG	8	202	0.039604	AG	0.254514	2.07269e-05	Up	Sig
HepG2	HNRNPK	Nucleus	chrX	132993922	A	G	-	intronic	GPC3	.	.	.	0	41	0	-	39	146	0.267123	AG	-0.267123	2.07487e-05	Down	Sig
K562	DDX52	Cytosol	chr11	93468215	A	G	-	downstream	SNORA40;TAF1D	dist=61	.	.	3	11	0.272727	AG	0	352	0	-	0.272727	2.08695e-05	Up	Sig
K562	AKAP8L	Whole Cell	chr3	10192827	A	G	+	UTR3	VHL	NM_000551:c.*1178A>G;NM_198156:c.*1178A>G;NM_001354723:c.*1374A>G	.	.	5	26	0.192308	AG	4	505	0.007921	AG	0.184387	2.09671e-05	Up	Sig
K562	HNRNPU	Whole Cell	chr7	139055227	A	G	+	intronic	FMC1-LUC7L2;LUC7L2	.	.	.	21	46	0.456522	AG	30	203	0.147783	AG	0.308738	2.11302e-05	Up	Sig
K562	AQR	Nucleus	chr3	6617093	A	G	+	intergenic	MIR4790;GRM7-AS3	dist=1325153;dist=56952	.	.	14	14	1	AG	18	48	0.375	AG	0.625	2.12132e-05	Up	Sig
HepG2	AKAP1	Cytosol	chr12	133297904	A	G	+	UTR3	PGAM5	NM_001170544:c.*490A>G;NM_001170543:c.*490A>G	.	.	18	236	0.0762712	AG	18	61	0.295082	AG	-0.218811	2.15597e-05	Down	Sig
HepG2	ILF3	Nucleus	chr1	61580041	A	G	+	intronic	NFIA	.	.	.	47	65	0.723077	AG	8	32	0.25	AG	0.473077	2.16409e-05	Up	Sig
K562	SAFB2	Whole Cell	chr15	90750125	A	G	+	intronic	SEMA4B	.	.	.	0	19	0	-	32	63	0.507937	AG	-0.50794	2.17672e-05	Down	Sig
K562	ILF3	Whole Cell	chr2	61748982	A	G	-	intronic	XPO1	.	.	.	7	34	0.205882	AG	3	242	0.012397	AG	0.193486	2.18435e-05	Up	Sig
K562	XRCC6	Whole Cell	chr11	65208855	A	G	+	ncRNA_exonic	NEAT1	.	.	.	22	86	0.255814	AG	23	312	0.073718	AG	0.182096	2.18446e-05	Up	Sig
K562	HNRNPU	Whole Cell	chr6	33376533	A	G	+	intronic	KIFC1	.	.	.	12	13	0.923077	AG	41	132	0.310606	AG	0.612471	2.19644e-05	Up	Sig
K562	UPF1	Whole Cell	chr5	79923378	A	G	-	UTR3	DHFR	NM_001290354:c.*1528T>C;NM_000791:c.*1528T>C;NM_001290357:c.*1586T>C	.	.	14	39	0.358974	AG	207	2029	0.102021	AG	0.256954	2.22433e-05	Up	Sig
HepG2	ILF3	Whole Cell	chr17	76192378	A	G	+	intronic	AFMID	.	.	.	0	39	0	-	7	14	0.5	AG	-0.5	2.2265e-05	Down	Sig
K562	U2AF1	Whole Cell	chr16	263059	A	G	-	intronic	LUC7L	.	.	.	15	15	1	AG	32	74	0.432432	AG	0.567568	2.22804e-05	Up	Sig
K562	ILF3	Whole Cell	chr7	120790625	A	G	+	intronic	CPED1	.	.	.	8	19	0.421053	AG	37	579	0.063903	AG	0.357149	2.23477e-05	Up	Sig
HepG2	ILF3	Nucleus	chr7	138201126	A	G	+	intronic	TRIM24	.	.	.	3	130	0.0230769	AG	11	45	0.244444	AG	-0.221368	2.28475e-05	Down	Sig
HepG2	ILF3	Nucleus	chr7	11099549	A	G	+	intronic	PHF14	.	.	.	42	121	0.347107	AG	30	41	0.731707	AG	-0.3846	2.28576e-05	Down	Sig
K562	HLTF	Whole Cell	chr6	31806533	A	G	+	ncRNA_intronic	SNHG32	.	.	.	7	25	0.28	AG	4	199	0.020101	AG	0.259899	2.2947e-05	Up	Sig
K562	AQR	Whole Cell	chr20	29633900	A	G	+	ncRNA_exonic	FRG1BP	.	.	.	1	17	0.058824	AG	480	856	0.560748	AG	-0.50192	2.29512e-05	Down	Sig
K562	FTO	Whole Cell	chr19	34883447	A	G	+	intronic	GPI	.	.	.	32	51	0.627451	AG	2	22	0.090909	AG	0.536542	2.29597e-05	Up	Sig
K562	AKAP1	Whole Cell	chr16	30593164	A	G	-	UTR3	ZNF785	NM_152458:c.*717T>C	.	.	6	11	0.545455	AG	2	76	0.026316	AG	0.519139	2.29653e-05	Up	Sig
K562	AKAP1	Nucleus	chr11	61567733	A	G	-	UTR3	FADS1	NM_013402:c.*2150T>C	.	.	3	25	0.12	AG	0	819	0	-	0.12	2.30355e-05	Up	Sig
K562	ILF3	Nucleus	chr1	149859142	A	G	+	exonic	H2AC21	.	synonymous SNV	H2AC21:NM_175065:exon1:c.T325C:p.L109L	3	12	0.25	AG	0	374	0	-	0.25	2.3131e-05	Up	Sig
K562	HNRNPC	Whole Cell	chr8	30921263	A	G	+	intronic	WRN	.	.	.	12	58	0.206897	AG	3	147	0.020408	AG	0.186488	2.31867e-05	Up	Sig
K562	ILF3	Whole Cell	chr3	6708906	A	G	+	ncRNA_intronic	GRM7-AS3	.	.	.	9	11	0.818182	AG	24	135	0.177778	AG	0.640404	2.32802e-05	Up	Sig
K562	EFTUD2	Whole Cell	chr19	34883447	A	G	+	intronic	GPI	.	.	.	55	93	0.591398	AG	2	22	0.090909	AG	0.500489	2.34347e-05	Up	Sig
HepG2	UPF1	Whole Cell	chr17	73940203	A	G	-	UTR3	ACOX1	NM_004035:c.*2626T>C;NM_001185039:c.*2626T>C;NM_007292:c.*2626T>C	.	.	38	140	0.271429	AG	7	106	0.0660377	AG	0.205391	2.36885e-05	Up	Sig
K562	ILF3	Whole Cell	chr16	21879719	A	G	-	intergenic	LOC100190986;UQCRC2	dist=1663;dist=84963	.	.	7	18	0.388889	AG	5	154	0.032468	AG	0.356421	2.38351e-05	Up	Sig
K562	KHSRP	Whole Cell	chr2	203149650	A	G	+	intronic	NOP58	.	.	.	13	33	0.393939	AG	7	105	0.066667	AG	0.327273	2.38382e-05	Up	Sig
K562	DROSHA	Whole Cell	chr2	61748982	A	G	-	intronic	XPO1	.	.	.	5	16	0.3125	AG	3	242	0.012397	AG	0.300103	2.38941e-05	Up	Sig
K562	LARP4	Whole Cell	chr22	22144649	A	G	-	intronic	MAPK1	.	.	.	9	17	0.529412	AG	2	50	0.04	AG	0.489412	2.39401e-05	Up	Sig
K562	SAFB2	Whole Cell	chr3	6617093	A	G	+	intergenic	MIR4790;GRM7-AS3	dist=1325153;dist=56952	.	.	153	286	0.534965	AG	134	365	0.367123	AG	0.167842	2.39571e-05	Up	Sig
K562	SAFB	Whole Cell	chr3	6617093	A	G	+	intergenic	MIR4790;GRM7-AS3	dist=1325153;dist=56952	.	.	107	193	0.554404	AG	134	365	0.367123	AG	0.187281	2.40019e-05	Up	Sig
K562	KHSRP	Whole Cell	chr20	34316803	A	G	-	intronic	RBM39	.	.	.	10	65	0.153846	AG	1	156	0.00641	AG	0.147436	2.41206e-05	Up	Sig
K562	GPKOW	Whole Cell	chr3	195784614	A	G	-	intronic	TFRC	.	.	.	3	10	0.3	AG	0	301	0	-	0.3	2.41686e-05	Up	Sig
K562	BUD13	Nucleus	chr20	34301749	A	G	-	intronic	RBM39	.	.	.	16	71	0.225352	AG	0	60	0	-	0.225352	2.42099e-05	Up	Sig
K562	AKAP1	Cytosol	chr4	57326879	A	G	+	UTR3	PAICS	NM_006452:c.*1175A>G;NM_001079524:c.*1175A>G;NM_001079525:c.*1175A>G	.	.	19	54	0.351852	AG	1	46	0.0217391	AG	0.330113	2.43163e-05	Up	Sig
K562	GEMIN5	Cytosol	chr3	101400050	A	G	-	exonic	RPL24	.	nonsynonymous SNV	RPL24:NM_000986:exon6:c.A403C:p.K135Q	2	13	0.153846	AG	0	2512	0	-	0.153846	2.44779e-05	Up	Sig
HepG2	U2AF1	Whole Cell	chr6	27792228	A	G	-	UTR3	H4C11	NM_021968:c.*14A>G	.	.	7	10	0.7	AG	650	652	0.996933	AG	-0.296933	2.45346e-05	Down	Sig
K562	UPF1	Whole Cell	chr22	39428854	A	G	+	UTR3	APOBEC3D	NM_001363781:c.*533A>G;NM_152426:c.*533A>G	.	.	10	37	0.27027	AG	2	104	0.019231	AG	0.25104	2.45596e-05	Up	Sig
K562	SBDS	Cytosol	chr1	11968273	A	G	+	ncRNA_exonic	RNU5E-1	.	.	.	110	220	0.5	AG	303	882	0.343537	AG	0.156463	2.46638e-05	Up	Sig
K562	ILF3	Whole Cell	chr7	74296683	A	G	-	intergenic	GTF2IRD2;STAG3L2	dist=28811;dist=1409	.	.	8	40	0.2	AG	1	140	0.007143	AG	0.192857	2.47481e-05	Up	Sig
K562	SND1	Whole Cell	chr5	131130466	A	G	-	intronic	FNIP1	.	.	.	5	16	0.3125	AG	0	102	0	-	0.3125	2.49652e-05	Up	Sig
K562	IGF2BP2	Cytosol	chr4	57326875	A	G	+	UTR3	PAICS	NM_006452:c.*1171A>G;NM_001079524:c.*1171A>G;NM_001079525:c.*1171A>G	.	.	39	163	0.239264	AG	0	46	0	-	0.239264	2.49769e-05	Up	Sig
HepG2	ILF3	Whole Cell	chr12	108092631	A	G	+	intronic	PWP1	.	.	.	0	65	0	-	5	11	0.454545	AG	-0.454545	2.5007e-05	Down	Sig
HepG2	DROSHA	Nucleus	chr1	45196770	A	G	+	ncRNA_exonic	RNU5D-1	.	.	.	3	123	0.0243902	AG	18	89	0.202247	AG	-0.177857	2.50392e-05	Down	Sig
K562	AKAP1	Whole Cell	chr1	19543456	A	G	-	ncRNA_intronic	EMC1-AS1	.	.	.	9	15	0.6	AG	21	191	0.109948	AG	0.490052	2.52138e-05	Up	Sig
HepG2	FXR2	Cytosol	chr2	133012901	A	G	-	intergenic	ANKRD30BL;MIR663B	dist=93376;dist=1638	.	.	36	41	0.878049	AG	417	418	0.997608	AG	-0.119559	2.52804e-05	Down	Sig
HepG2	DHX30	Nucleus	chr14	23441476	A	G	-	UTR3	AJUBA	NM_032876:c.*1176T>C;NM_198086:c.*1176T>C	.	.	35	42	0.833333	AG	81	169	0.47929	AG	0.354043	2.55191e-05	Up	Sig
K562	FUS	Nucleus	chr7	119405933	A	G	-	ncRNA_intronic	LINC02476	.	.	.	8	28	0.285714	AG	0	67	0	-	0.285714	2.55704e-05	Up	Sig
K562	HNRNPC	Whole Cell	chr3	138508270	A	G	-	intronic	PIK3CB	.	.	.	0	65	0	-	13	58	0.224138	AG	-0.22414	2.56941e-05	Down	Sig
K562	HNRNPU	Whole Cell	chr7	102028950	A	G	+	ncRNA_intronic	LOC100630923	.	.	.	6	25	0.24	AG	0	108	0	-	0.24	2.58292e-05	Up	Sig
HepG2	XPO5	Whole Cell	chr3	10193548	A	G	+	UTR3	VHL	NM_000551:c.*1899A>G;NM_198156:c.*1899A>G;NM_001354723:c.*2095A>G	.	.	3	10	0.3	AG	0	294	0	-	0.3	2.58827e-05	Up	Sig
K562	ZNF622	Whole Cell	chr11	93468215	A	G	-	downstream	SNORA40;TAF1D	dist=61	.	.	4	26	0.153846	AG	14	2458	0.005696	AG	0.14815	2.6164e-05	Up	Sig
K562	AKAP1	Nucleus	chr1	160967890	A	G	-	UTR3	F11R	NM_016946:c.*771T>C;NM_001348091:c.*771T>C	.	.	24	71	0.338028	AG	3	61	0.0491803	AG	0.288848	2.63453e-05	Up	Sig
K562	UPF1	Whole Cell	chr19	11256725	A	G	-	UTR3	SPC24	NM_001317033:c.*1134T>C;NM_182513:c.*1134T>C;NM_001317031:c.*289T>C	.	.	86	304	0.282895	AG	442	2476	0.178514	AG	0.104381	2.64203e-05	Up	Sig
K562	AKAP1	Whole Cell	chr12	51325537	A	G	+	UTR3	METTL7A	NM_014033:c.*1604A>G	.	.	12	28	0.428571	AG	42	407	0.103194	AG	0.325377	2.67491e-05	Up	Sig
K562	UCHL5	Whole Cell	chr5	43495545	A	G	-	intronic	C5orf34	.	.	.	0	10	0	-	94	139	0.676259	AG	-0.67626	2.67947e-05	Down	Sig
K562	ILF3	Whole Cell	chr6	26125728	A	G	+	downstream	H2AC6	dist=810	.	.	6	20	0.3	AG	11	443	0.024831	AG	0.275169	2.69745e-05	Up	Sig
HepG2	G3BP1	Whole Cell	chr6	27792232	A	G	-	UTR3	H4C11	NM_021968:c.*18A>G	.	.	3	11	0.272727	AG	0	322	0	-	0.272727	2.70536e-05	Up	Sig
HepG2	UPF1	Whole Cell	chr2	85776622	A	G	-	UTR3	GGCX	NM_000821:c.*435T>C;NM_001142269:c.*435T>C	.	.	27	73	0.369863	AG	7	83	0.0843373	AG	0.285526	2.70928e-05	Up	Sig
K562	UPF1	Nucleus	chr1	225976051	A	G	+	intronic	SRP9	.	.	.	129	129	1	AG	15	20	0.75	AG	0.25	2.71106e-05	Up	Sig
K562	SLTM	Nucleus	chr1	91853000	A	G	-	intronic	HFM1	.	.	.	3	10	0.3	AG	0	289	0	-	0.3	2.72075e-05	Up	Sig
HepG2	AKAP1	Nucleus	chr19	48374538	A	G	-	UTR3	SULT2A1	NM_003167:c.*174T>C	.	.	3	51	0.0588235	AG	18	41	0.439024	AG	-0.380201	2.73471e-05	Down	Sig
HepG2	XRCC6	Nucleus	chr11	65210090	A	G	+	ncRNA_exonic	NEAT1	.	.	.	0	170	0	-	10	96	0.104167	AG	-0.104167	2.73914e-05	Down	Sig
K562	U2AF2	Whole Cell	chr10	126476247	A	G	-	intronic	EEF1AKMT2	.	.	.	20	52	0.384615	AG	10	106	0.09434	AG	0.290276	2.73977e-05	Up	Sig
K562	UPF1	Nucleus	chr1	225975990	A	G	+	intronic	SRP9	.	.	.	20	50	0.4	AG	0	28	0	-	0.4	2.75588e-05	Up	Sig
K562	RBFOX2	Whole Cell	chr7	139057476	A	G	+	intronic	FMC1-LUC7L2;LUC7L2	.	.	.	7	39	0.179487	AG	0	125	0	-	0.179487	2.76609e-05	Up	Sig
K562	PUM1	Whole Cell	chr11	95564305	A	G	+	exonic	CEP57	.	nonsynonymous SNV	CEP57:NM_001243777:exon10:c.A1310G:p.K437R,CEP57:NM_014679:exon11:c.A1388G:p.K463R,CEP57:NM_001243776:exon12:c.A1361G:p.K454R,CEP57:NM_001363604:exon12:c.A1307G:p.K436R	2	12	0.166667	AG	0	2173	0	-	0.166667	2.76611e-05	Up	Sig
K562	KHSRP	Whole Cell	chr16	30079803	A	G	+	intronic	ALDOA;LOC112694756	.	.	.	6	18	0.333333	AG	0	73	0	-	0.333333	2.78503e-05	Up	Sig
K562	IGF2BP1	Cytosol	chr4	57326879	A	G	+	UTR3	PAICS	NM_006452:c.*1175A>G;NM_001079524:c.*1175A>G;NM_001079525:c.*1175A>G	.	.	39	133	0.293233	AG	1	46	0.0217391	AG	0.271494	2.80211e-05	Up	Sig
K562	SAFB2	Whole Cell	chr21	47671844	A	G	+	intronic	MCM3AP	.	.	.	0	35	0	-	14	37	0.378378	AG	-0.37838	2.82007e-05	Down	Sig
HepG2	DDX55	Whole Cell	chr10	5032057	A	G	+	UTR3	AKR1C2	NM_205845:c.*131T>C;NM_001321027:c.*131T>C;NM_001354:c.*131T>C	.	.	2	11	0.181818	AG	0	1963	0	-	0.181818	2.82435e-05	Up	Sig
K562	TARDBP	Whole Cell	chr12	112033999	A	G	-	intronic	ATXN2	.	.	.	16	108	0.148148	AG	9	12	0.75	AG	-0.60185	2.82468e-05	Down	Sig
K562	HNRNPA1	Whole Cell	chr2	85770938	A	G	+	UTR3	MAT2A	NM_005911:c.*43A>G	.	.	2	17	0.117647	AG	0	3086	0	-	0.117647	2.82583e-05	Up	Sig
HepG2	DDX3X	Nucleus	chr5	42801006	A	G	-	exonic	SELENOP	.	unknown	UNKNOWN	2	18	0.111111	AG	0	3272	0	-	0.111111	2.82788e-05	Up	Sig
K562	EWSR1	Whole Cell	chr19	1475513	A	G	-	intronic	C19orf25	.	.	.	0	35	0	-	40	133	0.300752	AG	-0.30075	2.83457e-05	Down	Sig
K562	HNRNPC	Whole Cell	chr7	135280041	A	G	+	intronic	NUP205	.	.	.	5	16	0.3125	AG	0	99	0	-	0.3125	2.84604e-05	Up	Sig
K562	AKAP1	Whole Cell	chr16	31135107	A	G	+	intronic	KAT8	.	.	.	10	31	0.322581	AG	21	365	0.057534	AG	0.265046	2.84804e-05	Up	Sig
HepG2	AKAP1	Nucleus	chr1	160967833	A	G	-	UTR3	F11R	NM_016946:c.*828T>C;NM_001348091:c.*828T>C	.	.	9	121	0.0743802	AG	15	41	0.365854	AG	-0.291473	2.86118e-05	Down	Sig
K562	SAFB	Whole Cell	chr2	132035105	A	G	+	intergenic	POTEE;LOC440910	dist=12260;dist=1758	.	.	9	22	0.409091	AG	5	107	0.046729	AG	0.362362	2.88919e-05	Up	Sig
K562	HNRNPC	Whole Cell	chr20	34301749	A	G	-	intronic	RBM39	.	.	.	8	72	0.111111	AG	6	572	0.01049	AG	0.100622	2.91571e-05	Up	Sig
K562	AKAP1	Whole Cell	chr1	9988749	A	G	-	UTR3	LZIC	NM_001316973:c.*1708T>C;NM_001316976:c.*1665T>C;NM_032368:c.*1708T>C;NM_001316974:c.*1708T>C	.	.	9	55	0.163636	AG	10	477	0.020964	AG	0.142672	2.92075e-05	Up	Sig
HepG2	SUB1	Whole Cell	chr12	125396363	A	G	+	exonic	UBC	.	nonsynonymous SNV	UBC:NM_021009:exon2:c.T1955C:p.I652T	2	12	0.166667	AG	0	2113	0	-	0.166667	2.92456e-05	Up	Sig
HepG2	BUD13	Whole Cell	chr2	188419041	A	G	-	UTR5	TFPI	NM_001329240:c.-50546T>C;NM_006287:c.-50546T>C;NM_001329239:c.-50546T>C;NM_001329241:c.-50546T>C;NM_001318941:c.-50546T>C;NM_001032281:c.-50546T>C	.	.	5	50	0.1	AG	0	339	0	-	0.1	2.92902e-05	Up	Sig
K562	U2AF1	Whole Cell	chr18	9110538	A	G	+	intronic	NDUFV2	.	.	.	4	10	0.4	AG	0	106	0	-	0.4	2.93286e-05	Up	Sig
K562	HLTF	Whole Cell	chr3	6617093	A	G	+	intergenic	MIR4790;GRM7-AS3	dist=1325153;dist=56952	.	.	27	37	0.72973	AG	134	365	0.367123	AG	0.362606	2.93759e-05	Up	Sig
K562	HNRNPU	Whole Cell	chr18	9110530	A	G	+	intronic	NDUFV2	.	.	.	13	25	0.52	AG	12	105	0.114286	AG	0.405714	2.94667e-05	Up	Sig
HepG2	ILF3	Nucleus	chr2	102348022	A	G	+	intronic	MAP4K4	.	.	.	0	41	0	-	9	23	0.391304	AG	-0.391304	2.96722e-05	Down	Sig
HepG2	LARP4	Whole Cell	chr1	11968273	A	G	+	ncRNA_exonic	RNU5E-1	.	.	.	210	318	0.660377	AG	57	129	0.44186	AG	0.218517	2.97816e-05	Up	Sig
HepG2	ILF3	Whole Cell	chr17	45751506	A	G	+	intronic	KPNB1	.	.	.	0	30	0	-	8	15	0.533333	AG	-0.533333	2.98534e-05	Down	Sig
K562	HLTF	Whole Cell	chr18	9111876	A	G	+	intronic	NDUFV2	.	.	.	9	47	0.191489	AG	1	129	0.007752	AG	0.183737	2.98754e-05	Up	Sig
K562	FUS	Whole Cell	chr7	119405933	A	G	-	ncRNA_intronic	LINC02476	.	.	.	8	28	0.285714	AG	24	594	0.040404	AG	0.24531	3.01401e-05	Up	Sig
K562	UCHL5	Whole Cell	chr19	34883447	A	G	+	intronic	GPI	.	.	.	65	112	0.580357	AG	2	22	0.090909	AG	0.489448	3.05397e-05	Up	Sig
K562	MTPAP	Cytosol	chr1	11968273	A	G	+	ncRNA_exonic	RNU5E-1	.	.	.	78	148	0.527027	AG	303	882	0.343537	AG	0.18349	3.05708e-05	Up	Sig
K562	HNRNPL	Nucleus	chr11	93468644	A	G	-	upstream;downstream	SNORA40;TAF1D	dist=242;dist=89	.	.	8	26	0.307692	AG	2	105	0.0190476	AG	0.288645	3.07311e-05	Up	Sig
HepG2	EIF3H	Whole Cell	chr2	188419041	A	G	-	UTR5	TFPI	NM_001329240:c.-50546T>C;NM_006287:c.-50546T>C;NM_001329239:c.-50546T>C;NM_001329241:c.-50546T>C;NM_001318941:c.-50546T>C;NM_001032281:c.-50546T>C	.	.	3	12	0.25	AG	0	339	0	-	0.25	3.07874e-05	Up	Sig
K562	SAFB	Whole Cell	chr12	62782118	A	G	+	intronic	USP15	.	.	.	13	73	0.178082	AG	2	135	0.014815	AG	0.163267	3.09047e-05	Up	Sig
K562	FUS	Whole Cell	chr1	3656413	A	G	+	ncRNA_exonic	TP73-AS1	.	.	.	6	31	0.193548	AG	3	296	0.010135	AG	0.183413	3.0994e-05	Up	Sig
K562	XRCC6	Whole Cell	chr12	123081206	A	G	+	intronic	KNTC1	.	.	.	6	12	0.5	AG	4	115	0.034783	AG	0.465217	3.14969e-05	Up	Sig
K562	UPF1	Whole Cell	chr19	18477901	A	G	+	UTR3	PGPEP1	NM_001300927:c.*3569A>G;NM_001329478:c.*3508A>G;NM_001329477:c.*3508A>G;NM_001308366:c.*3582A>G;NM_017712:c.*3508A>G	.	.	20	42	0.47619	AG	106	581	0.182444	AG	0.293746	3.15426e-05	Up	Sig
K562	DDX55	Whole Cell	chr3	195783036	A	G	-	intronic	TFRC	.	.	.	4	15	0.266667	AG	0	166	0	-	0.266667	3.15587e-05	Up	Sig
K562	HNRNPC	Whole Cell	chr14	21845216	A	G	-	intronic	SUPT16H	.	.	.	0	11	0	-	11	13	0.846154	AG	-0.84615	3.16488e-05	Down	Sig
K562	ZNF622	Whole Cell	chr11	82868441	A	G	+	UTR5	PCF11	NM_001346413:c.-41A>G;NM_015885:c.-41A>G;NM_001346415:c.-41A>G;NM_001346414:c.-41A>G	.	.	4	37	0.108108	AG	1	665	0.001504	AG	0.106604	3.16699e-05	Up	Sig
HepG2	TIAL1	Whole Cell	chr2	10924224	A	G	+	UTR3	ATP6V1C2;PDIA6	NM_144583:c.*835A>G;NM_001039362:c.*835A>G;NM_005742:c.*160T>C;NM_001282707:c.*160T>C;NM_001282706:c.*160T>C;NM_001282705:c.*160T>C;NM_001282704:c.*160T>C	.	.	2	13	0.153846	AG	0	2202	0	-	0.153846	3.18107e-05	Up	Sig
K562	GRWD1	Whole Cell	chr21	38799433	A	G	+	intronic	DYRK1A	.	.	.	9	14	0.642857	AG	7	72	0.097222	AG	0.545635	3.21802e-05	Up	Sig
HepG2	DDX55	Whole Cell	chr20	57466882	A	G	+	exonic	GNAS	.	nonsynonymous SNV	GNAS:NM_000516:exon1:c.A101G:p.K34R,GNAS:NM_001077488:exon1:c.A101G:p.K34R,GNAS:NM_001077489:exon1:c.A101G:p.K34R,GNAS:NM_001309842:exon1:c.A101G:p.K34R,GNAS:NM_080426:exon1:c.A101G:p.K34R	3	28	0.107143	AG	0	821	0	-	0.107143	3.22336e-05	Up	Sig
K562	DROSHA	Nucleus	chr1	207942336	A	G	+	intronic	CD46	.	.	.	11	15	0.733333	AG	11	68	0.161765	AG	0.571569	3.22486e-05	Up	Sig
K562	HLTF	Whole Cell	chr5	1813117	A	G	+	intronic	NDUFS6	.	.	.	9	16	0.5625	AG	0	25	0	-	0.5625	3.26537e-05	Up	Sig
HepG2	XPO5	Nucleus	chr8	11702331	A	G	-	UTR3	CTSB	NM_001908:c.*303T>C;NM_147780:c.*303T>C;NM_001317237:c.*303T>C;NM_147783:c.*303T>C;NM_147782:c.*303T>C;NM_147781:c.*303T>C	.	.	4	23	0.173913	AG	0	262	0	-	0.173913	3.29004e-05	Up	Sig
HepG2	ILF3	Whole Cell	chr15	25228815	A	G	+	ncRNA_exonic	PWARSN	.	.	.	2	52	0.0384615	AG	28	86	0.325581	AG	-0.28712	3.29837e-05	Down	Sig
K562	ZC3H11A	Whole Cell	chr8	48889576	A	G	+	UTR3	MCM4	NM_005914:c.*238A>G;NM_182746:c.*238A>G	.	.	2	15	0.133333	AG	0	2497	0	-	0.133333	3.3293e-05	Up	Sig
K562	UPF1	Whole Cell	chr19	13884176	A	G	+	UTR3	MRI1	NM_032285:c.*1081A>G;NM_001329572:c.*1081A>G;NM_001031727:c.*1081A>G	.	.	6	28	0.214286	AG	1	167	0.005988	AG	0.208298	3.36002e-05	Up	Sig
HepG2	PCBP1	Cytosol	chr8	70602429	A	G	-	intronic	SLCO5A1	.	.	.	2	18	0.111111	AG	1	5198	0.000192382	AG	0.110919	3.36792e-05	Up	Sig
K562	XRCC6	Whole Cell	chr3	195795946	A	G	-	intronic	TFRC	.	.	.	5	17	0.294118	AG	2	196	0.010204	AG	0.283914	3.37857e-05	Up	Sig
K562	HNRNPL	Whole Cell	chr12	51402042	A	G	-	intronic	SLC11A2	.	.	.	1	12	0.083333	AG	10	10	1	AG	-0.91667	3.40217e-05	Down	Sig
K562	HNRNPC	Whole Cell	chr12	64802088	A	G	+	intronic	XPOT	.	.	.	1	11	0.090909	AG	10	10	1	AG	-0.90909	3.40217e-05	Down	Sig
K562	LIN28B	Whole Cell	chr19	21935832	A	G	-	ncRNA_exonic	LOC641367	.	.	.	1	11	0.090909	AG	10	10	1	AG	-0.90909	3.40217e-05	Down	Sig
HepG2	DKC1	Cytosol	chr8	70602338	A	G	+	intronic	SLCO5A1	.	.	.	2	10	0.2	AG	0	1608	0	-	0.2	3.43996e-05	Up	Sig
K562	UCHL5	Cytosol	chr15	45492610	A	G	+	intronic	SHF	.	.	.	3	25	0.12	AG	0	711	0	-	0.12	3.4755e-05	Up	Sig
K562	HNRNPC	Whole Cell	chr16	269091	A	G	-	intronic	LUC7L	.	.	.	8	63	0.126984	AG	0	155	0	-	0.126984	3.48607e-05	Up	Sig
K562	HNRNPC	Whole Cell	chr18	9110530	A	G	+	intronic	NDUFV2	.	.	.	37	103	0.359223	AG	12	105	0.114286	AG	0.244938	3.48733e-05	Up	Sig
K562	IGF2BP2	Cytosol	chr4	57326879	A	G	+	UTR3	PAICS	NM_006452:c.*1175A>G;NM_001079524:c.*1175A>G;NM_001079525:c.*1175A>G	.	.	45	155	0.290323	AG	1	46	0.0217391	AG	0.268583	3.49355e-05	Up	Sig
K562	AKAP1	Whole Cell	chr19	39981083	A	G	+	UTR3	TIMM50	NM_001329559:c.*623A>G;NM_001001563:c.*623A>G	.	.	11	58	0.189655	AG	11	355	0.030986	AG	0.158669	3.50182e-05	Up	Sig
HepG2	YBX3	Whole Cell	chr17	4851556	A	G	+	splicing	PFN1	NM_005022:exon1:c.132+2T>C	.	.	7	10	0.7	AG	0	22	0	-	0.7	3.56521e-05	Up	Sig
HepG2	FUS	Whole Cell	chr2	133013144	A	G	+	intergenic	ANKRD30BL;MIR663B	dist=93619;dist=1395	.	.	56	63	0.888889	AG	199	199	1	AG	-0.111111	3.56747e-05	Down	Sig
K562	DDX6	Cytosol	chr11	93468208	A	G	-	downstream	SNORA40;TAF1D	dist=68	.	.	4	18	0.222222	AG	1	299	0.00334448	AG	0.218878	3.57348e-05	Up	Sig
K562	FAM120A	Whole Cell	chr5	130539815	A	G	+	UTR3	LYRM7	NM_001293735:c.*4562A>G;NM_181705:c.*4521A>G	.	.	3	17	0.176471	AG	0	469	0	-	0.176471	3.57632e-05	Up	Sig
K562	IGF2BP2	Cytosol	chr8	30536151	A	G	-	UTR3	GSR	NM_001195104:c.*886T>C;NM_001195103:c.*886T>C;NM_001195102:c.*886T>C;NM_000637:c.*886T>C	.	.	9	39	0.230769	AG	2	128	0.015625	AG	0.215144	3.58095e-05	Up	Sig
K562	BUD13	Whole Cell	chr1	46124573	A	G	-	intronic	GPBP1L1	.	.	.	18	47	0.382979	AG	7	88	0.079545	AG	0.303433	3.59188e-05	Up	Sig
HepG2	EIF3D	Whole Cell	chr1	45196770	A	G	+	ncRNA_exonic	RNU5D-1	.	.	.	12	89	0.134831	AG	29	66	0.439394	AG	-0.304562	3.61403e-05	Down	Sig
HepG2	ILF3	Nucleus	chr14	36188119	A	G	-	intronic	RALGAPA1	.	.	.	0	51	0	-	6	14	0.428571	AG	-0.428571	3.63564e-05	Down	Sig
K562	XRCC6	Whole Cell	chr2	61754618	A	G	-	intronic	XPO1	.	.	.	7	10	0.7	AG	15	148	0.101351	AG	0.598649	3.65063e-05	Up	Sig
K562	HNRNPC	Whole Cell	chr1	54811499	A	G	-	intronic	SSBP3	.	.	.	0	12	0	-	12	15	0.8	AG	-0.8	3.65857e-05	Down	Sig
K562	XRCC6	Whole Cell	chr16	9200372	A	G	+	intronic	C16orf72	.	.	.	4	11	0.363636	AG	13	818	0.015892	AG	0.347744	3.67798e-05	Up	Sig
K562	SRSF1	Cytosol	chr4	190864384	A	G	+	exonic	FRG1	.	synonymous SNV	FRG1:NM_004477:exon2:c.A90G:p.K30K	6	10	0.6	AG	9	152	0.0592105	AG	0.540789	3.74823e-05	Up	Sig
K562	QKI	Whole Cell	chr19	34883488	A	G	+	intronic	GPI	.	.	.	6	11	0.545455	AG	0	37	0	-	0.545455	3.76482e-05	Up	Sig
K562	HNRNPC	Whole Cell	chr22	39415872	A	G	+	UTR3	APOBEC3C	NM_014508:c.*1480A>G	.	.	13	53	0.245283	AG	19	355	0.053521	AG	0.191762	3.77291e-05	Up	Sig
HepG2	SUGP2	Nucleus	chr11	65208818	A	G	+	ncRNA_exonic	NEAT1	.	.	.	37	82	0.45122	AG	30	156	0.192308	AG	0.258912	3.78598e-05	Up	Sig
K562	ILF3	Whole Cell	chr17	79528745	A	G	-	intronic	NPLOC4	.	.	.	8	16	0.5	AG	12	166	0.072289	AG	0.427711	3.79548e-05	Up	Sig
K562	CSTF2T	Whole Cell	chr19	34883447	A	G	+	intronic	GPI	.	.	.	65	116	0.560345	AG	2	22	0.090909	AG	0.469436	3.80255e-05	Up	Sig
K562	UPF1	Whole Cell	chr7	65619292	A	G	+	UTR3	CRCP	NM_001142414:c.*1948A>G;NM_001040648:c.*1948A>G;NM_001040647:c.*1948A>G;NM_014478:c.*1948A>G	.	.	50	167	0.299401	AG	89	587	0.151618	AG	0.147783	3.80323e-05	Up	Sig
K562	DDX21	Nucleus	chr2	133012571	A	G	-	intergenic	ANKRD30BL;MIR663B	dist=93046;dist=1968	.	.	33	56	0.589286	AG	25	25	1	AG	-0.410714	3.85548e-05	Down	Sig
HepG2	ILF3	Nucleus	chr14	21714529	A	G	-	intronic	HNRNPC	.	.	.	7	178	0.0393258	AG	12	48	0.25	AG	-0.210674	3.86454e-05	Down	Sig
K562	DDX3X	Whole Cell	chr18	9954348	A	G	+	UTR3	VAPA	NM_003574:c.*140A>G;NM_194434:c.*140A>G	.	.	2	16	0.125	AG	3	7785	0.000385	AG	0.124615	3.93012e-05	Up	Sig
K562	AKAP1	Whole Cell	chr4	57326291	A	G	+	UTR3	PAICS	NM_006452:c.*587A>G;NM_001079524:c.*587A>G;NM_001079525:c.*587A>G	.	.	10	29	0.344828	AG	433	5642	0.076746	AG	0.268082	3.94667e-05	Up	Sig
K562	ILF3	Whole Cell	chr7	12391630	A	G	-	intronic	VWDE	.	.	.	9	33	0.272727	AG	20	452	0.044248	AG	0.228479	3.96702e-05	Up	Sig
HepG2	NOLC1	Whole Cell	chr7	5568973	A	G	-	exonic	ACTB	.	nonsynonymous SNV	ACTB:NM_001101:exon3:c.A182C:p.K61T	2	20	0.1	AG	0	3075	0	-	0.1	3.96828e-05	Up	Sig
HepG2	UPF1	Whole Cell	chr3	156259341	A	G	-	UTR3	SSR3	NM_001308204:c.*1651T>C;NM_001308205:c.*1651T>C;NM_007107:c.*1651T>C;NM_001308197:c.*1651T>C	.	.	35	69	0.507246	AG	51	215	0.237209	AG	0.270037	4.04025e-05	Up	Sig
HepG2	UPF1	Nucleus	chr19	11256689	A	G	-	UTR3	SPC24	NM_001317033:c.*1170T>C;NM_182513:c.*1170T>C;NM_001317031:c.*325T>C	.	.	107	374	0.286096	AG	0	33	0	-	0.286096	4.04128e-05	Up	Sig
K562	HNRNPU	Whole Cell	chr22	22211605	A	G	-	intronic	MAPK1	.	.	.	13	36	0.361111	AG	6	100	0.06	AG	0.301111	4.04317e-05	Up	Sig
K562	HNRNPU	Whole Cell	chr22	22211605	A	G	-	intronic	MAPK1	.	.	.	13	36	0.361111	AG	6	100	0.06	AG	0.301111	4.04317e-05	Up	Sig
HepG2	RBM15	Whole Cell	chr1	45196770	A	G	+	ncRNA_exonic	RNU5D-1	.	.	.	0	22	0	-	29	66	0.439394	AG	-0.439394	4.05682e-05	Down	Sig
K562	HNRNPC	Whole Cell	chr7	128405306	A	G	+	intronic	CALU	.	.	.	0	25	0	-	19	44	0.431818	AG	-0.43182	4.06607e-05	Down	Sig
K562	SRSF1	Whole Cell	chr22	22139362	A	G	-	intronic	MAPK1	.	.	.	3	11	0.272727	AG	0	279	0	-	0.272727	4.10154e-05	Up	Sig
HepG2	TROVE2	Cytosol	chr2	133013144	A	G	+	intergenic	ANKRD30BL;MIR663B	dist=93619;dist=1395	.	.	9	13	0.692308	AG	131	131	1	AG	-0.307692	4.16209e-05	Down	Sig
K562	UPF1	Nucleus	chr19	18477901	A	G	+	UTR3	PGPEP1	NM_001300927:c.*3569A>G;NM_001329478:c.*3508A>G;NM_001329477:c.*3508A>G;NM_001308366:c.*3582A>G;NM_017712:c.*3508A>G	.	.	20	42	0.47619	AG	0	21	0	-	0.47619	4.16872e-05	Up	Sig
K562	GTF2F1	Whole Cell	chr4	77969721	A	G	-	exonic	CCNI	.	nonsynonymous SNV	CCNI:NM_001348139:exon4:c.A440C:p.Y147S,CCNI:NM_001348137:exon5:c.A569C:p.Y190S,CCNI:NM_001348134:exon6:c.A743C:p.Y248S,CCNI:NM_001348136:exon6:c.A656C:p.Y219S,CCNI:NM_001348132:exon7:c.A785C:p.Y262S,CCNI:NM_001348133:exon7:c.A785C:p.Y262S,CCNI:NM_001348135:exon7:c.A662C:p.Y221S,CCNI:NM_001348138:exon7:c.A470C:p.Y157S,CCNI:NM_006835:exon7:c.A785C:p.Y262S	2	15	0.133333	AG	1	3853	0.00026	AG	0.133074	4.20248e-05	Up	Sig
K562	DHX30	Whole Cell	chr19	34883447	A	G	+	intronic	GPI	.	.	.	80	144	0.555556	AG	2	22	0.090909	AG	0.464646	4.2727e-05	Up	Sig
K562	AKAP1	Cytosol	chr12	133298095	A	G	+	UTR3	PGAM5	NM_001170544:c.*681A>G;NM_001170543:c.*681A>G	.	.	16	84	0.190476	AG	4	146	0.0273973	AG	0.163079	4.3156e-05	Up	Sig
K562	DDX52	Whole Cell	chr11	93468215	A	G	-	downstream	SNORA40;TAF1D	dist=61	.	.	3	11	0.272727	AG	14	2458	0.005696	AG	0.267032	4.32794e-05	Up	Sig
K562	ILF3	Whole Cell	chr7	119484701	A	G	-	ncRNA_intronic	LINC02476	.	.	.	10	19	0.526316	AG	22	199	0.110553	AG	0.415763	4.36935e-05	Up	Sig
K562	GRWD1	Whole Cell	chr14	21966475	A	G	+	exonic	METTL3	.	nonsynonymous SNV	METTL3:NM_019852:exon11:c.T1670C:p.L557P	2	11	0.181818	AG	0	1566	0	-	0.181818	4.42593e-05	Up	Sig
K562	RBFOX2	Cytosol	chrX	24095383	A	G	+	UTR3	EIF2S3	NM_001415:c.*481A>G	.	.	6	32	0.1875	AG	0	127	0	-	0.1875	4.44244e-05	Up	Sig
K562	UPF1	Nucleus	chr5	79923378	A	G	-	UTR3	DHFR	NM_001290354:c.*1528T>C;NM_000791:c.*1528T>C;NM_001290357:c.*1586T>C	.	.	14	39	0.358974	AG	0	34	0	-	0.358974	4.45633e-05	Up	Sig
K562	UCHL5	Whole Cell	chr14	21458428	A	G	+	exonic	METTL17	.	nonsynonymous SNV	METTL17:NM_001029991:exon2:c.A115G:p.N39D,METTL17:NM_022734:exon2:c.A115G:p.N39D	2	10	0.2	AG	0	1407	0	-	0.2	4.48548e-05	Up	Sig
K562	SAFB	Whole Cell	chr9	132572026	A	G	+	UTR3	TOR1B	NM_014506:c.*164A>G	.	.	3	11	0.272727	AG	1	433	0.002309	AG	0.270418	4.493e-05	Up	Sig
K562	RBFOX2	Whole Cell	chr3	6617093	A	G	+	intergenic	MIR4790;GRM7-AS3	dist=1325153;dist=56952	.	.	28	39	0.717949	AG	134	365	0.367123	AG	0.350825	4.53107e-05	Up	Sig
K562	ILF3	Whole Cell	chr2	61741303	A	G	-	intronic	XPO1	.	.	.	7	29	0.241379	AG	2	148	0.013514	AG	0.227866	4.61183e-05	Up	Sig
K562	UPF1	Whole Cell	chr16	29679978	A	G	+	UTR3	SPN	NM_001030288:c.*3726A>G;NM_003123:c.*3726A>G	.	.	6	53	0.113208	AG	9	987	0.009119	AG	0.104089	4.63895e-05	Up	Sig
K562	HNRNPC	Whole Cell	chr19	11256689	A	G	-	UTR3	SPC24	NM_001317033:c.*1170T>C;NM_182513:c.*1170T>C;NM_001317031:c.*325T>C	.	.	24	69	0.347826	AG	366	2489	0.147047	AG	0.200779	4.65405e-05	Up	Sig
HepG2	CDC40	Whole Cell	chr1	11968273	A	G	+	ncRNA_exonic	RNU5E-1	.	.	.	425	665	0.639098	AG	57	129	0.44186	AG	0.197237	4.70299e-05	Up	Sig
K562	ILF3	Nucleus	chr16	29679576	A	G	+	UTR3	SPN	NM_001030288:c.*3324A>G;NM_003123:c.*3324A>G	.	.	32	98	0.326531	AG	14	133	0.105263	AG	0.221267	4.71106e-05	Up	Sig
K562	U2AF2	Whole Cell	chr12	122995544	A	G	-	intronic	RSRC2	.	.	.	4	10	0.4	AG	0	93	0	-	0.4	4.74976e-05	Up	Sig
K562	AKAP1	Whole Cell	chr12	133298095	A	G	+	UTR3	PGAM5	NM_001170544:c.*681A>G;NM_001170543:c.*681A>G	.	.	16	84	0.190476	AG	44	808	0.054455	AG	0.136021	4.77695e-05	Up	Sig
K562	HNRNPC	Nucleus	chr17	56080310	A	G	-	UTR3	SRSF1	NM_006924:c.*2457T>C;NM_001078166:c.*2798T>C	.	.	30	90	0.333333	AG	29	40	0.725	AG	-0.391667	4.83507e-05	Down	Sig
HepG2	DKC1	Whole Cell	chr8	70602338	A	G	+	intronic	SLCO5A1	.	.	.	2	10	0.2	AG	0	1345	0	-	0.2	4.90551e-05	Up	Sig
K562	LIN28B	Nucleus	chr3	127790249	A	G	+	UTR3	SEC61A1	NM_013336:c.*1744A>G	.	.	5	12	0.416667	AG	0	62	0	-	0.416667	4.91658e-05	Up	Sig
K562	BUD13	Whole Cell	chr10	28825045	A	G	+	intronic	WAC	.	.	.	4	15	0.266667	AG	0	147	0	-	0.266667	4.93726e-05	Up	Sig
K562	HNRNPC	Whole Cell	chr18	33746045	A	G	+	intronic	ELP2	.	.	.	8	32	0.25	AG	3	148	0.02027	AG	0.22973	4.9903e-05	Up	Sig
K562	ILF3	Whole Cell	chr22	42239744	A	G	+	intronic	SREBF2	.	.	.	15	19	0.789474	AG	0	11	0	-	0.789474	4.9975e-05	Up	Sig
HepG2	DDX52	Whole Cell	chr10	51590403	A	G	+	ncRNA_intronic	TIMM23B-AGAP6	.	.	.	2	15	0.133333	AG	0	2033	0	-	0.133333	5.00924e-05	Up	Sig
K562	UPF1	Whole Cell	chrX	123046590	A	G	+	UTR3	XIAP	NM_001204401:c.*5559A>G;NM_001167:c.*5559A>G	.	.	10	31	0.322581	AG	16	272	0.058824	AG	0.263757	5.07259e-05	Up	Sig
K562	FMR1	Whole Cell	chr11	82868441	A	G	+	UTR5	PCF11	NM_001346413:c.-41A>G;NM_015885:c.-41A>G;NM_001346415:c.-41A>G;NM_001346414:c.-41A>G	.	.	3	17	0.176471	AG	1	665	0.001504	AG	0.174967	5.08758e-05	Up	Sig
HepG2	DDX55	Cytosol	chr20	57466882	A	G	+	exonic	GNAS	.	nonsynonymous SNV	GNAS:NM_000516:exon1:c.A101G:p.K34R,GNAS:NM_001077488:exon1:c.A101G:p.K34R,GNAS:NM_001077489:exon1:c.A101G:p.K34R,GNAS:NM_001309842:exon1:c.A101G:p.K34R,GNAS:NM_080426:exon1:c.A101G:p.K34R	3	28	0.107143	AG	0	701	0	-	0.107143	5.0945e-05	Up	Sig
K562	HLTF	Nucleus	chr13	111552341	A	G	-	intronic	ANKRD10	.	.	.	10	12	0.833333	AG	16	76	0.210526	AG	0.622807	5.12883e-05	Up	Sig
HepG2	DDX3X	Nucleus	chr2	133012571	A	G	-	intergenic	ANKRD30BL;MIR663B	dist=93046;dist=1968	.	.	41	47	0.87234	AG	267	268	0.996269	AG	-0.123928	5.1504e-05	Down	Sig
K562	RBM15	Cytosol	chr19	54705454	A	G	+	exonic	RPS9	.	nonsynonymous SNV	RPS9:NM_001013:exon3:c.A197G:p.K66R,RPS9:NM_001321701:exon3:c.A197G:p.K66R,RPS9:NM_001321702:exon3:c.A197G:p.K66R,RPS9:NM_001321704:exon3:c.A197G:p.K66R,RPS9:NM_001321706:exon3:c.A197G:p.K66R	2	18	0.111111	AG	0	2416	0	-	0.111111	5.16724e-05	Up	Sig
HepG2	NOL12	Nucleus	chr1	45196770	A	G	+	ncRNA_exonic	RNU5D-1	.	.	.	0	60	0	-	18	89	0.202247	AG	-0.202247	5.20175e-05	Down	Sig
K562	HNRNPC	Whole Cell	chr22	40357013	A	G	+	intronic	GRAP2	.	.	.	6	36	0.166667	AG	1	201	0.004975	AG	0.161692	5.24725e-05	Up	Sig
K562	UPF1	Whole Cell	chr1	160967857	A	G	-	UTR3	F11R	NM_016946:c.*804T>C;NM_001348091:c.*804T>C	.	.	38	99	0.383838	AG	195	988	0.197368	AG	0.18647	5.25467e-05	Up	Sig
K562	FMR1	Nucleus	chr1	11968273	A	G	+	ncRNA_exonic	RNU5E-1	.	.	.	80	123	0.650407	AG	228	512	0.445312	AG	0.205094	5.2708e-05	Up	Sig
HepG2	HNRNPC	Cytosol	chr1	27271026	A	G	+	intronic	NUDC	.	.	.	0	17	0	-	8	11	0.727273	AG	-0.727273	5.3087e-05	Down	Sig
K562	BUD13	Whole Cell	chr8	95504004	A	G	-	exonic	VIRMA	.	synonymous SNV	VIRMA:NM_015496:exon22:c.A4942C:p.R1648R	3	13	0.230769	AG	3	843	0.003559	AG	0.227211	5.34736e-05	Up	Sig
K562	UPF1	Nucleus	chr9	37503392	A	G	+	UTR3	POLR1E	NM_001282766:c.*193A>G;NM_022490:c.*193A>G	.	.	25	69	0.362319	AG	5	69	0.0724638	AG	0.289855	5.41845e-05	Up	Sig
HepG2	HLTF	Nucleus	chr1	143181455	A	G	-	ncRNA_intronic	LOC102723769	.	.	.	23	33	0.69697	AG	15	59	0.254237	AG	0.442732	5.46695e-05	Up	Sig
HepG2	ILF3	Whole Cell	chr14	36188119	A	G	-	intronic	RALGAPA1	.	.	.	0	51	0	-	6	15	0.4	AG	-0.4	5.50855e-05	Down	Sig
HepG2	IGF2BP3	Whole Cell	chr9	117093139	A	G	-	exonic	ORM2	.	nonsynonymous SNV	ORM2:NM_000608:exon3:c.T325G:p.Y109D	2	11	0.181818	AG	0	1400	0	-	0.181818	5.529e-05	Up	Sig
K562	UPF1	Nucleus	chr7	44841489	A	G	+	UTR3	PPIA	NM_001300981:c.*468A>G;NM_021130:c.*468A>G	.	.	41	53	0.773585	AG	9	29	0.310345	AG	0.46324	5.55308e-05	Up	Sig
K562	HNRNPU	Whole Cell	chr22	19429158	A	G	-	UTR3	C22orf39	NM_001166242:c.*9T>C	.	.	2	18	0.111111	AG	0	2329	0	-	0.111111	5.55751e-05	Up	Sig
K562	SF3B4	Whole Cell	chr8	30921272	A	G	+	intronic	WRN	.	.	.	5	26	0.192308	AG	0	146	0	-	0.192308	5.5604e-05	Up	Sig
K562	EWSR1	Whole Cell	chr16	89014291	A	G	-	intronic	CBFA2T3;LOC100129697	.	.	.	1	38	0.026316	AG	8	15	0.533333	AG	-0.50702	5.63079e-05	Down	Sig
K562	HLTF	Whole Cell	chr2	168744779	A	G	-	ncRNA_intronic	B3GALT1-AS1	.	.	.	0	82	0	-	90	717	0.125523	AG	-0.12552	5.66272e-05	Down	Sig
K562	AKAP1	Nucleus	chr1	19543465	A	G	-	ncRNA_intronic	EMC1-AS1	.	.	.	7	17	0.411765	AG	0	42	0	-	0.411765	5.70073e-05	Up	Sig
K562	HNRNPU	Whole Cell	chr2	132035128	A	G	+	intergenic	POTEE;LOC440910	dist=12283;dist=1735	.	.	8	35	0.228571	AG	0	75	0	-	0.228571	5.74457e-05	Up	Sig
HepG2	SUPV3L1	Whole Cell	chr11	65210090	A	G	+	ncRNA_exonic	NEAT1	.	.	.	16	55	0.290909	AG	0	40	0	-	0.290909	5.80284e-05	Up	Sig
HepG2	ILF3	Nucleus	chr10	5011870	A	G	+	intronic	AKR1C1	.	.	.	2	42	0.047619	AG	23	60	0.383333	AG	-0.335714	5.80597e-05	Down	Sig
K562	RBM15	Whole Cell	chr17	74733354	A	G	+	UTR5	SRSF2	NM_001195427:c.-112T>C;NM_003016:c.-112T>C	.	.	2	19	0.105263	AG	5	10977	0.000455	AG	0.104808	5.90984e-05	Up	Sig
HepG2	ILF3	Nucleus	chr3	32873815	A	G	+	intronic	TRIM71	.	.	.	34	55	0.618182	AG	0	12	0	-	0.618182	5.91662e-05	Up	Sig
K562	UPF1	Whole Cell	chr12	131287781	A	G	-	intronic	STX2	.	.	.	6	27	0.222222	AG	1	143	0.006993	AG	0.215229	6.01579e-05	Up	Sig
HepG2	SAFB	Whole Cell	chrX	132931821	A	G	-	intronic	GPC3	.	.	.	0	28	0	-	13	31	0.419355	AG	-0.419355	6.02107e-05	Down	Sig
K562	HLTF	Nucleus	chr16	29680945	A	G	+	UTR3	SPN	NM_001030288:c.*4693A>G;NM_003123:c.*4693A>G	.	.	1	40	0.025	AG	18	50	0.36	AG	-0.335	6.03759e-05	Down	Sig
HepG2	UPF1	Whole Cell	chr12	49747174	A	G	+	UTR3	DNAJC22	NM_024902:c.*1889A>G;NM_001304944:c.*1889A>G	.	.	29	46	0.630435	AG	14	59	0.237288	AG	0.393147	6.0544e-05	Up	Sig
HepG2	ILF3	Whole Cell	chr2	42505528	A	G	+	intronic	EML4	.	.	.	0	87	0	-	4	10	0.4	AG	-0.4	6.06089e-05	Down	Sig
HepG2	UPF1	Whole Cell	chr19	18478885	A	G	+	UTR3	PGPEP1	NM_001300927:c.*4553A>G;NM_001329478:c.*4492A>G;NM_001329477:c.*4492A>G;NM_001308366:c.*4566A>G;NM_017712:c.*4492A>G	.	.	35	57	0.614035	AG	13	55	0.236364	AG	0.377671	6.08649e-05	Up	Sig
K562	GRWD1	Whole Cell	chr19	34883447	A	G	+	intronic	GPI	.	.	.	29	48	0.604167	AG	2	22	0.090909	AG	0.513258	6.09825e-05	Up	Sig
HepG2	SUB1	Whole Cell	chr1	115261311	A	G	-	exonic	CSDE1	.	nonsynonymous SNV	CSDE1:NM_001242893:exon17:c.A2179C:p.K727Q,CSDE1:NM_001242892:exon18:c.A2272C:p.K758Q,CSDE1:NM_007158:exon18:c.A2179C:p.K727Q,CSDE1:NM_001007553:exon19:c.A2272C:p.K758Q,CSDE1:NM_001130523:exon19:c.A2317C:p.K773Q,CSDE1:NM_001242891:exon20:c.A2410C:p.K804Q	2	11	0.181818	AG	0	1330	0	-	0.181818	6.12152e-05	Up	Sig
K562	HNRNPC	Whole Cell	chr11	61211286	A	G	+	intronic	SDHAF2	.	.	.	0	11	0	-	22	32	0.6875	AG	-0.6875	6.13205e-05	Down	Sig
K562	HNRNPC	Whole Cell	chr2	128605014	A	G	-	UTR3	POLR2D	NM_004805:c.*667T>C	.	.	2	18	0.111111	AG	0	2214	0	-	0.111111	6.14508e-05	Up	Sig
K562	BUD13	Nucleus	chr20	29633900	A	G	+	ncRNA_exonic	FRG1BP	.	.	.	8	53	0.150943	AG	27	51	0.529412	AG	-0.378468	6.14711e-05	Down	Sig
K562	ILF3	Whole Cell	chr13	79969687	A	G	-	intronic	RBM26	.	.	.	16	17	0.941176	AG	12	34	0.352941	AG	0.588235	6.18424e-05	Up	Sig
K562	HNRNPU	Nucleus	chr9	136229572	A	G	-	UTR3	SURF4	NM_001280790:c.*797T>C;NM_001280788:c.*797T>C;NM_001280792:c.*1033T>C;NM_001280793:c.*797T>C;NM_001280791:c.*797T>C;NM_033161:c.*797T>C;NM_001280789:c.*768T>C	.	.	6	44	0.136364	AG	0	167	0	-	0.136364	6.18771e-05	Up	Sig
HepG2	EIF3H	Nucleus	chr2	188419041	A	G	-	UTR5	TFPI	NM_001329240:c.-50546T>C;NM_006287:c.-50546T>C;NM_001329239:c.-50546T>C;NM_001329241:c.-50546T>C;NM_001318941:c.-50546T>C;NM_001032281:c.-50546T>C	.	.	3	12	0.25	AG	0	266	0	-	0.25	6.2107e-05	Up	Sig
K562	UPF1	Whole Cell	chr19	34883447	A	G	+	intronic	GPI	.	.	.	21	33	0.636364	AG	2	22	0.090909	AG	0.545455	6.28363e-05	Up	Sig
K562	UPF1	Whole Cell	chr2	99812815	A	G	+	UTR3	MRPL30	NM_145212:c.*647A>G	.	.	6	96	0.0625	AG	537	2441	0.219992	AG	-0.15749	6.31209e-05	Down	Sig
HepG2	IGF2BP1	Whole Cell	chr12	120899835	A	G	+	exonic	SRSF9	.	nonsynonymous SNV	SRSF9:NM_003769:exon4:c.T653C:p.F218S	2	12	0.166667	AG	0	1434	0	-	0.166667	6.31739e-05	Up	Sig
K562	BUD13	Cytosol	chr8	70602518	A	G	-	intronic	SLCO5A1	.	.	.	3	11	0.272727	AG	0	240	0	-	0.272727	6.3361e-05	Up	Sig
K562	YBX3	Whole Cell	chr16	81014388	A	G	-	intronic	CMC2	.	.	.	5	38	0.131579	AG	11	1230	0.008943	AG	0.122636	6.34993e-05	Up	Sig
HepG2	UPF1	Cytosol	chr12	69237509	A	G	+	UTR3	MDM2	NM_001145339:c.*3880A>G;NM_002392:c.*3880A>G;NM_001367990:c.*3880A>G;NM_001278462:c.*3880A>G;NM_001145340:c.*3880A>G;NM_001145337:c.*3880A>G	.	.	0	50	0	-	16	67	0.238806	AG	-0.238806	6.35634e-05	Down	Sig
HepG2	ILF3	Whole Cell	chr20	39731928	A	G	+	ncRNA_intronic	PLCG1-AS1	.	.	.	0	29	0	-	7	13	0.538462	AG	-0.538462	6.36066e-05	Down	Sig
K562	HNRNPC	Whole Cell	chr19	13884669	A	G	+	UTR3	MRI1	NM_032285:c.*1574A>G;NM_001329572:c.*1574A>G;NM_001031727:c.*1574A>G	.	.	12	20	0.6	AG	173	928	0.186422	AG	0.413578	6.42109e-05	Up	Sig
K562	RBFOX2	Whole Cell	chr1	151024085	A	G	-	UTR3	CDC42SE1	NM_001038707:c.*1735T>C;NM_020239:c.*1735T>C	.	.	2	16	0.125	AG	0	1903	0	-	0.125	6.5206e-05	Up	Sig
K562	AKAP8L	Whole Cell	chr3	195784630	A	G	-	intronic	TFRC	.	.	.	8	47	0.170213	AG	3	216	0.013889	AG	0.156324	6.56022e-05	Up	Sig
K562	U2AF2	Whole Cell	chr19	58372747	A	G	+	UTR3	ZNF587	NM_001204817:c.*1239A>G;NM_032828:c.*1239A>G	.	.	0	62	0	-	80	507	0.157791	AG	-0.15779	6.56201e-05	Down	Sig
K562	UCHL5	Whole Cell	chr19	1413628	A	G	+	intronic	DAZAP1	.	.	.	5	10	0.5	AG	0	46	0	-	0.5	6.59718e-05	Up	Sig
K562	BUD13	Whole Cell	chr17	79478136	A	G	-	splicing	ACTG1	NM_001614:exon5:c.803-2T>C;NM_001199954:exon5:c.803-2T>C	.	.	1	100	0.01	AG	30	208	0.144231	AG	-0.13423	6.65868e-05	Down	Sig
K562	KHSRP	Whole Cell	chr2	55259494	A	G	-	intronic	RTN4	.	.	.	6	23	0.26087	AG	1	117	0.008547	AG	0.252323	6.71293e-05	Up	Sig
K562	HLTF	Whole Cell	chr18	9112995	A	G	+	intronic	NDUFV2	.	.	.	18	39	0.461538	AG	13	100	0.13	AG	0.331538	6.71813e-05	Up	Sig
K562	HNRNPC	Whole Cell	chr5	145548217	A	G	-	intronic	LARS1	.	.	.	0	13	0	-	11	15	0.733333	AG	-0.73333	6.7197e-05	Down	Sig
HepG2	FXR2	Whole Cell	chr2	133012901	A	G	-	intergenic	ANKRD30BL;MIR663B	dist=93376;dist=1638	.	.	36	41	0.878049	AG	534	537	0.994413	AG	-0.116365	6.75957e-05	Down	Sig
K562	UCHL5	Whole Cell	chr1	1650787	A	G	-	exonic	CDK11A;CDK11B	.	nonsynonymous SNV	CDK11B:NM_001787:exon4:c.A335C:p.H112P,CDK11A:NM_024011:exon4:c.A335C:p.H112P,CDK11B:NM_033486:exon4:c.A335C:p.H112P,CDK11B:NM_033489:exon5:c.A233C:p.H78P	27	64	0.421875	AG	694	1031	0.673133	AG	-0.25126	6.76894e-05	Down	Sig
K562	SF3B4	Whole Cell	chr22	17082952	A	G	+	ncRNA_exonic	TPTEP1	.	.	.	2	13	0.153846	AG	0	1505	0	-	0.153846	6.77434e-05	Up	Sig
K562	HNRNPL	Whole Cell	chr11	85748714	A	G	-	intronic	PICALM	.	.	.	5	22	0.227273	AG	0	116	0	-	0.227273	6.79393e-05	Up	Sig
HepG2	UPF1	Nucleus	chr12	51324119	A	G	+	UTR3	METTL7A	NM_014033:c.*186A>G	.	.	89	1495	0.0595318	AG	16	84	0.190476	AG	-0.130944	6.80582e-05	Down	Sig
K562	NIPBL	Whole Cell	chr9	132576358	A	G	-	exonic	TOR1A	.	nonsynonymous SNV	TOR1A:NM_000113:exon5:c.A892C:p.S298R	2	11	0.181818	AG	0	1258	0	-	0.181818	6.83615e-05	Up	Sig
K562	HNRNPL	Whole Cell	chr22	17087982	A	G	+	ncRNA_intronic	TPTEP1	.	.	.	6	12	0.5	AG	9	173	0.052023	AG	0.447977	6.90227e-05	Up	Sig
K562	YBX3	Cytosol	chr2	133012839	A	G	-	intergenic	ANKRD30BL;MIR663B	dist=93314;dist=1700	.	.	35	40	0.875	AG	220	220	1	AG	-0.125	6.90791e-05	Down	Sig
K562	AKAP1	Nucleus	chr3	45722042	A	G	+	ncRNA_intronic	LIMD1-AS1	.	.	.	8	24	0.333333	AG	0	47	0	-	0.333333	6.91289e-05	Up	Sig
K562	LSM11	Whole Cell	chr19	34883444	A	G	+	intronic	GPI	.	.	.	95	133	0.714286	AG	1	11	0.090909	AG	0.623377	6.95792e-05	Up	Sig
K562	TIA1	Whole Cell	chr4	57326873	A	G	+	UTR3	PAICS	NM_006452:c.*1169A>G;NM_001079524:c.*1169A>G;NM_001079525:c.*1169A>G	.	.	2	15	0.133333	AG	1	2988	0.000335	AG	0.132999	6.96817e-05	Up	Sig
HepG2	DDX52	Whole Cell	chr17	74560278	A	G	-	ncRNA_exonic	SNHG16	.	.	.	2	12	0.166667	AG	0	1363	0	-	0.166667	6.9869e-05	Up	Sig
HepG2	FAM120A	Nucleus	chr12	51324436	A	G	+	UTR3	METTL7A	NM_014033:c.*503A>G	.	.	0	113	0	-	13	110	0.118182	AG	-0.118182	6.99259e-05	Down	Sig
K562	UPF1	Whole Cell	chr22	40357013	A	G	+	intronic	GRAP2	.	.	.	6	38	0.157895	AG	1	201	0.004975	AG	0.15292	7.01673e-05	Up	Sig
HepG2	HNRNPC	Whole Cell	chr3	78980944	A	G	-	intronic	ROBO1	.	.	.	0	57	0	-	5	12	0.416667	AG	-0.416667	7.0472e-05	Down	Sig
K562	HNRNPL	Whole Cell	chr1	171462518	A	G	+	intronic	PRRC2C	.	.	.	6	23	0.26087	AG	0	80	0	-	0.26087	7.06002e-05	Up	Sig
HepG2	HNRNPC	Whole Cell	chr2	11329925	A	G	-	intronic	ROCK2	.	.	.	1	36	0.0277778	AG	10	21	0.47619	AG	-0.448413	7.07308e-05	Down	Sig
K562	CSTF2T	Nucleus	chr1	11968273	A	G	+	ncRNA_exonic	RNU5E-1	.	.	.	92	145	0.634483	AG	228	512	0.445312	AG	0.18917	7.1294e-05	Up	Sig
K562	ILF3	Nucleus	chr6	26125728	A	G	+	downstream	H2AC6	dist=810	.	.	6	20	0.3	AG	0	68	0	-	0.3	7.1522e-05	Up	Sig
K562	ILF3	Whole Cell	chr7	119406692	A	G	-	ncRNA_intronic	LINC02476	.	.	.	5	10	0.5	AG	25	540	0.046296	AG	0.453704	7.17484e-05	Up	Sig
HepG2	ILF3	Whole Cell	chr19	57816924	A	G	+	intergenic	ZNF460;ZNF543	dist=11487;dist=14916	.	.	0	20	0	-	29	63	0.460317	AG	-0.460317	7.20637e-05	Down	Sig
K562	HNRNPC	Whole Cell	chr19	53121374	A	G	-	intronic	ZNF83	.	.	.	9	34	0.264706	AG	8	212	0.037736	AG	0.22697	7.26348e-05	Up	Sig
K562	RBFOX2	Nucleus	chr1	171456792	A	G	+	intronic	PRRC2C	.	.	.	22	32	0.6875	AG	7	35	0.2	AG	0.4875	7.27717e-05	Up	Sig
HepG2	ILF3	Nucleus	chr12	98943096	A	G	+	UTR3	TMPO	NM_001032283:c.*1460A>G;NM_001307975:c.*1460A>G;NM_001032284:c.*1460A>G	.	.	0	50	0	-	12	47	0.255319	AG	-0.255319	7.32986e-05	Down	Sig
K562	HNRNPC	Whole Cell	chr1	179839520	A	G	-	intronic	TOR1AIP2	.	.	.	0	16	0	-	8	11	0.727273	AG	-0.72727	7.43218e-05	Down	Sig
K562	DDX6	Cytosol	chr3	52027849	A	G	-	exonic	RPL29	.	nonsynonymous SNV	RPL29:NM_000992:exon4:c.A396C:p.Q132H	2	16	0.125	AG	0	1777	0	-	0.125	7.46952e-05	Up	Sig
K562	DDX55	Whole Cell	chr6	42980050	A	G	-	UTR3	MEA1;PPP2R5D	NM_014623:c.*158T>C;NM_001318942:c.*158T>C;NM_001363578:c.*158T>C;NM_001318943:c.*158T>C;NM_180977:c.*1026A>G;NM_006245:c.*1026A>G;NM_180976:c.*1026A>G;NM_001270476:c.*1026A>G	.	.	2	14	0.142857	AG	1	2683	0.000373	AG	0.142484	7.48688e-05	Up	Sig
K562	MTPAP	Whole Cell	chr19	11033275	A	G	+	UTR3	CARM1;YIPF2	NM_199141:c.*842A>G;NM_001370088:c.*842A>G;NM_001370089:c.*842A>G;NM_001321440:c.*595T>C;NM_024029:c.*595T>C;NM_001321439:c.*595T>C	.	.	2	10	0.2	AG	0	1086	0	-	0.2	7.49925e-05	Up	Sig
K562	DDX24	Whole Cell	chr17	80441134	A	G	+	exonic	NARF	.	unknown	UNKNOWN	4	15	0.266667	AG	0	131	0	-	0.266667	7.51492e-05	Up	Sig
K562	IGF2BP1	Whole Cell	chr1	179846504	A	G	-	UTR5	TOR1AIP2	NM_001349937:c.-24704T>C;NM_001199260:c.-24704T>C;NM_001349935:c.-24704T>C;NM_145034:c.-24704T>C;NM_022347:c.-12193T>C	.	.	2	17	0.117647	AG	0	1885	0	-	0.117647	7.52274e-05	Up	Sig
K562	HNRNPM	Whole Cell	chr5	10380783	A	G	+	intronic	MARCHF6	.	.	.	18	32	0.5625	AG	7	50	0.14	AG	0.4225	7.55546e-05	Up	Sig
K562	AQR	Whole Cell	chr2	130924970	A	G	-	intronic	SMPD4	.	.	.	28	55	0.509091	AG	1	22	0.045455	AG	0.463636	7.57314e-05	Up	Sig
K562	HLTF	Nucleus	chr2	187493271	A	G	+	intronic	ITGAV	.	.	.	6	11	0.545455	AG	0	32	0	-	0.545455	7.57818e-05	Up	Sig
K562	BUD13	Whole Cell	chr18	204647	A	G	+	exonic	USP14	.	synonymous SNV	USP14:NM_001037334:exon12:c.A1014G:p.K338K,USP14:NM_005151:exon13:c.A1119G:p.K373K	2	13	0.153846	AG	0	1421	0	-	0.153846	7.59153e-05	Up	Sig
HepG2	UPF1	Cytosol	chr3	14986137	A	G	-	ncRNA_exonic	FGD5-AS1	.	.	.	4	135	0.0296296	AG	12	54	0.222222	AG	-0.192593	7.60342e-05	Down	Sig
K562	DDX24	Nucleus	chr1	11968273	A	G	+	ncRNA_exonic	RNU5E-1	.	.	.	134	221	0.606335	AG	228	512	0.445312	AG	0.161022	7.66961e-05	Up	Sig
K562	DROSHA	Whole Cell	chr11	93468645	A	G	-	upstream;downstream	SNORA40;TAF1D	dist=243;dist=88	.	.	2	10	0.2	AG	0	1069	0	-	0.2	7.73753e-05	Up	Sig
K562	MTPAP	Whole Cell	chr11	93468645	A	G	-	upstream;downstream	SNORA40;TAF1D	dist=243;dist=88	.	.	2	10	0.2	AG	0	1069	0	-	0.2	7.73753e-05	Up	Sig
HepG2	ILF3	Nucleus	chr14	21734530	A	G	-	intronic	HNRNPC	.	.	.	7	31	0.225806	AG	0	80	0	-	0.225806	7.74232e-05	Up	Sig
K562	SRSF7	Whole Cell	chr19	34883447	A	G	+	intronic	GPI	.	.	.	12	16	0.75	AG	2	22	0.090909	AG	0.659091	7.7835e-05	Up	Sig
K562	SAFB	Whole Cell	chr4	166251906	A	G	+	intronic	MSMO1	.	.	.	10	51	0.196078	AG	0	73	0	-	0.196078	7.83055e-05	Up	Sig
HepG2	G3BP1	Whole Cell	chr17	74733194	A	G	-	exonic	SRSF2	.	nonsynonymous SNV	SRSF2:NM_001195427:exon1:c.A49C:p.K17Q,SRSF2:NM_003016:exon1:c.A49C:p.K17Q	2	13	0.153846	AG	0	1398	0	-	0.153846	7.84113e-05	Up	Sig
K562	SAFB	Whole Cell	chr15	93436084	A	G	+	ncRNA_intronic	LINC01578	.	.	.	5	25	0.2	AG	0	129	0	-	0.2	7.85954e-05	Up	Sig
HepG2	FAM120A	Nucleus	chr19	34882945	A	G	+	intronic	GPI	.	.	.	10	22	0.454545	AG	0	27	0	-	0.454545	7.86882e-05	Up	Sig
K562	GEMIN5	Whole Cell	chr22	17082952	A	G	+	ncRNA_exonic	TPTEP1	.	.	.	2	14	0.142857	AG	0	1505	0	-	0.142857	7.893e-05	Up	Sig
K562	FAM120A	Whole Cell	chr2	234197489	A	G	+	ncRNA_exonic	SCARNA6	.	.	.	2	11	0.181818	AG	5	5364	0.000932	AG	0.180886	7.95261e-05	Up	Sig
K562	AKAP8L	Whole Cell	chr7	128385532	A	G	+	intronic	CALU	.	.	.	5	10	0.5	AG	0	44	0	-	0.5	7.96835e-05	Up	Sig
HepG2	ILF3	Whole Cell	chr17	14305078	A	G	+	intergenic	HS3ST3B1;LOC101928475	dist=52357;dist=613044	.	.	54	74	0.72973	AG	1	11	0.0909091	AG	0.638821	8.00135e-05	Up	Sig
K562	PABPC4	Cytosol	chr17	38974612	A	G	-	UTR3	KRT10	NM_000421:c.*116T>C	.	.	146	678	0.215339	AG	171	542	0.315498	AG	-0.100159	8.01918e-05	Down	Sig
K562	SND1	Whole Cell	chr17	27270642	A	G	-	ncRNA_intronic	LOC101927018	.	.	.	6	11	0.545455	AG	1	46	0.021739	AG	0.523715	8.16307e-05	Up	Sig
K562	HNRNPC	Whole Cell	chr12	27183116	A	G	+	UTR3	MED21	NM_001271811:c.*1948A>G;NM_004264:c.*1722A>G	.	.	8	20	0.4	AG	14	221	0.063348	AG	0.336652	8.20901e-05	Up	Sig
K562	METAP2	Nucleus	chr12	125396398	A	G	+	exonic	UBC	.	synonymous SNV	UBC:NM_021009:exon2:c.T1920C:p.D640D	4	39	0.102564	AG	0	356	0	-	0.102564	8.23342e-05	Up	Sig
K562	HNRNPC	Whole Cell	chr1	29406944	A	G	+	intronic	EPB41	.	.	.	0	26	0	-	16	40	0.4	AG	-0.4	8.26488e-05	Down	Sig
HepG2	BUD13	Nucleus	chr2	188419041	A	G	-	UTR5	TFPI	NM_001329240:c.-50546T>C;NM_006287:c.-50546T>C;NM_001329239:c.-50546T>C;NM_001329241:c.-50546T>C;NM_001318941:c.-50546T>C;NM_001032281:c.-50546T>C	.	.	5	50	0.1	AG	0	266	0	-	0.1	8.32984e-05	Up	Sig
K562	UPF1	Whole Cell	chr9	111847524	A	G	-	intronic	TMEM245	.	.	.	16	105	0.152381	AG	0	80	0	-	0.152381	8.35171e-05	Up	Sig
HepG2	HNRNPC	Whole Cell	chrX	132931821	A	G	-	intronic	GPC3	.	.	.	4	61	0.0655738	AG	13	31	0.419355	AG	-0.353781	8.35341e-05	Down	Sig
K562	HNRNPU	Whole Cell	chr7	139051749	A	G	+	intronic	FMC1-LUC7L2;LUC7L2	.	.	.	12	44	0.272727	AG	5	120	0.041667	AG	0.231061	8.37257e-05	Up	Sig
K562	U2AF1	Whole Cell	chr11	82868441	A	G	+	UTR5	PCF11	NM_001346413:c.-41A>G;NM_015885:c.-41A>G;NM_001346415:c.-41A>G;NM_001346414:c.-41A>G	.	.	3	20	0.15	AG	1	665	0.001504	AG	0.148496	8.38982e-05	Up	Sig
K562	HNRNPC	Whole Cell	chr22	20053084	A	G	-	UTR3	TANGO2	NM_001322174:c.*899A>G;NM_001322163:c.*899A>G;NM_001283179:c.*899A>G;NM_001283106:c.*899A>G;NM_001322144:c.*969A>G;NM_001322148:c.*899A>G;NM_001322141:c.*899A>G;NM_001283199:c.*899A>G;NM_001322150:c.*899A>G;NM_001322149:c.*899A>G;NM_001283215:c.*997A>G;NM_001283186:c.*899A>G;NM_001322153:c.*899A>G;NM_001283235:c.*899A>G;NM_001283248:c.*1066A>G;NM_001322147:c.*899A>G;NM_001283154:c.*969A>G;NM_0012…	.	.	2	15	0.133333	AG	0	1562	0	-	0.133333	8.44951e-05	Up	Sig
K562	ILF3	Whole Cell	chr4	73967819	A	G	-	intronic	ANKRD17	.	.	.	8	12	0.666667	AG	0	18	0	-	0.666667	8.45731e-05	Up	Sig
K562	DDX24	Whole Cell	chr19	34883447	A	G	+	intronic	GPI	.	.	.	45	82	0.54878	AG	2	22	0.090909	AG	0.457871	8.46863e-05	Up	Sig
HepG2	SND1	Whole Cell	chr14	75601518	A	G	-	UTR3	TMED10	NM_006827:c.*70T>C	.	.	2	10	0.2	AG	0	1021	0	-	0.2	8.47513e-05	Up	Sig
HepG2	ZC3H11A	Whole Cell	chrX	132975294	A	G	-	intronic	GPC3	.	.	.	0	40	0	-	11	35	0.314286	AG	-0.314286	8.51789e-05	Down	Sig
K562	IGF2BP2	Cytosol	chr2	133012839	A	G	-	intergenic	ANKRD30BL;MIR663B	dist=93314;dist=1700	.	.	37	42	0.880952	AG	220	220	1	AG	-0.119048	8.59225e-05	Down	Sig
HepG2	ILF3	Whole Cell	chr17	48813069	A	G	+	intronic	LUC7L3	.	.	.	0	35	0	-	6	12	0.5	AG	-0.5	8.6053e-05	Down	Sig
K562	HNRNPC	Whole Cell	chr1	212988916	A	G	+	UTR3	TATDN3	NM_001363590:c.*551A>G;NM_001146170:c.*418A>G;NM_001146171:c.*418A>G;NM_001363589:c.*551A>G;NM_001042553:c.*418A>G;NM_001146169:c.*507A>G;NM_001042552:c.*418A>G	.	.	3	15	0.2	AG	0	302	0	-	0.2	8.65179e-05	Up	Sig
K562	HNRNPC	Whole Cell	chr1	109502568	A	G	-	intronic	CLCC1	.	.	.	9	19	0.473684	AG	4	67	0.059701	AG	0.413983	8.66322e-05	Up	Sig
K562	HNRNPL	Cytosol	chr11	93468644	A	G	-	upstream;downstream	SNORA40;TAF1D	dist=242;dist=89	.	.	8	26	0.307692	AG	1	70	0.0142857	AG	0.293407	8.67567e-05	Up	Sig
K562	RBFOX2	Whole Cell	chr1	151024082	A	G	-	UTR3	CDC42SE1	NM_001038707:c.*1738T>C;NM_020239:c.*1738T>C	.	.	2	19	0.105263	AG	0	1954	0	-	0.105263	8.79007e-05	Up	Sig
K562	UCHL5	Whole Cell	chr1	155284622	A	G	+	intronic	FDPS	.	.	.	4	14	0.285714	AG	0	116	0	-	0.285714	8.81249e-05	Up	Sig
K562	MATR3	Whole Cell	chr7	158433191	A	G	-	UTR3	NCAPG2	NM_001281933:c.*965T>C	.	.	6	36	0.166667	AG	0	125	0	-	0.166667	8.84811e-05	Up	Sig
K562	HNRNPC	Whole Cell	chr1	229672686	A	G	-	intronic	ABCB10	.	.	.	1	15	0.066667	AG	15	20	0.75	AG	-0.68333	8.86653e-05	Down	Sig
K562	AKAP1	Whole Cell	chr10	75536076	A	G	+	downstream	FUT11	dist=100	.	.	5	16	0.3125	AG	7	314	0.022293	AG	0.290207	8.94101e-05	Up	Sig
HepG2	FAM120A	Whole Cell	chr1	45196770	A	G	+	ncRNA_exonic	RNU5D-1	.	.	.	0	21	0	-	29	66	0.439394	AG	-0.439394	8.9934e-05	Down	Sig
K562	HNRNPU	Whole Cell	chr12	69638777	A	G	+	intronic	CPSF6	.	.	.	4	10	0.4	AG	0	78	0	-	0.4	9.00557e-05	Up	Sig
K562	HLTF	Whole Cell	chr2	168744696	A	G	-	ncRNA_intronic	B3GALT1-AS1	.	.	.	0	86	0	-	78	689	0.113208	AG	-0.11321	9.0173e-05	Down	Sig
K562	HNRNPM	Nucleus	chr1	204525506	A	G	+	UTR3	MDM4	NM_001278516:c.*7678A>G;NM_001278519:c.*6696A>G;NM_001278518:c.*7339A>G;NM_001204172:c.*6696A>G;NM_001204171:c.*6696A>G;NM_001278517:c.*6696A>G;NM_002393:c.*6696A>G	.	.	6	19	0.315789	AG	0	61	0	-	0.315789	9.02895e-05	Up	Sig
K562	HLTF	Whole Cell	chr17	30803229	A	G	+	intronic	PSMD11	.	.	.	6	10	0.6	AG	4	74	0.054054	AG	0.545946	9.03768e-05	Up	Sig
K562	KHSRP	Nucleus	chr20	29633397	A	G	+	ncRNA_intronic	FRG1BP	.	.	.	7	22	0.318182	AG	2	96	0.0208333	AG	0.297348	9.04699e-05	Up	Sig
K562	KHSRP	Whole Cell	chr11	75111946	A	G	+	intronic	RPS3	.	.	.	4	17	0.235294	AG	0	143	0	-	0.235294	9.05137e-05	Up	Sig
K562	AGGF1	Whole Cell	chr3	195797802	A	G	-	intronic	TFRC	.	.	.	4	11	0.363636	AG	11	562	0.019573	AG	0.344063	9.08442e-05	Up	Sig
K562	UPF1	Cytosol	chr3	156259406	A	G	-	UTR3	SSR3	NM_001308204:c.*1586T>C;NM_001308205:c.*1586T>C;NM_007107:c.*1586T>C;NM_001308197:c.*1586T>C	.	.	83	96	0.864583	AG	29	52	0.557692	AG	0.306891	9.09035e-05	Up	Sig
K562	HLTF	Whole Cell	chr22	24314160	A	G	-	UTR3	DDTL	NM_001084393:c.*565A>G	.	.	7	24	0.291667	AG	0	58	0	-	0.291667	9.10379e-05	Up	Sig
K562	AKAP1	Whole Cell	chr7	44841595	A	G	+	UTR3	PPIA	NM_001300981:c.*574A>G;NM_021130:c.*574A>G	.	.	2	10	0.2	AG	0	983	0	-	0.2	9.13654e-05	Up	Sig
K562	UPF1	Whole Cell	chr1	160967890	A	G	-	UTR3	F11R	NM_016946:c.*771T>C;NM_001348091:c.*771T>C	.	.	26	95	0.273684	AG	144	1213	0.118714	AG	0.15497	9.15352e-05	Up	Sig
HepG2	TIAL1	Nucleus	chr2	198361634	A	G	-	intronic	HSPD1	.	.	.	15	29	0.517241	AG	22	139	0.158273	AG	0.358968	9.16377e-05	Up	Sig
K562	UPF1	Whole Cell	chr8	11701509	A	G	-	UTR3	CTSB	NM_001908:c.*1125T>C;NM_147780:c.*1125T>C;NM_001317237:c.*1125T>C;NM_147783:c.*1125T>C;NM_147782:c.*1125T>C;NM_147781:c.*1125T>C	.	.	26	116	0.224138	AG	15	214	0.070093	AG	0.154044	9.16492e-05	Up	Sig
HepG2	HNRNPC	Whole Cell	chr17	76191307	A	G	+	intronic	AFMID	.	.	.	0	281	0	-	4	32	0.125	AG	-0.125	9.16663e-05	Down	Sig
K562	UPF1	Whole Cell	chr19	1590429	A	G	-	intronic	MBD3	.	.	.	7	36	0.194444	AG	14	570	0.024561	AG	0.169883	9.17929e-05	Up	Sig
K562	SLTM	Cytosol	chr1	91852998	A	G	-	intronic	HFM1	.	.	.	2	12	0.166667	AG	0	1187	0	-	0.166667	9.18963e-05	Up	Sig
HepG2	ILF3	Nucleus	chr1	15899747	A	G	-	UTR3	AGMAT	NM_024758:c.*399T>C	.	.	0	59	0	-	5	13	0.384615	AG	-0.384615	9.19841e-05	Down	Sig
K562	YBX3	Nucleus	chr3	58141791	A	G	+	exonic	FLNB	.	nonsynonymous SNV	FLNB:NM_001164319:exon40:c.A6805G:p.M2269V,FLNB:NM_001164318:exon41:c.A6844G:p.M2282V,FLNB:NM_001457:exon41:c.A6877G:p.M2293V,FLNB:NM_001164317:exon42:c.A6970G:p.M2324V	7	28	0.25	AG	0	69	0	-	0.25	9.21702e-05	Up	Sig
K562	UPF1	Whole Cell	chr5	79923446	A	G	-	UTR3	DHFR	NM_001290354:c.*1460T>C;NM_000791:c.*1460T>C;NM_001290357:c.*1518T>C	.	.	7	40	0.175	AG	36	1450	0.024828	AG	0.150172	9.24915e-05	Up	Sig
K562	RBFOX2	Whole Cell	chr20	29633900	A	G	+	ncRNA_exonic	FRG1BP	.	.	.	3	22	0.136364	AG	480	856	0.560748	AG	-0.42438	9.27814e-05	Down	Sig
K562	UPF1	Whole Cell	chr12	98942885	A	G	+	UTR3	TMPO	NM_001032283:c.*1249A>G;NM_001307975:c.*1249A>G;NM_001032284:c.*1249A>G	.	.	52	72	0.722222	AG	851	1755	0.4849	AG	0.237322	9.31105e-05	Up	Sig
K562	DDX24	Whole Cell	chr17	80441127	A	G	+	exonic	NARF	.	unknown	UNKNOWN	5	14	0.357143	AG	2	125	0.016	AG	0.341143	9.31598e-05	Up	Sig
K562	ZC3H11A	Cytosol	chr3	52027778	A	G	-	exonic	RPL29	.	nonsynonymous SNV	RPL29:NM_000992:exon4:c.A467C:p.K156T	2	13	0.153846	AG	0	1281	0	-	0.153846	9.32378e-05	Up	Sig
K562	FUS	Whole Cell	chr2	132035128	A	G	+	intergenic	POTEE;LOC440910	dist=12283;dist=1735	.	.	12	70	0.171429	AG	0	75	0	-	0.171429	9.41758e-05	Up	Sig
K562	HNRNPC	Whole Cell	chr19	39438196	A	G	-	intronic	FBXO17	.	.	.	1	11	0.090909	AG	27	35	0.771429	AG	-0.68052	9.4226e-05	Down	Sig
K562	HNRNPU	Whole Cell	chr22	38006847	A	G	+	intronic	GGA1	.	.	.	6	13	0.461538	AG	0	38	0	-	0.461538	9.52833e-05	Up	Sig
K562	SF3B1	Whole Cell	chr19	34882918	A	G	+	intronic	GPI	.	.	.	13	40	0.325	AG	7	113	0.061947	AG	0.263053	9.54817e-05	Up	Sig
HepG2	SRSF7	Nucleus	chr15	65588478	A	G	-	ncRNA_exonic	RNU5A-1	.	.	.	12	114	0.105263	AG	0	126	0	-	0.105263	9.58004e-05	Up	Sig
K562	UPF1	Whole Cell	chr14	75202857	A	G	+	UTR3	FCF1	NM_001318508:c.*1224A>G;NM_015962:c.*1224A>G	.	.	15	109	0.137615	AG	11	362	0.030387	AG	0.107228	9.59317e-05	Up	Sig
K562	AKAP1	Whole Cell	chr19	39981168	A	G	+	UTR3	TIMM50	NM_001329559:c.*708A>G;NM_001001563:c.*708A>G	.	.	34	80	0.425	AG	80	384	0.208333	AG	0.216667	9.62103e-05	Up	Sig
K562	UPF1	Whole Cell	chr1	10520819	A	G	-	UTR3	DFFA	NM_004401:c.*728T>C;NM_213566:c.*2272T>C	.	.	0	32	0	-	159	600	0.265	AG	-0.265	9.63561e-05	Down	Sig
K562	U2AF2	Whole Cell	chr17	79478136	A	G	-	splicing	ACTG1	NM_001614:exon5:c.803-2T>C;NM_001199954:exon5:c.803-2T>C	.	.	0	73	0	-	30	208	0.144231	AG	-0.14423	9.66018e-05	Down	Sig
K562	KHSRP	Whole Cell	chr2	203149664	A	G	+	intronic	NOP58	.	.	.	12	35	0.342857	AG	4	80	0.05	AG	0.292857	9.67041e-05	Up	Sig
K562	HLTF	Whole Cell	chr3	195802963	A	G	-	intronic	TFRC	.	.	.	4	13	0.307692	AG	1	159	0.006289	AG	0.301403	9.7186e-05	Up	Sig
K562	U2AF1	Whole Cell	chr15	75213312	A	G	-	intronic	COX5A	.	.	.	5	15	0.333333	AG	0	69	0	-	0.333333	9.72726e-05	Up	Sig
HepG2	TIAL1	Nucleus	chr2	10924224	A	G	+	UTR3	ATP6V1C2;PDIA6	NM_144583:c.*835A>G;NM_001039362:c.*835A>G;NM_005742:c.*160T>C;NM_001282707:c.*160T>C;NM_001282706:c.*160T>C;NM_001282705:c.*160T>C;NM_001282704:c.*160T>C	.	.	2	13	0.153846	AG	0	1248	0	-	0.153846	9.81836e-05	Up	Sig
HepG2	HLTF	Nucleus	chr1	143181454	A	G	-	ncRNA_intronic	LOC102723769	.	.	.	21	32	0.65625	AG	13	57	0.22807	AG	0.42818	9.8312e-05	Up	Sig
HepG2	FASTKD2	Cytosol	chr6	27792228	A	G	-	UTR3	H4C11	NM_021968:c.*14A>G	.	.	12	16	0.75	AG	264	266	0.992481	AG	-0.242481	9.86526e-05	Down	Sig
HepG2	UPF1	Nucleus	chr16	9198071	A	G	+	intronic	C16orf72	.	.	.	7	16	0.4375	AG	0	35	0	-	0.4375	9.88123e-05	Up	Sig
K562	ILF3	Whole Cell	chr1	145369709	A	G	+	ncRNA_intronic	NBPF25P	.	.	.	17	33	0.515152	AG	60	312	0.192308	AG	0.322844	9.96106e-05	Up	Sig
K562	HNRNPC	Whole Cell	chr21	34899774	A	G	-	intronic	GART	.	.	.	3	11	0.272727	AG	0	205	0	-	0.272727	9.9616e-05	Up	Sig
K562	UPF1	Whole Cell	chr5	79923334	A	G	-	UTR3	DHFR	NM_001290354:c.*1572T>C;NM_000791:c.*1572T>C;NM_001290357:c.*1630T>C	.	.	7	34	0.205882	AG	66	2118	0.031161	AG	0.174721	9.99371e-05	Up	Sig
HepG2	HLTF	Nucleus	chr10	60970924	A	G	+	intronic	PHYHIPL	.	.	.	0	34	0	-	15	47	0.319149	AG	-0.319149	0.000100552	Down	Sig
HepG2	UPF1	Whole Cell	chr2	202083918	A	G	+	UTR3	CASP10	NM_032976:c.*2109A>G;NM_001230:c.*1454A>G;NM_001206524:c.*1454A>G;NM_032977:c.*1454A>G	.	.	25	149	0.167785	AG	0	64	0	-	0.167785	0.000100816	Up	Sig
K562	HNRNPL	Whole Cell	chr7	44614322	A	G	-	upstream	DDX56	dist=185	.	.	16	24	0.666667	AG	15	70	0.214286	AG	0.452381	0.000101321	Up	Sig
K562	U2AF2	Whole Cell	chr18	9110530	A	G	+	intronic	NDUFV2	.	.	.	7	10	0.7	AG	12	105	0.114286	AG	0.585714	0.000101328	Up	Sig
K562	HNRNPC	Whole Cell	chr20	49525297	A	G	-	intronic	ADNP	.	.	.	0	27	0	-	11	26	0.423077	AG	-0.42308	0.000101362	Down	Sig
K562	CSTF2T	Whole Cell	chr19	1475513	A	G	-	intronic	C19orf25	.	.	.	0	31	0	-	40	133	0.300752	AG	-0.30075	0.000101478	Down	Sig
K562	AQR	Whole Cell	chr17	72205938	A	G	-	intronic	RPL38	.	.	.	0	18	0	-	24	50	0.48	AG	-0.48	0.000103154	Down	Sig
HepG2	FXR2	Cytosol	chr17	4849088	A	G	-	UTR3	PFN1	NM_005022:c.*107T>C	.	.	2	12	0.166667	AG	0	1119	0	-	0.166667	0.000103284	Up	Sig
K562	HNRNPL	Whole Cell	chr8	41520553	A	G	-	intronic	ANK1	.	.	.	0	10	0	-	10	12	0.833333	AG	-0.83333	0.000103612	Down	Sig
K562	HNRNPU	Whole Cell	chr1	21111684	A	G	-	intronic	HP1BP3	.	.	.	7	25	0.28	AG	4	154	0.025974	AG	0.254026	0.000103913	Up	Sig
K562	NONO	Whole Cell	chr6	167411314	A	G	-	ncRNA_exonic	MIR3939	.	.	.	0	33	0	-	63	229	0.275109	AG	-0.27511	0.000104554	Down	Sig
K562	SLTM	Whole Cell	chr16	89014291	A	G	-	intronic	CBFA2T3;LOC100129697	.	.	.	0	24	0	-	8	15	0.533333	AG	-0.53333	0.000104594	Down	Sig
K562	UPF1	Nucleus	chr1	19543465	A	G	-	ncRNA_intronic	EMC1-AS1	.	.	.	23	93	0.247312	AG	0	42	0	-	0.247312	0.000104858	Up	Sig
K562	HNRNPC	Whole Cell	chr16	70579159	A	G	+	intronic	SF3B3	.	.	.	0	20	0	-	15	31	0.483871	AG	-0.48387	0.000105939	Down	Sig
K562	ILF3	Whole Cell	chr3	10193475	A	G	+	UTR3	VHL	NM_000551:c.*1826A>G;NM_198156:c.*1826A>G;NM_001354723:c.*2022A>G	.	.	4	27	0.148148	AG	12	1554	0.007722	AG	0.140426	0.000106981	Up	Sig
K562	HNRNPC	Whole Cell	chr19	53121405	A	G	-	intronic	ZNF83	.	.	.	5	15	0.333333	AG	5	221	0.022624	AG	0.310709	0.000107618	Up	Sig
K562	HLTF	Whole Cell	chr5	134262719	A	G	+	intronic	PCBD2	.	.	.	28	28	1	AG	22	36	0.611111	AG	0.388889	0.000108333	Up	Sig
K562	ILF3	Whole Cell	chr5	137907846	A	G	-	intronic	HSPA9	.	.	.	3	12	0.25	AG	0	219	0	-	0.25	0.000108492	Up	Sig
K562	U2AF2	Whole Cell	chr1	23659623	A	G	-	intronic	HNRNPR	.	.	.	4	10	0.4	AG	0	74	0	-	0.4	0.000108836	Up	Sig
HepG2	AKAP1	Nucleus	chr10	75008955	A	G	-	ncRNA_intronic	DNAJC9-AS1	.	.	.	10	56	0.178571	AG	24	43	0.55814	AG	-0.379568	0.000109004	Down	Sig
K562	HLTF	Whole Cell	chr3	37312495	A	G	+	intronic	GOLGA4	.	.	.	30	53	0.566038	AG	0	14	0	-	0.566038	0.00010917	Up	Sig
K562	XRCC6	Whole Cell	chr3	195795953	A	G	-	intronic	TFRC	.	.	.	8	26	0.307692	AG	8	188	0.042553	AG	0.265139	0.000109338	Up	Sig
K562	ZNF622	Whole Cell	chr8	11702515	A	G	-	UTR3	CTSB	NM_001908:c.*119T>C;NM_147780:c.*119T>C;NM_001317237:c.*119T>C;NM_147783:c.*119T>C;NM_147782:c.*119T>C;NM_147781:c.*119T>C	.	.	2	14	0.142857	AG	1	2216	0.000451	AG	0.142406	0.00010945	Up	Sig
HepG2	LSM11	Whole Cell	chr16	68334963	A	G	-	UTR3	SLC7A6;SLC7A6OS	NM_003983:c.*3732A>G;NM_001076785:c.*3732A>G;NM_032178:c.*215T>C	.	.	3	11	0.272727	AG	0	198	0	-	0.272727	0.000110016	Up	Sig
K562	SAFB	Whole Cell	chr9	127485102	A	G	-	intronic	NR6A1	.	.	.	5	11	0.454545	AG	0	46	0	-	0.454545	0.000110339	Up	Sig
K562	UPF1	Whole Cell	chrX	123045405	A	G	+	UTR3	XIAP	NM_001204401:c.*4374A>G;NM_001167:c.*4374A>G	.	.	6	24	0.25	AG	12	449	0.026726	AG	0.223274	0.000110534	Up	Sig
K562	HNRNPC	Nucleus	chr10	75536194	A	G	+	downstream	FUT11	dist=218	.	.	104	142	0.732394	AG	1	10	0.1	AG	0.632394	0.000110581	Up	Sig
K562	HNRNPC	Whole Cell	chr7	76187220	A	G	+	ncRNA_intronic	LOC100133091	.	.	.	4	15	0.266667	AG	2	240	0.008333	AG	0.258333	0.000110793	Up	Sig
K562	HNRNPC	Whole Cell	chr1	38489574	A	G	+	UTR3	UTP11	NM_016037:c.*274A>G	.	.	2	15	0.133333	AG	0	1360	0	-	0.133333	0.000111155	Up	Sig
K562	DROSHA	Whole Cell	chr12	133297966	A	G	+	UTR3	PGAM5	NM_001170544:c.*552A>G;NM_001170543:c.*552A>G	.	.	7	13	0.538462	AG	196	1955	0.100256	AG	0.438206	0.000112268	Up	Sig
K562	AKAP1	Whole Cell	chr19	11561383	A	G	+	intronic	PRKCSH	.	.	.	5	37	0.135135	AG	2	350	0.005714	AG	0.129421	0.000112367	Up	Sig
HepG2	DGCR8	Whole Cell	chr1	11968273	A	G	+	ncRNA_exonic	RNU5E-1	.	.	.	189	293	0.645051	AG	57	129	0.44186	AG	0.203191	0.000113075	Up	Sig
K562	UPF1	Whole Cell	chr6	42045888	A	G	+	UTR3	TAF8	NM_138572:c.*605A>G	.	.	5	31	0.16129	AG	5	487	0.010267	AG	0.151023	0.000113184	Up	Sig
HepG2	STAU2	Whole Cell	chrX	123046590	A	G	+	UTR3	XIAP	NM_001204401:c.*5559A>G;NM_001167:c.*5559A>G	.	.	6	10	0.6	AG	2	49	0.0408163	AG	0.559184	0.000114042	Up	Sig
HepG2	ILF3	Whole Cell	chr1	28826031	A	G	+	UTR3	PHACTR4	NM_001350158:c.*2970A>G;NM_001350160:c.*2970A>G;NM_001350159:c.*2970A>G;NM_001350161:c.*2970A>G;NM_001048183:c.*2970A>G;NM_023923:c.*2970A>G	.	.	0	59	0	-	9	38	0.236842	AG	-0.236842	0.000114062	Down	Sig
K562	HNRNPL	Whole Cell	chr1	21101951	A	G	-	intronic	HP1BP3	.	.	.	2	15	0.133333	AG	0	1342	0	-	0.133333	0.000114125	Up	Sig
K562	HLTF	Whole Cell	chr3	195788632	A	G	-	intronic	TFRC	.	.	.	4	14	0.285714	AG	2	220	0.009091	AG	0.276623	0.00011489	Up	Sig
K562	SUPV3L1	Cytosol	chr1	11968273	A	G	+	ncRNA_exonic	RNU5E-1	.	.	.	33	54	0.611111	AG	303	882	0.343537	AG	0.267574	0.000115013	Up	Sig
K562	SND1	Whole Cell	chr10	103571427	A	G	-	intronic	OGA	.	.	.	8	11	0.727273	AG	27	167	0.161677	AG	0.565596	0.000115268	Up	Sig
HepG2	AKAP1	Nucleus	chr1	160966351	A	G	-	UTR3	F11R	NM_016946:c.*2310T>C;NM_001348091:c.*2310T>C	.	.	0	118	0	-	9	72	0.125	AG	-0.125	0.000116016	Down	Sig
HepG2	UPF1	Nucleus	chr19	48374538	A	G	-	UTR3	SULT2A1	NM_003167:c.*174T>C	.	.	17	124	0.137097	AG	18	41	0.439024	AG	-0.301928	0.000116276	Down	Sig
K562	UPF1	Whole Cell	chr7	158530916	A	G	-	intronic	ESYT2	.	.	.	14	38	0.368421	AG	0	30	0	-	0.368421	0.000116573	Up	Sig
HepG2	BCLAF1	Whole Cell	chr3	139080052	A	G	-	exonic	COPB2	.	nonsynonymous SNV	COPB2:NM_004766:exon17:c.A2081C:p.Q694P	2	10	0.2	AG	0	865	0	-	0.2	0.000117686	Up	Sig
K562	ILF3	Whole Cell	chr9	138843064	A	G	-	intronic	UBAC1	.	.	.	7	12	0.583333	AG	0	23	0	-	0.583333	0.000117778	Up	Sig
K562	U2AF2	Whole Cell	chr2	61741303	A	G	-	intronic	XPO1	.	.	.	4	10	0.4	AG	2	148	0.013514	AG	0.386486	0.00011829	Up	Sig
K562	HNRNPL	Whole Cell	chr7	128383435	A	G	+	intronic	CALU	.	.	.	5	10	0.5	AG	0	40	0	-	0.5	0.000118937	Up	Sig
K562	AKAP1	Cytosol	chr10	75008817	A	G	-	ncRNA_intronic	DNAJC9-AS1	.	.	.	35	167	0.209581	AG	15	207	0.0724638	AG	0.137117	0.000119006	Up	Sig
HepG2	GRSF1	Whole Cell	chr5	42800180	A	G	-	UTR3	CCDC152;SELENOP	NM_001134848:c.*297A>G;NM_001085486:c.*642T>C;NM_001093726:c.*642T>C;NM_005410:c.*642T>C	.	.	2	10	0.2	AG	0	860	0	-	0.2	0.000119043	Up	Sig
K562	FXR1	Nucleus	chr10	75536194	A	G	+	downstream	FUT11	dist=218	.	.	10	10	1	AG	1	10	0.1	AG	0.9	0.000119076	Up	Sig
K562	HLTF	Whole Cell	chr17	34022056	A	G	+	intronic	AP2B1	.	.	.	1	10	0.1	AG	10	10	1	AG	-0.9	0.000119076	Down	Sig
K562	UPF1	Whole Cell	chr19	11561145	A	G	+	intronic	PRKCSH	.	.	.	10	28	0.357143	AG	2	60	0.033333	AG	0.32381	0.000119524	Up	Sig
K562	HLTF	Whole Cell	chr22	19488322	A	G	+	intronic	CDC45	.	.	.	7	23	0.304348	AG	2	96	0.020833	AG	0.283514	0.000120529	Up	Sig
HepG2	DROSHA	Cytosol	chr2	133013144	A	G	+	intergenic	ANKRD30BL;MIR663B	dist=93619;dist=1395	.	.	34	40	0.85	AG	131	131	1	AG	-0.15	0.000120786	Down	Sig
K562	SRSF7	Nucleus	chr17	74732312	A	G	-	exonic	SRSF2	.	nonsynonymous SNV	SRSF2:NM_001195427:exon2:c.A597C:p.E199D,SRSF2:NM_003016:exon2:c.A597C:p.E199D	2	10	0.2	AG	0	853	0	-	0.2	0.000120983	Up	Sig
HepG2	TAF15	Nucleus	chr1	45196770	A	G	+	ncRNA_exonic	RNU5D-1	.	.	.	0	56	0	-	18	89	0.202247	AG	-0.202247	0.00012102	Down	Sig
HepG2	HLTF	Whole Cell	chr10	60970924	A	G	+	intronic	PHYHIPL	.	.	.	0	34	0	-	8	20	0.4	AG	-0.4	0.000121071	Down	Sig
K562	U2AF2	Whole Cell	chr8	42878653	A	G	+	UTR3	HOOK3	NM_032410:c.*5012A>G	.	.	35	269	0.130112	AG	1	101	0.009901	AG	0.120211	0.000121214	Up	Sig
K562	TIA1	Whole Cell	chr8	30536078	A	G	-	UTR3	GSR	NM_001195104:c.*959T>C;NM_001195103:c.*959T>C;NM_001195102:c.*959T>C;NM_000637:c.*959T>C	.	.	5	16	0.3125	AG	53	1701	0.031158	AG	0.281342	0.000121485	Up	Sig
K562	HNRNPA1	Cytosol	chr1	91852987	A	G	-	intronic	HFM1	.	.	.	2	14	0.142857	AG	0	1208	0	-	0.142857	0.000121979	Up	Sig
K562	HNRNPC	Whole Cell	chr6	28877867	A	G	-	intronic	TRIM27	.	.	.	6	46	0.130435	AG	1	220	0.004545	AG	0.125889	0.000122456	Up	Sig
HepG2	UPF1	Whole Cell	chr16	15502765	A	G	+	UTR3	MPV17L	NM_001128423:c.*796A>G;NM_173803:c.*872A>G	.	.	15	101	0.148515	AG	1	106	0.00943396	AG	0.139081	0.000122892	Up	Sig
HepG2	HLTF	Cytosol	chr20	34301192	A	G	-	intronic	RBM39	.	.	.	9	64	0.140625	AG	0	103	0	-	0.140625	0.000123179	Up	Sig
K562	HNRNPC	Whole Cell	chrX	73176161	A	G	+	ncRNA_intronic	JPX	.	.	.	0	12	0	-	12	17	0.705882	AG	-0.70588	0.000123189	Down	Sig
K562	UPF1	Whole Cell	chr12	51325237	A	G	+	UTR3	METTL7A	NM_014033:c.*1304A>G	.	.	11	34	0.323529	AG	38	471	0.080679	AG	0.24285	0.000123691	Up	Sig
K562	HNRNPU	Whole Cell	chr9	37124899	A	G	+	intronic	ZCCHC7	.	.	.	7	31	0.225806	AG	0	73	0	-	0.225806	0.000123783	Up	Sig
K562	HNRNPC	Whole Cell	chr20	30332352	A	G	+	intronic	TPX2	.	.	.	4	49	0.081633	AG	18	40	0.45	AG	-0.36837	0.000124854	Down	Sig
K562	SND1	Whole Cell	chr19	34883447	A	G	+	intronic	GPI	.	.	.	23	39	0.589744	AG	2	22	0.090909	AG	0.498834	0.000125243	Up	Sig
K562	HNRNPC	Whole Cell	chr11	65208818	A	G	+	ncRNA_exonic	NEAT1	.	.	.	51	119	0.428571	AG	73	311	0.234727	AG	0.193845	0.00012547	Up	Sig
K562	HLTF	Whole Cell	chr16	70290463	A	G	-	intronic	AARS1	.	.	.	3	11	0.272727	AG	0	189	0	-	0.272727	0.000125628	Up	Sig
K562	HLTF	Whole Cell	chr1	567486	A	G	-	downstream	MIR12136	dist=509	.	.	0	50	0	-	22	107	0.205607	AG	-0.20561	0.000125763	Down	Sig
K562	HNRNPC	Nucleus	chr8	91292914	A	G	-	ncRNA_intronic	LINC00534	.	.	.	5	17	0.294118	AG	0	75	0	-	0.294118	0.000125831	Up	Sig
K562	AKAP1	Cytosol	chr8	11700231	A	G	-	UTR3	CTSB	NM_001908:c.*2403T>C;NM_147780:c.*2403T>C;NM_001317237:c.*2403T>C;NM_147783:c.*2403T>C;NM_147782:c.*2403T>C;NM_147781:c.*2403T>C	.	.	0	105	0	-	4	14	0.285714	AG	-0.285714	0.000126059	Down	Sig
K562	AKAP8L	Whole Cell	chr19	5709282	A	G	-	intronic	LONP1	.	.	.	4	16	0.25	AG	2	249	0.008032	AG	0.241968	0.000126093	Up	Sig
HepG2	ILF3	Nucleus	chr15	25209713	A	G	+	ncRNA_intronic	SNHG14	.	.	.	0	36	0	-	7	17	0.411765	AG	-0.411765	0.000126168	Down	Sig
K562	UPF1	Whole Cell	chr22	20761576	A	G	+	UTR3	ZNF74	NM_001256524:c.*318A>G;NM_003426:c.*318A>G;NM_001256525:c.*318A>G;NM_001256523:c.*1630A>G	.	.	2	11	0.181818	AG	0	919	0	-	0.181818	0.000127319	Up	Sig
K562	SAFB	Whole Cell	chr22	22211602	A	G	-	intronic	MAPK1	.	.	.	8	50	0.16	AG	0	96	0	-	0.16	0.000127446	Up	Sig
HepG2	KHSRP	Nucleus	chrX	133021172	A	G	-	intronic	GPC3	.	.	.	17	29	0.586207	AG	25	121	0.206612	AG	0.379595	0.000127663	Up	Sig
K562	LARP4	Nucleus	chr17	16345178	A	G	+	ncRNA_exonic	SNHG29	.	.	.	3	24	0.125	AG	0	432	0	-	0.125	0.000128923	Up	Sig
K562	FUS	Whole Cell	chr16	264690	A	G	-	intronic	LUC7L	.	.	.	4	10	0.4	AG	2	144	0.013889	AG	0.386111	0.000130972	Up	Sig
K562	AKAP1	Whole Cell	chr9	37503538	A	G	+	UTR3	POLR1E	NM_001282766:c.*339A>G;NM_022490:c.*339A>G	.	.	5	33	0.151515	AG	23	1702	0.013514	AG	0.138002	0.00013099	Up	Sig
K562	YBX3	Cytosol	chr16	81014388	A	G	-	intronic	CMC2	.	.	.	5	38	0.131579	AG	0	179	0	-	0.131579	0.000131126	Up	Sig
K562	GRWD1	Cytosol	chr1	1413606	A	G	+	UTR5	ATAD3B	NM_001317238:c.-274A>G	.	.	2	12	0.166667	AG	0	991	0	-	0.166667	0.000131342	Up	Sig
K562	AKAP1	Nucleus	chr1	19543456	A	G	-	ncRNA_intronic	EMC1-AS1	.	.	.	9	15	0.6	AG	4	46	0.0869565	AG	0.513043	0.000131546	Up	Sig
K562	HLTF	Whole Cell	chr2	132035128	A	G	+	intergenic	POTEE;LOC440910	dist=12283;dist=1735	.	.	11	65	0.169231	AG	0	75	0	-	0.169231	0.000132024	Up	Sig
HepG2	RPS3	Whole Cell	chr6	27792228	A	G	-	UTR3	H4C11	NM_021968:c.*14A>G	.	.	14	17	0.823529	AG	650	652	0.996933	AG	-0.173403	0.000132595	Down	Sig
K562	SAFB	Whole Cell	chr1	114954091	A	G	-	intronic	TRIM33	.	.	.	5	13	0.384615	AG	0	54	0	-	0.384615	0.000133262	Up	Sig
K562	MATR3	Whole Cell	chr20	45844251	A	G	-	intronic	ZMYND8	.	.	.	9	34	0.264706	AG	1	71	0.014085	AG	0.250621	0.000133635	Up	Sig
K562	HLTF	Whole Cell	chr12	57462207	A	G	-	intronic	NEMP1	.	.	.	3	10	0.3	AG	0	166	0	-	0.3	0.000134348	Up	Sig
K562	ILF3	Whole Cell	chr1	113621902	A	G	+	intronic	LRIG2	.	.	.	0	17	0	-	7	10	0.7	AG	-0.7	0.000135131	Down	Sig
K562	HNRNPU	Whole Cell	chr12	69030266	A	G	+	intronic	RAP1B	.	.	.	4	11	0.363636	AG	0	78	0	-	0.363636	0.000135156	Up	Sig
K562	ILF3	Nucleus	chr11	5478709	A	G	-	intronic	OR51B5	.	.	.	9	22	0.409091	AG	0	30	0	-	0.409091	0.000135202	Up	Sig
K562	XRCC6	Whole Cell	chr11	65207464	A	G	+	ncRNA_exonic	NEAT1	.	.	.	7	42	0.166667	AG	1	143	0.006993	AG	0.159674	0.000136214	Up	Sig
K562	SAFB	Whole Cell	chr3	3188132	A	G	+	exonic	TRNT1	.	synonymous SNV	TRNT1:NM_001302946:exon6:c.A627G:p.V209V,TRNT1:NM_001367321:exon6:c.A627G:p.V209V,TRNT1:NM_001367322:exon6:c.A627G:p.V209V,TRNT1:NM_001367323:exon6:c.A627G:p.V209V,TRNT1:NM_182916:exon6:c.A627G:p.V209V	2	10	0.2	AG	0	803	0	-	0.2	0.000136331	Up	Sig
K562	U2AF2	Whole Cell	chr7	104708924	A	G	+	intronic	KMT2E	.	.	.	8	27	0.296296	AG	2	86	0.023256	AG	0.27304	0.000137318	Up	Sig
K562	HNRNPC	Whole Cell	chr3	15096008	A	G	-	intronic	MRPS25	.	.	.	0	21	0	-	82	213	0.384977	AG	-0.38498	0.000137536	Down	Sig
K562	TIA1	Whole Cell	chr1	1251631	A	G	-	intronic	INTS11	.	.	.	4	11	0.363636	AG	3	198	0.015152	AG	0.348485	0.00013758	Up	Sig
K562	SAFB	Whole Cell	chr2	183855045	A	G	-	intronic	NCKAP1	.	.	.	4	11	0.363636	AG	1	119	0.008403	AG	0.355233	0.000138805	Up	Sig
K562	HNRNPC	Whole Cell	chr20	34316817	A	G	-	intronic	RBM39	.	.	.	6	45	0.133333	AG	0	144	0	-	0.133333	0.0001394	Up	Sig
K562	FXR2	Nucleus	chr11	62609161	A	G	-	ncRNA_exonic	RNU2-1	.	.	.	1	10	0.1	AG	0	71687	0	-	0.1	0.000139476	Up	Sig
K562	UPF1	Whole Cell	chr7	158530879	A	G	-	intronic	ESYT2	.	.	.	0	171	0	-	7	70	0.1	AG	-0.1	0.000139713	Down	Sig
K562	ILF3	Whole Cell	chr19	49992489	A	G	+	intronic	RPL13A	.	.	.	4	27	0.148148	AG	2	425	0.004706	AG	0.143442	0.000141051	Up	Sig
K562	SLTM	Whole Cell	chr19	34883488	A	G	+	intronic	GPI	.	.	.	26	101	0.257426	AG	0	37	0	-	0.257426	0.000141191	Up	Sig
HepG2	EIF3D	Nucleus	chr1	143181454	A	G	-	ncRNA_intronic	LOC102723769	.	.	.	10	12	0.833333	AG	13	57	0.22807	AG	0.605263	0.000141536	Up	Sig
K562	PRPF8	Nucleus	chr9	68429961	A	G	-	ncRNA_intronic	FRG1JP	.	.	.	31	45	0.688889	AG	13	47	0.276596	AG	0.412293	0.000141755	Up	Sig
HepG2	ZNF800	Nucleus	chr2	198362018	A	G	-	exonic	HSPD1	.	nonsynonymous SNV	HSPD1:NM_002156:exon3:c.A273C:p.K91N,HSPD1:NM_199440:exon3:c.A273C:p.K91N	19	28	0.678571	AG	481	1501	0.320453	AG	0.358118	0.000142216	Up	Sig
K562	RBFOX2	Cytosol	chr16	71958419	A	G	+	intronic	IST1	.	.	.	9	21	0.428571	AG	0	28	0	-	0.428571	0.00014307	Up	Sig
HepG2	EIF3H	Cytosol	chr17	79477642	A	G	-	UTR3	ACTG1	NM_001614:c.*74T>C;NM_001199954:c.*74T>C	.	.	2	11	0.181818	AG	0	866	0	-	0.181818	0.000143182	Up	Sig
HepG2	CSTF2T	Nucleus	chr19	34882945	A	G	+	intronic	GPI	.	.	.	14	37	0.378378	AG	0	27	0	-	0.378378	0.000143542	Up	Sig
K562	BUD13	Nucleus	chr1	91853000	A	G	-	intronic	HFM1	.	.	.	3	17	0.176471	AG	0	289	0	-	0.176471	0.000143802	Up	Sig
HepG2	LSM11	Whole Cell	chr16	68334962	A	G	-	UTR3	SLC7A6;SLC7A6OS	NM_003983:c.*3731A>G;NM_001076785:c.*3731A>G;NM_032178:c.*216T>C	.	.	3	12	0.25	AG	0	198	0	-	0.25	0.000144592	Up	Sig
K562	HLTF	Whole Cell	chr13	111552341	A	G	-	intronic	ANKRD10	.	.	.	10	12	0.833333	AG	213	750	0.284	AG	0.549333	0.000145059	Up	Sig
HepG2	EIF3H	Nucleus	chr17	79477642	A	G	-	UTR3	ACTG1	NM_001614:c.*74T>C;NM_001199954:c.*74T>C	.	.	2	11	0.181818	AG	0	860	0	-	0.181818	0.000145163	Up	Sig
HepG2	QKI	Nucleus	chr1	45196770	A	G	+	ncRNA_exonic	RNU5D-1	.	.	.	0	52	0	-	18	89	0.202247	AG	-0.202247	0.000146801	Down	Sig
K562	AKAP1	Whole Cell	chr1	160967856	A	G	-	UTR3	F11R	NM_016946:c.*805T>C;NM_001348091:c.*805T>C	.	.	19	64	0.296875	AG	115	996	0.115462	AG	0.181413	0.000147385	Up	Sig
K562	HNRNPC	Whole Cell	chr11	85970436	A	G	+	intronic	EED	.	.	.	10	40	0.25	AG	0	50	0	-	0.25	0.000148176	Up	Sig
K562	RBFOX2	Nucleus	chr1	150551295	A	G	-	intronic	MCL1	.	.	.	13	29	0.448276	AG	17	140	0.121429	AG	0.326847	0.000148958	Up	Sig
K562	MATR3	Whole Cell	chr2	55259972	A	G	-	intronic	RTN4	.	.	.	4	12	0.333333	AG	0	84	0	-	0.333333	0.000149008	Up	Sig
K562	DDX6	Whole Cell	chr19	11256689	A	G	-	UTR3	SPC24	NM_001317033:c.*1170T>C;NM_182513:c.*1170T>C;NM_001317031:c.*325T>C	.	.	8	13	0.615385	AG	366	2489	0.147047	AG	0.468338	0.00014993	Up	Sig
K562	AKAP1	Whole Cell	chr1	38327700	A	G	-	UTR3	INPP5B	NM_001297434:c.*287T>C;NM_001365821:c.*287T>C;NM_001365822:c.*287T>C;NM_001350228:c.*287T>C;NM_005540:c.*287T>C;NM_001365824:c.*287T>C;NM_001365823:c.*287T>C;NM_001365825:c.*287T>C;NM_001350227:c.*287T>C;NM_001365820:c.*287T>C	.	.	6	10	0.6	AG	16	188	0.085106	AG	0.514894	0.00015006	Up	Sig
K562	ZNF622	Whole Cell	chrX	48115538	A	G	+	UTR5	SSX1	NM_001278691:c.-1139A>G	.	.	2	13	0.153846	AG	0	1007	0	-	0.153846	0.000150089	Up	Sig
K562	HNRNPU	Whole Cell	chr17	60117154	A	G	-	intronic	MED13	.	.	.	10	38	0.263158	AG	0	47	0	-	0.263158	0.000151074	Up	Sig
K562	UPF1	Nucleus	chr3	197339583	A	G	-	intergenic	BDH1;LOC220729	dist=39389;dist=1315	.	.	15	27	0.555556	AG	0	16	0	-	0.555556	0.00015117	Up	Sig
K562	TIA1	Whole Cell	chr19	34925068	A	G	+	intronic	UBA2	.	.	.	10	13	0.769231	AG	0	11	0	-	0.769231	0.000151434	Up	Sig
K562	HNRNPU	Whole Cell	chr17	27272105	A	G	-	intronic	PHF12	.	.	.	12	23	0.521739	AG	5	51	0.098039	AG	0.4237	0.000151635	Up	Sig
K562	HNRNPU	Whole Cell	chr17	27272105	A	G	-	intronic	PHF12	.	.	.	12	23	0.521739	AG	5	51	0.098039	AG	0.4237	0.000151635	Up	Sig
K562	XRN2	Whole Cell	chr19	34883444	A	G	+	intronic	GPI	.	.	.	23	30	0.766667	AG	1	11	0.090909	AG	0.675758	0.000151649	Up	Sig
K562	HNRNPC	Whole Cell	chr6	17657787	A	G	-	intronic	NUP153	.	.	.	8	68	0.117647	AG	0	129	0	-	0.117647	0.000151733	Up	Sig
K562	FMR1	Cytosol	chr2	133012839	A	G	-	intergenic	ANKRD30BL;MIR663B	dist=93314;dist=1700	.	.	25	29	0.862069	AG	220	220	1	AG	-0.137931	0.000151918	Down	Sig
HepG2	UPF1	Whole Cell	chr7	44872300	A	G	-	intronic	H2AZ2	.	.	.	0	66	0	-	22	139	0.158273	AG	-0.158273	0.000151989	Down	Sig
K562	TIA1	Nucleus	chr10	102121601	A	G	+	UTR3	SCD	NM_005063:c.*911A>G	.	.	11	89	0.123596	AG	5	277	0.0180505	AG	0.105545	0.000152201	Up	Sig
K562	HNRNPM	Whole Cell	chr7	155474876	A	G	+	intronic	RBM33	.	.	.	9	13	0.692308	AG	0	14	0	-	0.692308	0.000152555	Up	Sig
HepG2	GRWD1	Cytosol	chr2	133013144	A	G	+	intergenic	ANKRD30BL;MIR663B	dist=93619;dist=1395	.	.	36	42	0.857143	AG	131	131	1	AG	-0.142857	0.00015379	Down	Sig
HepG2	ILF3	Whole Cell	chr17	76191307	A	G	+	intronic	AFMID	.	.	.	0	243	0	-	4	32	0.125	AG	-0.125	0.000154247	Down	Sig
K562	HLTF	Whole Cell	chr9	138843064	A	G	-	intronic	UBAC1	.	.	.	12	27	0.444444	AG	0	23	0	-	0.444444	0.000154333	Up	Sig
K562	BUD13	Whole Cell	chr16	11976778	A	G	-	intronic	GSPT1	.	.	.	11	18	0.611111	AG	4	38	0.105263	AG	0.505848	0.000154544	Up	Sig
K562	PPIL4	Whole Cell	chr11	93468645	A	G	-	upstream;downstream	SNORA40;TAF1D	dist=243;dist=88	.	.	2	14	0.142857	AG	0	1069	0	-	0.142857	0.000155316	Up	Sig
K562	RBFOX2	Whole Cell	chr2	61726540	A	G	-	intronic	XPO1	.	.	.	4	11	0.363636	AG	0	75	0	-	0.363636	0.0001554	Up	Sig
HepG2	ILF3	Whole Cell	chr10	17728573	A	G	+	intronic	STAM	.	.	.	4	29	0.137931	AG	44	81	0.54321	AG	-0.405279	0.000155687	Down	Sig
K562	FUS	Whole Cell	chr5	95130552	A	G	+	UTR3	RHOBTB3	NM_014899:c.*1674A>G	.	.	2	14	0.142857	AG	3	3392	0.000884	AG	0.141973	0.000155828	Up	Sig
K562	HLTF	Whole Cell	chr3	37307274	A	G	+	intronic	GOLGA4	.	.	.	11	23	0.478261	AG	1	30	0.033333	AG	0.444928	0.00015711	Up	Sig
K562	HLTF	Whole Cell	chr3	37307274	A	G	+	intronic	GOLGA4	.	.	.	11	23	0.478261	AG	1	30	0.033333	AG	0.444928	0.00015711	Up	Sig
HepG2	HNRNPU	Cytosol	chr1	28836872	A	G	+	ncRNA_exonic	SNHG3	.	.	.	0	42	0	-	7	20	0.35	AG	-0.35	0.000157626	Down	Sig
K562	UPF1	Whole Cell	chr19	11560427	A	G	+	intronic	PRKCSH	.	.	.	59	103	0.572816	AG	130	362	0.359116	AG	0.2137	0.000157652	Up	Sig
K562	XRCC6	Whole Cell	chr1	46055048	A	G	+	intronic	NASP	.	.	.	7	27	0.259259	AG	3	133	0.022556	AG	0.236703	0.000158531	Up	Sig
K562	TIA1	Cytosol	chr4	57326879	A	G	+	UTR3	PAICS	NM_006452:c.*1175A>G;NM_001079524:c.*1175A>G;NM_001079525:c.*1175A>G	.	.	7	16	0.4375	AG	1	46	0.0217391	AG	0.415761	0.000159448	Up	Sig
K562	ZC3H11A	Whole Cell	chr11	9310823	A	G	-	intronic	TMEM41B	.	.	.	10	10	1	AG	49	125	0.392	AG	0.608	0.000159539	Up	Sig
K562	TIA1	Cytosol	chr8	30536078	A	G	-	UTR3	GSR	NM_001195104:c.*959T>C;NM_001195103:c.*959T>C;NM_001195102:c.*959T>C;NM_000637:c.*959T>C	.	.	5	16	0.3125	AG	3	159	0.0188679	AG	0.293632	0.000160333	Up	Sig
HepG2	FKBP4	Nucleus	chr1	45196770	A	G	+	ncRNA_exonic	RNU5D-1	.	.	.	0	51	0	-	18	89	0.202247	AG	-0.202247	0.000160773	Down	Sig
K562	HNRNPC	Whole Cell	chr4	56279552	A	G	+	intronic	TMEM165	.	.	.	10	70	0.142857	AG	26	58	0.448276	AG	-0.30542	0.000160985	Down	Sig
K562	ILF3	Whole Cell	chr19	13884669	A	G	+	UTR3	MRI1	NM_032285:c.*1574A>G;NM_001329572:c.*1574A>G;NM_001031727:c.*1574A>G	.	.	8	11	0.727273	AG	173	928	0.186422	AG	0.54085	0.000161298	Up	Sig
HepG2	ILF3	Nucleus	chr20	40100829	A	G	-	intronic	CHD6	.	.	.	3	56	0.0535714	AG	6	10	0.6	AG	-0.546429	0.000162331	Down	Sig
K562	U2AF2	Whole Cell	chr8	30921263	A	G	+	intronic	WRN	.	.	.	5	15	0.333333	AG	3	147	0.020408	AG	0.312925	0.000163332	Up	Sig
K562	AATF	Whole Cell	chr19	34883444	A	G	+	intronic	GPI	.	.	.	85	124	0.685484	AG	1	11	0.090909	AG	0.594575	0.000164435	Up	Sig
K562	PPIL4	Whole Cell	chr19	9672536	A	G	-	UTR3	ZNF121	NM_001008727:c.*4080T>C;NM_001308269:c.*4080T>C	.	.	3	25	0.12	AG	3	1147	0.002616	AG	0.117384	0.000164711	Up	Sig
K562	ZNF622	Whole Cell	chr21	38799432	A	G	+	intronic	DYRK1A	.	.	.	9	11	0.818182	AG	13	63	0.206349	AG	0.611833	0.000166014	Up	Sig
HepG2	DDX55	Whole Cell	chr14	24910325	A	G	+	UTR3	KHNYN	NM_001290256:c.*3834A>G;NM_001290257:c.*3834A>G;NM_015299:c.*3834A>G	.	.	3	15	0.2	AG	0	240	0	-	0.2	0.000166597	Up	Sig
K562	TIA1	Whole Cell	chr18	20877463	A	G	-	UTR3	TMEM241	NM_032933:c.*508T>C;NM_001318834:c.*508T>C	.	.	13	45	0.288889	AG	22	285	0.077193	AG	0.211696	0.000167803	Up	Sig
K562	AKAP1	Whole Cell	chr19	11256725	A	G	-	UTR3	SPC24	NM_001317033:c.*1134T>C;NM_182513:c.*1134T>C;NM_001317031:c.*289T>C	.	.	62	215	0.288372	AG	442	2476	0.178514	AG	0.109858	0.000168402	Up	Sig
K562	XRCC6	Whole Cell	chr19	34883488	A	G	+	intronic	GPI	.	.	.	21	80	0.2625	AG	0	37	0	-	0.2625	0.000169115	Up	Sig
K562	CSTF2T	Whole Cell	chr1	1251631	A	G	-	intronic	INTS11	.	.	.	6	29	0.206897	AG	3	198	0.015152	AG	0.191745	0.000169483	Up	Sig
K562	ZNF622	Whole Cell	chr1	16961644	A	G	-	intergenic	CROCCP2;MST1P2	dist=4243;dist=10425	.	.	3	17	0.176471	AG	5	1070	0.004673	AG	0.171798	0.00016991	Up	Sig
K562	HNRNPC	Nucleus	chr11	62623285	A	G	+	ncRNA_exonic	SNHG1	.	.	.	20	91	0.21978	AG	151	349	0.432665	AG	-0.212885	0.000170382	Down	Sig
HepG2	ILF3	Whole Cell	chr1	149859134	A	G	+	exonic	H2AC21	.	synonymous SNV	H2AC21:NM_175065:exon1:c.T333C:p.N111N	3	14	0.214286	AG	5	865	0.00578035	AG	0.208505	0.000172345	Up	Sig
K562	AGGF1	Whole Cell	chr17	79530590	A	G	-	intronic	NPLOC4	.	.	.	5	11	0.454545	AG	4	119	0.033613	AG	0.420932	0.000172482	Up	Sig
K562	EFTUD2	Whole Cell	chr11	93468215	A	G	-	downstream	SNORA40;TAF1D	dist=61	.	.	3	17	0.176471	AG	14	2458	0.005696	AG	0.170775	0.000172617	Up	Sig
HepG2	ILF3	Nucleus	chr7	138200790	A	G	+	intronic	TRIM24	.	.	.	0	158	0	-	5	36	0.138889	AG	-0.138889	0.000173407	Down	Sig
K562	AKAP1	Whole Cell	chr1	10519002	A	G	-	UTR3	DFFA	NM_004401:c.*2545T>C	.	.	4	21	0.190476	AG	11	973	0.011305	AG	0.179171	0.000173509	Up	Sig
K562	EXOSC5	Whole Cell	chr1	171476255	A	G	+	intronic	PRRC2C	.	.	.	11	52	0.211538	AG	0	56	0	-	0.211538	0.000175091	Up	Sig
K562	XRCC6	Whole Cell	chr20	34301528	A	G	-	intronic	RBM39	.	.	.	3	13	0.230769	AG	0	202	0	-	0.230769	0.0001751	Up	Sig
HepG2	STAU2	Nucleus	chr19	11256689	A	G	-	UTR3	SPC24	NM_001317033:c.*1170T>C;NM_182513:c.*1170T>C;NM_001317031:c.*325T>C	.	.	18	58	0.310345	AG	0	33	0	-	0.310345	0.000175985	Up	Sig
K562	HLTF	Whole Cell	chr22	22159540	A	G	-	intronic	MAPK1	.	.	.	0	32	0	-	18	58	0.310345	AG	-0.31034	0.000176394	Down	Sig
HepG2	CSTF2T	Cytosol	chr1	28836872	A	G	+	ncRNA_exonic	SNHG3	.	.	.	0	41	0	-	7	20	0.35	AG	-0.35	0.000177688	Down	Sig
K562	HNRNPC	Whole Cell	chr1	21109591	A	G	-	intronic	HP1BP3	.	.	.	29	78	0.371795	AG	22	152	0.144737	AG	0.227058	0.000178001	Up	Sig
K562	UPF1	Nucleus	chr11	93468094	A	G	-	downstream	SNORA40;TAF1D	dist=182	.	.	3	11	0.272727	AG	0	167	0	-	0.272727	0.000178537	Up	Sig
K562	DROSHA	Whole Cell	chr22	17088662	A	G	+	ncRNA_intronic	TPTEP1	.	.	.	10	15	0.666667	AG	17	98	0.173469	AG	0.493197	0.000178648	Up	Sig
K562	HNRNPM	Whole Cell	chr10	28825069	A	G	+	intronic	WAC	.	.	.	3	10	0.3	AG	0	150	0	-	0.3	0.000179126	Up	Sig
HepG2	DGCR8	Nucleus	chr1	11968273	A	G	+	ncRNA_exonic	RNU5E-1	.	.	.	189	293	0.645051	AG	176	355	0.495775	AG	0.149277	0.000179186	Up	Sig
K562	UPF1	Whole Cell	chr6	30559828	A	G	+	downstream	ABCF1	dist=529	.	.	11	16	0.6875	AG	44	201	0.218905	AG	0.468595	0.000179578	Up	Sig
K562	XRCC6	Nucleus	chr16	9200372	A	G	+	intronic	C16orf72	.	.	.	4	11	0.363636	AG	0	72	0	-	0.363636	0.00017958	Up	Sig
HepG2	DROSHA	Nucleus	chr9	117093110	A	G	-	exonic	ORM2	.	nonsynonymous SNV	ORM2:NM_000608:exon3:c.T296G:p.V99G	3	26	0.115385	AG	0	417	0	-	0.115385	0.000180659	Up	Sig
HepG2	ILF3	Whole Cell	chr17	16344991	A	G	+	ncRNA_exonic	SNHG29	.	.	.	2	13	0.153846	AG	3	2915	0.00102916	AG	0.152817	0.00018066	Up	Sig
K562	AKAP1	Whole Cell	chr12	120899076	A	G	+	UTR3	GATC	NM_176818:c.*1314A>G	.	.	4	26	0.153846	AG	5	660	0.007576	AG	0.14627	0.000180695	Up	Sig
HepG2	DHX30	Nucleus	chr5	81573645	A	G	-	exonic	RPS23	.	synonymous SNV	RPS23:NM_001025:exon2:c.A31C:p.R11R	2	18	0.111111	AG	0	1282	0	-	0.111111	0.000181204	Up	Sig
K562	DDX42	Whole Cell	chr19	34883447	A	G	+	intronic	GPI	.	.	.	9	12	0.75	AG	2	22	0.090909	AG	0.659091	0.000182749	Up	Sig
K562	ZC3H8	Whole Cell	chr19	34883447	A	G	+	intronic	GPI	.	.	.	9	12	0.75	AG	2	22	0.090909	AG	0.659091	0.000182749	Up	Sig
HepG2	UPF1	Nucleus	chr12	133298125	A	G	+	UTR3	PGAM5	NM_001170544:c.*711A>G;NM_001170543:c.*711A>G	.	.	0	415	0	-	3	26	0.115385	AG	-0.115385	0.000183134	Down	Sig
HepG2	UPF1	Whole Cell	chr19	13884209	A	G	-	UTR3	MRI1	NM_032285:c.*1114A>G;NM_001329572:c.*1114A>G;NM_001031727:c.*1114A>G	.	.	6	13	0.461538	AG	0	33	0	-	0.461538	0.0001832	Up	Sig
K562	PABPC4	Whole Cell	chr7	130146465	A	G	+	UTR3	COPG2	NM_012133:c.*52T>C	.	.	2	11	0.181818	AG	0	764	0	-	0.181818	0.000183379	Up	Sig
K562	U2AF2	Whole Cell	chr1	226255178	A	G	+	ncRNA_intronic	H3P6	.	.	.	6	32	0.1875	AG	0	94	0	-	0.1875	0.000183993	Up	Sig
K562	SF3B4	Whole Cell	chr6	26127957	A	G	+	intergenic	H2AC6;H1-4	dist=3039;dist=28602	.	.	6	28	0.214286	AG	41	1422	0.028833	AG	0.185453	0.000184083	Up	Sig
K562	SAFB	Whole Cell	chr22	22211603	A	G	-	intronic	MAPK1	.	.	.	9	49	0.183673	AG	1	101	0.009901	AG	0.173772	0.000184444	Up	Sig
K562	SAFB	Whole Cell	chr22	22211603	A	G	-	intronic	MAPK1	.	.	.	9	49	0.183673	AG	1	101	0.009901	AG	0.173772	0.000184444	Up	Sig
K562	ILF3	Whole Cell	chr16	29680937	A	G	+	UTR3	SPN	NM_001030288:c.*4685A>G;NM_003123:c.*4685A>G	.	.	3	23	0.130435	AG	0	364	0	-	0.130435	0.000184761	Up	Sig
K562	AKAP1	Whole Cell	chr1	9987484	A	G	-	UTR3	LZIC	NM_001316973:c.*2973T>C;NM_001316976:c.*2930T>C;NM_032368:c.*2973T>C;NM_001316974:c.*2973T>C	.	.	9	15	0.6	AG	101	629	0.160572	AG	0.439428	0.000185447	Up	Sig
HepG2	IGF2BP3	Nucleus	chr3	156259229	A	G	-	UTR3	SSR3	NM_001308204:c.*1763T>C;NM_001308205:c.*1763T>C;NM_007107:c.*1763T>C;NM_001308197:c.*1763T>C	.	.	4	16	0.25	AG	1	168	0.00595238	AG	0.244048	0.000186394	Up	Sig
K562	SND1	Whole Cell	chr3	195784630	A	G	-	intronic	TFRC	.	.	.	6	32	0.1875	AG	3	216	0.013889	AG	0.173611	0.000187294	Up	Sig
K562	HNRNPU	Whole Cell	chr3	6583981	A	G	+	intergenic	MIR4790;GRM7-AS3	dist=1292041;dist=90064	.	.	15	24	0.625	AG	58	240	0.241667	AG	0.383333	0.000187661	Up	Sig
HepG2	AKAP1	Nucleus	chr12	51324122	A	G	+	UTR3	METTL7A	NM_014033:c.*189A>G	.	.	8	302	0.0264901	AG	12	86	0.139535	AG	-0.113045	0.000188081	Down	Sig
K562	SAFB	Whole Cell	chr21	38799432	A	G	+	intronic	DYRK1A	.	.	.	10	13	0.769231	AG	13	63	0.206349	AG	0.562882	0.000188162	Up	Sig
HepG2	XPO5	Cytosol	chr14	23441476	A	G	-	UTR3	AJUBA	NM_032876:c.*1176T>C;NM_198086:c.*1176T>C	.	.	8	22	0.363636	AG	40	48	0.833333	AG	-0.469697	0.000188205	Down	Sig
K562	AKAP1	Whole Cell	chr19	34883488	A	G	+	intronic	GPI	.	.	.	14	49	0.285714	AG	0	37	0	-	0.285714	0.000188597	Up	Sig
K562	LARP4	Whole Cell	chr2	242267347	A	G	+	intronic	SEPTIN2	.	.	.	5	12	0.416667	AG	0	45	0	-	0.416667	0.000189152	Up	Sig
K562	AKAP1	Whole Cell	chr1	160966353	A	G	-	UTR3	F11R	NM_016946:c.*2308T>C;NM_001348091:c.*2308T>C	.	.	12	51	0.235294	AG	78	1163	0.067068	AG	0.168226	0.000189899	Up	Sig
K562	DDX21	Whole Cell	chr19	34883447	A	G	+	intronic	GPI	.	.	.	10	14	0.714286	AG	2	22	0.090909	AG	0.623377	0.000191207	Up	Sig
K562	UPF1	Whole Cell	chr16	30999706	A	G	-	UTR3	HSD3B7	NM_001142777:c.*558A>G;NM_001142778:c.*558A>G;NM_025193:c.*202A>G	.	.	2	11	0.181818	AG	0	747	0	-	0.181818	0.000191702	Up	Sig
K562	UPF1	Whole Cell	chr9	37503346	A	G	+	UTR3	POLR1E	NM_001282766:c.*147A>G;NM_022490:c.*147A>G	.	.	6	21	0.285714	AG	102	2447	0.041684	AG	0.244031	0.000193846	Up	Sig
K562	ILF3	Nucleus	chr7	119406692	A	G	-	ncRNA_intronic	LINC02476	.	.	.	5	10	0.5	AG	5	119	0.0420168	AG	0.457983	0.000194077	Up	Sig
K562	SAFB	Whole Cell	chr13	111554185	A	G	-	intronic	ANKRD10	.	.	.	2	12	0.166667	AG	0	813	0	-	0.166667	0.000194175	Up	Sig
K562	AQR	Whole Cell	chr16	88785208	A	G	-	intronic	PIEZO1	.	.	.	3	15	0.2	AG	3	631	0.004754	AG	0.195246	0.000195049	Up	Sig
K562	UPF1	Whole Cell	chr11	88057395	A	G	-	UTR3	CTSC	NM_001114173:c.*2150T>C;NM_148170:c.*2206T>C	.	.	6	10	0.6	AG	14	160	0.0875	AG	0.5125	0.000195538	Up	Sig
K562	ILF3	Whole Cell	chr6	26131715	A	G	+	intergenic	H2AC6;H1-4	dist=6797;dist=24844	.	.	3	13	0.230769	AG	0	194	0	-	0.230769	0.000196303	Up	Sig
K562	HNRNPU	Whole Cell	chr13	111550995	A	G	-	intronic	ANKRD10	.	.	.	12	71	0.169014	AG	31	711	0.043601	AG	0.125414	0.000196568	Up	Sig
K562	CPEB4	Cytosol	chr17	79477426	A	G	-	UTR3	ACTG1	NM_001614:c.*290T>C;NM_001199954:c.*290T>C	.	.	2	11	0.181818	AG	0	737	0	-	0.181818	0.000196866	Up	Sig
K562	UPF1	Whole Cell	chr5	130539815	A	G	+	UTR3	LYRM7	NM_001293735:c.*4562A>G;NM_181705:c.*4521A>G	.	.	3	30	0.1	AG	0	469	0	-	0.1	0.000197238	Up	Sig
K562	HNRNPC	Whole Cell	chr12	27183115	A	G	+	UTR3	MED21	NM_001271811:c.*1947A>G;NM_004264:c.*1721A>G	.	.	9	22	0.409091	AG	19	218	0.087156	AG	0.321935	0.000198215	Up	Sig
K562	FAM120A	Whole Cell	chr5	138620040	A	G	+	intronic	MATR3	.	.	.	2	15	0.133333	AG	2	2491	0.000803	AG	0.13253	0.000199329	Up	Sig
K562	FTO	Whole Cell	chr20	34325582	A	G	-	intronic	RBM39	.	.	.	4	11	0.363636	AG	6	284	0.021127	AG	0.34251	0.000199356	Up	Sig
K562	DROSHA	Whole Cell	chr1	52540542	A	G	+	intronic	BTF3L4	.	.	.	5	10	0.5	AG	1	53	0.018868	AG	0.481132	0.00019966	Up	Sig
HepG2	AQR	Whole Cell	chr2	27580247	A	G	+	upstream	GTF3C2	dist=346	.	.	0	43	0	-	11	42	0.261905	AG	-0.261905	0.000200634	Down	Sig
K562	FXR1	Whole Cell	chr19	34883447	A	G	+	intronic	GPI	.	.	.	13	19	0.684211	AG	2	22	0.090909	AG	0.593301	0.00020137	Up	Sig
K562	PUS1	Whole Cell	chr19	34883444	A	G	+	intronic	GPI	.	.	.	20	26	0.769231	AG	1	11	0.090909	AG	0.678322	0.000201798	Up	Sig
K562	AKAP1	Whole Cell	chr19	11561186	A	G	+	intronic	PRKCSH	.	.	.	0	76	0	-	42	336	0.125	AG	-0.125	0.000202638	Down	Sig
K562	FAM120A	Whole Cell	chr5	37290316	A	G	+	UTR3	NUP155	NM_004298:c.*1686T>C;NM_153485:c.*1686T>C;NM_001278312:c.*1686T>C	.	.	2	19	0.105263	AG	0	1276	0	-	0.105263	0.00020409	Up	Sig
HepG2	PPIG	Nucleus	chr14	21966481	A	G	-	exonic	METTL3	.	nonsynonymous SNV	METTL3:NM_019852:exon11:c.A1664C:p.H555P	4	20	0.2	AG	0	136	0	-	0.2	0.000204097	Up	Sig
HepG2	HNRNPC	Whole Cell	chr2	201197190	A	G	+	intronic	SPATS2L	.	.	.	0	62	0	-	4	10	0.4	AG	-0.4	0.000204123	Down	Sig
K562	HNRNPC	Whole Cell	chr11	93468644	A	G	-	upstream;downstream	SNORA40;TAF1D	dist=242;dist=89	.	.	8	61	0.131148	AG	24	1041	0.023055	AG	0.108093	0.000204255	Up	Sig
K562	ILF3	Whole Cell	chrX	24094083	A	G	+	intronic	EIF2S3	.	.	.	4	16	0.25	AG	17	1007	0.016882	AG	0.233118	0.000204304	Up	Sig
K562	UPF1	Whole Cell	chr12	98942621	A	G	+	UTR3	TMPO	NM_001032283:c.*985A>G;NM_001307975:c.*985A>G;NM_001032284:c.*985A>G	.	.	9	62	0.145161	AG	85	2674	0.031788	AG	0.113374	0.000204322	Up	Sig
K562	RBM15	Whole Cell	chr16	89961120	A	G	+	intronic	TCF25	.	.	.	4	20	0.2	AG	1	209	0.004785	AG	0.195215	0.000204707	Up	Sig
K562	GRWD1	Nucleus	chr14	21966478	A	G	+	exonic	METTL3	.	nonsynonymous SNV	METTL3:NM_019852:exon11:c.T1667C:p.L556P	3	10	0.3	AG	0	143	0	-	0.3	0.000205031	Up	Sig
K562	AKAP1	Whole Cell	chr3	45721990	A	G	+	ncRNA_intronic	LIMD1-AS1	.	.	.	9	10	0.9	AG	154	503	0.306163	AG	0.593837	0.00020511	Up	Sig
K562	ZC3H11A	Whole Cell	chr1	171462532	A	G	+	intronic	PRRC2C	.	.	.	4	13	0.307692	AG	0	84	0	-	0.307692	0.000206359	Up	Sig
K562	UPF1	Whole Cell	chr18	9518617	A	G	+	intronic	RALBP1	.	.	.	5	18	0.277778	AG	0	71	0	-	0.277778	0.00020642	Up	Sig
K562	HNRNPC	Whole Cell	chr7	32556966	A	G	+	intronic	AVL9	.	.	.	0	129	0	-	5	31	0.16129	AG	-0.16129	0.000207112	Down	Sig
K562	HNRNPC	Whole Cell	chr10	70510047	A	G	+	intronic	CCAR1	.	.	.	7	65	0.107692	AG	0	146	0	-	0.107692	0.00020838	Up	Sig
K562	AKAP1	Whole Cell	chr5	138618672	A	G	+	ncRNA_exonic	SNHG4	.	.	.	2	13	0.153846	AG	1	1479	0.000676	AG	0.15317	0.000209342	Up	Sig
K562	UPF1	Whole Cell	chr19	18476176	A	G	+	UTR3	PGPEP1	NM_001300927:c.*1844A>G;NM_001329478:c.*1783A>G;NM_001329477:c.*1783A>G;NM_001308366:c.*1857A>G;NM_017712:c.*1783A>G	.	.	19	105	0.180952	AG	28	472	0.059322	AG	0.12163	0.000210164	Up	Sig
K562	AKAP1	Cytosol	chr11	61567733	A	G	-	UTR3	FADS1	NM_013402:c.*2150T>C	.	.	3	25	0.12	AG	0	379	0	-	0.12	0.000210847	Up	Sig
K562	HNRNPC	Whole Cell	chr20	43131337	A	G	-	intronic	SERINC3	.	.	.	7	11	0.636364	AG	0	18	0	-	0.636364	0.000211433	Up	Sig
K562	KHSRP	Whole Cell	chr14	104161262	A	G	+	intronic	KLC1	.	.	.	4	11	0.363636	AG	1	106	0.009434	AG	0.354202	0.000211531	Up	Sig
HepG2	ILF3	Whole Cell	chr20	3848158	A	G	+	UTR3	MAVS	NM_001206491:c.*1364A>G;NM_020746:c.*1364A>G	.	.	3	44	0.0681818	AG	37	105	0.352381	AG	-0.284199	0.000212067	Down	Sig
HepG2	UPF1	Whole Cell	chr3	48786991	A	G	-	UTR3	PRKAR2A	NM_004157:c.*2027T>C;NM_001321983:c.*2027T>C;NM_001321989:c.*2027T>C	.	.	0	45	0	-	21	97	0.216495	AG	-0.216495	0.000212514	Down	Sig
K562	AKAP8L	Whole Cell	chr16	89014291	A	G	-	intronic	CBFA2T3;LOC100129697	.	.	.	0	21	0	-	8	15	0.533333	AG	-0.53333	0.000212655	Down	Sig
HepG2	STAU2	Nucleus	chr3	65905206	A	G	-	ncRNA_intronic	MAGI1-AS1;MAGI1-IT1	.	.	.	1	12	0.0833333	AG	12	14	0.857143	AG	-0.77381	0.00021268	Down	Sig
K562	PRPF8	Whole Cell	chr14	50246940	A	G	+	exonic	KLHDC2	.	synonymous SNV	KLHDC2:NM_014315:exon9:c.A783G:p.Q261Q	2	14	0.142857	AG	0	910	0	-	0.142857	0.000213402	Up	Sig
K562	DHX30	Whole Cell	chr5	134262719	A	G	+	intronic	PCBD2	.	.	.	40	42	0.952381	AG	22	36	0.611111	AG	0.34127	0.000213754	Up	Sig
HepG2	DHX30	Whole Cell	chr16	89629755	A	G	+	UTR3	RPL13	NM_000977:c.*305A>G;NM_001243131:c.*305A>G;NM_033251:c.*305A>G	.	.	2	10	0.2	AG	0	639	0	-	0.2	0.000214004	Up	Sig
K562	HNRNPC	Whole Cell	chr3	52006239	A	G	-	intronic	ABHD14B	.	.	.	1	19	0.052632	AG	9	13	0.692308	AG	-0.63968	0.000215013	Down	Sig
HepG2	TIAL1	Whole Cell	chr1	15899747	A	G	-	UTR3	AGMAT	NM_024758:c.*399T>C	.	.	0	13	0	-	63	124	0.508065	AG	-0.508065	0.000215391	Down	Sig
HepG2	FAM120A	Nucleus	chr16	50657032	A	G	+	intronic	NKD1	.	.	.	41	116	0.353448	AG	21	28	0.75	AG	-0.396552	0.000215809	Down	Sig
HepG2	HLTF	Nucleus	chr15	25227768	A	G	+	ncRNA_exonic	PWARSN	.	.	.	12	29	0.413793	AG	15	141	0.106383	AG	0.30741	0.000215939	Up	Sig
K562	HNRNPU	Whole Cell	chr17	33895907	A	G	+	ncRNA_intronic	SNHG30	.	.	.	4	10	0.4	AG	0	61	0	-	0.4	0.000216131	Up	Sig
K562	FUS	Whole Cell	chr15	41581019	A	G	+	ncRNA_intronic	OIP5-AS1	.	.	.	4	23	0.173913	AG	2	319	0.00627	AG	0.167643	0.0002163	Up	Sig
K562	ILF3	Whole Cell	chr1	32833541	A	G	-	UTR3	BSDC1	NM_001300958:c.*393T>C	.	.	6	29	0.206897	AG	6	289	0.020761	AG	0.186135	0.000216314	Up	Sig
K562	BUD13	Whole Cell	chr3	141638149	A	G	+	intronic	ATP1B3	.	.	.	5	11	0.454545	AG	0	39	0	-	0.454545	0.000218052	Up	Sig
K562	SLTM	Whole Cell	chr22	17533319	A	G	+	ncRNA_intronic	CECR7	.	.	.	11	16	0.6875	AG	10	56	0.178571	AG	0.508929	0.000220196	Up	Sig
HepG2	SSB	Nucleus	chr20	34326157	A	G	-	intronic	RBM39	.	.	.	7	31	0.225806	AG	0	65	0	-	0.225806	0.000220617	Up	Sig
HepG2	UCHL5	Nucleus	chr6	27792228	A	G	-	UTR3	H4C11	NM_021968:c.*14A>G	.	.	31	46	0.673913	AG	74	79	0.936709	AG	-0.262796	0.000221102	Down	Sig
HepG2	CDC40	Whole Cell	chr5	42800350	A	G	-	UTR3	CCDC152;SELENOP	NM_001134848:c.*467A>G;NM_001085486:c.*472T>C;NM_001093726:c.*472T>C;NM_005410:c.*472T>C	.	.	3	26	0.115385	AG	0	388	0	-	0.115385	0.000221451	Up	Sig
K562	UPF1	Whole Cell	chr11	62506490	A	G	+	downstream	TTC9C	dist=382	.	.	5	38	0.131579	AG	1	235	0.004255	AG	0.127324	0.000221896	Up	Sig
K562	AKAP1	Whole Cell	chr12	125512168	A	G	+	UTR3	BRI3BP	NM_080626:c.*2192A>G	.	.	8	61	0.131148	AG	1	152	0.006579	AG	0.124569	0.000221899	Up	Sig
K562	HNRNPM	Whole Cell	chrX	41195827	A	G	+	intronic	DDX3X	.	.	.	5	24	0.208333	AG	0	96	0	-	0.208333	0.000223027	Up	Sig
HepG2	UPF1	Whole Cell	chr1	160967833	A	G	-	UTR3	F11R	NM_016946:c.*828T>C;NM_001348091:c.*828T>C	.	.	74	259	0.285714	AG	51	103	0.495146	AG	-0.209431	0.000223402	Down	Sig
K562	UCHL5	Whole Cell	chr13	46090371	A	G	+	exonic	COG3	.	nonsynonymous SNV	COG3:NM_031431:exon17:c.A1903G:p.I635V	5	11	0.454545	AG	19	373	0.050938	AG	0.403607	0.000224116	Up	Sig
K562	SND1	Cytosol	chr4	57326875	A	G	+	UTR3	PAICS	NM_006452:c.*1171A>G;NM_001079524:c.*1171A>G;NM_001079525:c.*1171A>G	.	.	14	60	0.233333	AG	0	46	0	-	0.233333	0.000224119	Up	Sig
K562	HNRNPC	Whole Cell	chr16	57226649	A	G	+	intronic	RSPRY1	.	.	.	3	11	0.272727	AG	13	13	1	AG	-0.72727	0.000224346	Down	Sig
K562	FAM120A	Whole Cell	chr22	39416081	A	G	+	UTR3	APOBEC3C	NM_014508:c.*1689A>G	.	.	10	46	0.217391	AG	20	420	0.047619	AG	0.169772	0.00022435	Up	Sig
K562	FXR1	Whole Cell	chr1	11969893	A	G	+	intergenic	RNU5E-1;KIAA2013	dist=1564;dist=9755	.	.	2	20	0.1	AG	0	1281	0	-	0.1	0.000224679	Up	Sig
K562	GRWD1	Whole Cell	chr18	11851800	A	G	+	exonic	CHMP1B	.	nonsynonymous SNV	CHMP1B:NM_020412:exon1:c.A290G:p.K97R	2	16	0.125	AG	0	1018	0	-	0.125	0.000224693	Up	Sig
K562	TARDBP	Nucleus	chr16	29679831	A	G	+	UTR3	SPN	NM_001030288:c.*3579A>G;NM_003123:c.*3579A>G	.	.	9	36	0.25	AG	70	115	0.608696	AG	-0.358696	0.000226198	Down	Sig
K562	LIN28B	Whole Cell	chr10	32192253	A	G	-	intronic	ARHGAP12	.	.	.	19	20	0.95	AG	9	22	0.409091	AG	0.540909	0.000227248	Up	Sig
K562	HNRNPC	Whole Cell	chr8	91341468	A	G	+	ncRNA_intronic	LINC00534	.	.	.	0	33	0	-	37	141	0.262411	AG	-0.26241	0.000227446	Down	Sig
K562	UPF1	Whole Cell	chr1	19543456	A	G	-	ncRNA_intronic	EMC1-AS1	.	.	.	28	97	0.28866	AG	21	191	0.109948	AG	0.178712	0.000228058	Up	Sig
K562	BUD13	Whole Cell	chr3	195784630	A	G	-	intronic	TFRC	.	.	.	11	96	0.114583	AG	3	216	0.013889	AG	0.100694	0.000228496	Up	Sig
K562	ZC3H11A	Whole Cell	chr19	34882936	A	G	+	intronic	GPI	.	.	.	21	104	0.201923	AG	4	105	0.038095	AG	0.163828	0.000228964	Up	Sig
K562	SAFB	Whole Cell	chr3	6672646	A	G	+	intergenic	MIR4790;GRM7-AS3	dist=1380706;dist=1399	.	.	17	27	0.62963	AG	55	210	0.261905	AG	0.367725	0.000229558	Up	Sig
K562	TRA2A	Whole Cell	chr11	82868441	A	G	+	UTR5	PCF11	NM_001346413:c.-41A>G;NM_015885:c.-41A>G;NM_001346415:c.-41A>G;NM_001346414:c.-41A>G	.	.	3	28	0.107143	AG	1	665	0.001504	AG	0.105639	0.00023082	Up	Sig
HepG2	IGF2BP1	Whole Cell	chr1	169510524	A	G	+	exonic	F5	.	synonymous SNV	F5:NM_000130:exon13:c.T3804C:p.S1268S	0	45	0	-	8	28	0.285714	AG	-0.285714	0.000231221	Down	Sig
K562	HNRNPC	Whole Cell	chr17	8281589	A	G	-	intronic	RPL26	.	.	.	3	16	0.1875	AG	0	229	0	-	0.1875	0.000231301	Up	Sig
HepG2	HNRNPC	Nucleus	chr3	65905201	A	G	-	ncRNA_intronic	MAGI1-AS1;MAGI1-IT1	.	.	.	0	67	0	-	4	11	0.363636	AG	-0.363636	0.000231348	Down	Sig
K562	AKAP1	Whole Cell	chr8	48890205	A	G	+	UTR3	MCM4	NM_005914:c.*867A>G;NM_182746:c.*867A>G	.	.	2	19	0.105263	AG	2	2936	0.000681	AG	0.104582	0.000233276	Up	Sig
K562	HNRNPM	Whole Cell	chr7	158441591	A	G	-	intronic	NCAPG2	.	.	.	27	145	0.186207	AG	27	61	0.442623	AG	-0.25642	0.000234553	Down	Sig
K562	PRPF8	Whole Cell	chr2	203152557	A	G	+	intronic	NOP58	.	.	.	5	25	0.2	AG	0	99	0	-	0.2	0.000235976	Up	Sig
K562	TIA1	Whole Cell	chr17	27270642	A	G	-	ncRNA_intronic	LOC101927018	.	.	.	6	13	0.461538	AG	1	46	0.021739	AG	0.439799	0.000236413	Up	Sig
K562	TIA1	Nucleus	chr20	34301749	A	G	-	intronic	RBM39	.	.	.	5	16	0.3125	AG	0	60	0	-	0.3125	0.00023643	Up	Sig
HepG2	HNRNPC	Nucleus	chr14	21714529	A	G	-	intronic	HNRNPC	.	.	.	2	74	0.027027	AG	12	48	0.25	AG	-0.222973	0.000237313	Down	Sig
HepG2	EIF3D	Nucleus	chr6	27792228	A	G	-	UTR3	H4C11	NM_021968:c.*14A>G	.	.	13	22	0.590909	AG	74	79	0.936709	AG	-0.3458	0.000238608	Down	Sig
K562	AKAP1	Nucleus	chr1	225975990	A	G	+	intronic	SRP9	.	.	.	8	19	0.421053	AG	0	28	0	-	0.421053	0.000240357	Up	Sig
K562	BUD13	Whole Cell	chr6	26127959	A	G	+	intergenic	H2AC6;H1-4	dist=3041;dist=28600	.	.	12	66	0.181818	AG	75	1441	0.052047	AG	0.129771	0.000241237	Up	Sig
K562	AKAP1	Whole Cell	chr19	11257502	A	G	-	UTR3	SPC24	NM_001317033:c.*357T>C;NM_182513:c.*357T>C	.	.	0	46	0	-	423	2376	0.17803	AG	-0.17803	0.000242302	Down	Sig
HepG2	UPF1	Whole Cell	chr3	156259288	A	G	-	UTR3	SSR3	NM_001308204:c.*1704T>C;NM_001308205:c.*1704T>C;NM_007107:c.*1704T>C;NM_001308197:c.*1704T>C	.	.	114	465	0.245161	AG	117	318	0.367925	AG	-0.122763	0.000242442	Down	Sig
K562	AKAP1	Whole Cell	chr7	128143512	A	G	+	downstream	METTL2B	dist=534	.	.	17	40	0.425	AG	32	217	0.147465	AG	0.277535	0.000244453	Up	Sig
HepG2	AQR	Whole Cell	chr6	74229116	A	G	-	exonic	EEF1A1	.	nonsynonymous SNV	EEF1A1:NM_001402:exon3:c.A268C:p.I90L	1	10	0.1	AG	0	40457	0	-	0.1	0.000247115	Up	Sig
K562	UPF1	Whole Cell	chr17	40733013	A	G	-	UTR3	RETREG3	NM_178126:c.*818T>C	.	.	3	27	0.111111	AG	0	388	0	-	0.111111	0.000247331	Up	Sig
HepG2	PRPF4	Nucleus	chr6	35437998	A	G	+	exonic	RPL10A	.	nonsynonymous SNV	RPL10A:NM_007104:exon5:c.A353G:p.K118R	2	16	0.125	AG	0	969	0	-	0.125	0.000247617	Up	Sig
K562	HNRNPU	Whole Cell	chr18	9110538	A	G	+	intronic	NDUFV2	.	.	.	6	38	0.157895	AG	0	106	0	-	0.157895	0.000247742	Up	Sig
HepG2	ILF3	Whole Cell	chr14	35743760	A	G	+	UTR3	PRORP	NM_014672:c.*988A>G;NM_001256680:c.*988A>G;NM_001256679:c.*988A>G;NM_001256678:c.*988A>G	.	.	0	103	0	-	6	37	0.162162	AG	-0.162162	0.000247799	Down	Sig
HepG2	AKAP1	Whole Cell	chr22	44346105	A	G	+	intergenic	PNPLA3;SAMM50	dist=2643;dist=5217	.	.	0	35	0	-	15	52	0.288462	AG	-0.288462	0.000249327	Down	Sig
K562	YBX3	Whole Cell	chr12	49580195	A	G	-	exonic	TUBA1A	.	nonsynonymous SNV	TUBA1A:NM_001270399:exon3:c.A273C:p.Q91H,TUBA1A:NM_001270400:exon3:c.A168C:p.Q56H,TUBA1A:NM_006009:exon3:c.A273C:p.Q91H	0	22	0	-	160	484	0.330579	AG	-0.33058	0.000249986	Down	Sig
HepG2	UPF1	Whole Cell	chr17	73940918	A	G	-	UTR3	ACOX1	NM_004035:c.*1911T>C;NM_001185039:c.*1911T>C;NM_007292:c.*1911T>C	.	.	103	233	0.44206	AG	40	156	0.25641	AG	0.18565	0.000250512	Up	Sig
K562	HLTF	Whole Cell	chr2	168744781	A	G	-	ncRNA_intronic	B3GALT1-AS1	.	.	.	0	79	0	-	82	724	0.11326	AG	-0.11326	0.000251261	Down	Sig
K562	XRCC6	Whole Cell	chr9	134051734	A	G	+	intronic	NUP214	.	.	.	4	11	0.363636	AG	1	101	0.009901	AG	0.353735	0.00025189	Up	Sig
HepG2	UPF1	Nucleus	chr3	14986137	A	G	-	ncRNA_exonic	FGD5-AS1	.	.	.	4	135	0.0296296	AG	10	47	0.212766	AG	-0.183136	0.000252888	Down	Sig
K562	HNRNPM	Nucleus	chr19	54711393	A	G	+	exonic	RPS9	.	nonsynonymous SNV	RPS9:NM_001321705:exon4:c.A412G:p.K138E,RPS9:NM_001013:exon5:c.A535G:p.K179E,RPS9:NM_001321701:exon5:c.A535G:p.K179E,RPS9:NM_001321702:exon5:c.A535G:p.K179E,RPS9:NM_001321704:exon5:c.A535G:p.K179E	2	11	0.181818	AG	0	649	0	-	0.181818	0.000252908	Up	Sig
HepG2	PRPF4	Nucleus	chr6	35437997	A	G	+	exonic	RPL10A	.	nonsynonymous SNV	RPL10A:NM_007104:exon5:c.A352G:p.K118E	2	16	0.125	AG	0	954	0	-	0.125	0.000255338	Up	Sig
HepG2	ILF3	Whole Cell	chr12	98943096	A	G	+	UTR3	TMPO	NM_001032283:c.*1460A>G;NM_001307975:c.*1460A>G;NM_001032284:c.*1460A>G	.	.	0	50	0	-	41	234	0.175214	AG	-0.175214	0.000255538	Down	Sig
K562	HNRNPC	Whole Cell	chr6	17657779	A	G	-	intronic	NUP153	.	.	.	8	61	0.131148	AG	0	104	0	-	0.131148	0.000256773	Up	Sig
K562	FTO	Whole Cell	chr19	9672536	A	G	-	UTR3	ZNF121	NM_001008727:c.*4080T>C;NM_001308269:c.*4080T>C	.	.	3	29	0.103448	AG	3	1147	0.002616	AG	0.100833	0.000257043	Up	Sig
HepG2	ZC3H11A	Nucleus	chr14	23442149	A	G	-	UTR3	AJUBA	NM_032876:c.*503T>C;NM_198086:c.*503T>C	.	.	10	19	0.526316	AG	25	179	0.139665	AG	0.386651	0.000257829	Up	Sig
K562	PPIL4	Whole Cell	chr1	225125685	A	G	+	intronic	DNAH14	.	.	.	3	12	0.25	AG	0	161	0	-	0.25	0.00025942	Up	Sig
K562	ILF3	Whole Cell	chr4	772957	A	G	-	downstream	LOC100129917	dist=980	.	.	5	21	0.238095	AG	7	336	0.020833	AG	0.217262	0.000261502	Up	Sig
HepG2	ILF3	Whole Cell	chr1	149859125	A	G	+	exonic	H2AC21	.	synonymous SNV	H2AC21:NM_175065:exon1:c.T342C:p.A114A	2	14	0.142857	AG	0	819	0	-	0.142857	0.000262605	Up	Sig
K562	HLTF	Whole Cell	chr3	23960913	A	G	+	exonic	RPL15	.	nonsynonymous SNV	RPL15:NM_001253380:exon3:c.A536G:p.K179R,RPL15:NM_001253379:exon4:c.A536G:p.K179R,RPL15:NM_001253382:exon4:c.A536G:p.K179R,RPL15:NM_001253383:exon4:c.A536G:p.K179R,RPL15:NM_002948:exon4:c.A536G:p.K179R	1	10	0.1	AG	0	38055	0	-	0.1	0.000262709	Up	Sig
K562	SAFB	Whole Cell	chr22	17088604	A	G	+	ncRNA_intronic	TPTEP1	.	.	.	9	39	0.230769	AG	1	74	0.013514	AG	0.217256	0.00026281	Up	Sig
K562	SAFB	Whole Cell	chr22	17088604	A	G	+	ncRNA_intronic	TPTEP1	.	.	.	9	39	0.230769	AG	1	74	0.013514	AG	0.217256	0.00026281	Up	Sig
K562	AKAP1	Whole Cell	chr4	17802769	A	G	-	UTR3	DCAF16	NM_017741:c.*2345T>C;NM_001345880:c.*2345T>C;NM_001345881:c.*2345T>C;NM_001345884:c.*2345T>C;NM_001345885:c.*2345T>C;NM_001345882:c.*2345T>C	.	.	2	19	0.105263	AG	0	1120	0	-	0.105263	0.000263852	Up	Sig
K562	HNRNPC	Nucleus	chr11	17098233	A	G	-	intronic	RPS13	.	.	.	12	46	0.26087	AG	0	41	0	-	0.26087	0.000263913	Up	Sig
HepG2	HNRNPC	Nucleus	chr1	61640845	A	G	+	intronic	NFIA	.	.	.	2	115	0.0173913	AG	5	16	0.3125	AG	-0.295109	0.000264913	Down	Sig
HepG2	CSTF2	Whole Cell	chr1	45196770	A	G	+	ncRNA_exonic	RNU5D-1	.	.	.	7	54	0.12963	AG	29	66	0.439394	AG	-0.309764	0.00026497	Down	Sig
K562	U2AF2	Nucleus	chr6	26127959	A	G	+	intergenic	H2AC6;H1-4	dist=3041;dist=28600	.	.	10	31	0.322581	AG	2	60	0.0333333	AG	0.289247	0.00026537	Up	Sig
K562	AKAP1	Whole Cell	chr14	75202412	A	G	+	UTR3	FCF1	NM_001318508:c.*779A>G;NM_015962:c.*779A>G	.	.	14	52	0.269231	AG	26	323	0.080495	AG	0.188735	0.000265585	Up	Sig
K562	DROSHA	Whole Cell	chr2	168791206	A	G	-	ncRNA_intronic	B3GALT1-AS1	.	.	.	2	11	0.181818	AG	0	633	0	-	0.181818	0.000265641	Up	Sig
K562	LARP4	Whole Cell	chr22	22144648	A	G	-	intronic	MAPK1	.	.	.	7	17	0.411765	AG	1	45	0.022222	AG	0.389542	0.000266029	Up	Sig
K562	RBM15	Whole Cell	chr19	34883447	A	G	+	intronic	GPI	.	.	.	20	35	0.571429	AG	2	22	0.090909	AG	0.480519	0.00026734	Up	Sig
K562	KHSRP	Whole Cell	chr19	34883488	A	G	+	intronic	GPI	.	.	.	15	55	0.272727	AG	0	37	0	-	0.272727	0.000267647	Up	Sig
K562	LIN28B	Whole Cell	chr1	93305656	A	G	+	intronic	DIPK1A;RPL5	.	.	.	3	25	0.12	AG	0	348	0	-	0.12	0.000268073	Up	Sig
K562	HNRNPU	Whole Cell	chr4	83285268	A	G	-	intronic	HNRNPD	.	.	.	5	37	0.135135	AG	0	146	0	-	0.135135	0.000269301	Up	Sig
K562	PUM2	Whole Cell	chr7	56148014	A	G	+	UTR3	PHKG1;SUMF2	NM_006213:c.*733T>C;NM_001258460:c.*733T>C;NM_001258459:c.*733T>C;NM_015411:c.*709A>G;NM_001042470:c.*709A>G;NM_001366648:c.*674A>G;NM_001146333:c.*709A>G;NM_001042468:c.*709A>G;NM_001366649:c.*450A>G;NM_001042469:c.*709A>G;NM_001130069:c.*450A>G;NM_001366647:c.*674A>G	.	.	2	14	0.142857	AG	1	1405	0.000712	AG	0.142145	0.000269821	Up	Sig
K562	HLTF	Whole Cell	chr22	24314164	A	G	-	UTR3	DDTL	NM_001084393:c.*569A>G	.	.	8	21	0.380952	AG	0	31	0	-	0.380952	0.000270405	Up	Sig
K562	HNRNPU	Whole Cell	chr1	155284622	A	G	+	intronic	FDPS	.	.	.	7	55	0.127273	AG	0	116	0	-	0.127273	0.000270908	Up	Sig
HepG2	SUGP2	Whole Cell	chr15	25227773	A	G	+	ncRNA_exonic	PWARSN	.	.	.	3	11	0.272727	AG	0	144	0	-	0.272727	0.000271076	Up	Sig
K562	HLTF	Whole Cell	chr5	1813111	A	G	+	intronic	NDUFS6	.	.	.	7	14	0.5	AG	0	24	0	-	0.5	0.000271944	Up	Sig
HepG2	XRN2	Nucleus	chr8	13020281	A	G	-	intronic	DLC1	.	.	.	3	18	0.166667	AG	9	10	0.9	AG	-0.733333	0.000273258	Down	Sig
HepG2	BUD13	Whole Cell	chr1	1650787	A	G	-	exonic	CDK11A;CDK11B	.	nonsynonymous SNV	CDK11B:NM_001787:exon4:c.A335C:p.H112P,CDK11A:NM_024011:exon4:c.A335C:p.H112P,CDK11B:NM_033486:exon4:c.A335C:p.H112P,CDK11B:NM_033489:exon5:c.A233C:p.H78P	3	14	0.214286	AG	39	51	0.764706	AG	-0.55042	0.000274375	Down	Sig
HepG2	YBX3	Whole Cell	chr3	49064303	A	G	-	exonic	IMPDH2	.	synonymous SNV	IMPDH2:NM_000884:exon7:c.A636C:p.V212V	2	19	0.105263	AG	0	1096	0	-	0.105263	0.000275338	Up	Sig
K562	TIA1	Whole Cell	chr18	20877468	A	G	-	UTR3	TMEM241	NM_032933:c.*503T>C;NM_001318834:c.*503T>C	.	.	22	43	0.511628	AG	46	205	0.22439	AG	0.287238	0.000276219	Up	Sig
K562	UPF1	Whole Cell	chr5	130536754	A	G	+	UTR3	LYRM7	NM_001293735:c.*1501A>G;NM_181705:c.*1460A>G	.	.	14	41	0.341463	AG	70	601	0.116473	AG	0.224991	0.000276412	Up	Sig
K562	SAFB	Whole Cell	chr7	139051749	A	G	+	intronic	FMC1-LUC7L2;LUC7L2	.	.	.	24	126	0.190476	AG	5	120	0.041667	AG	0.14881	0.000277414	Up	Sig
K562	XRCC6	Nucleus	chr6	53157551	A	G	-	intronic	ELOVL5	.	.	.	8	11	0.727273	AG	4	34	0.117647	AG	0.609626	0.000277725	Up	Sig
HepG2	UCHL5	Nucleus	chr17	4851556	A	G	+	splicing	PFN1	NM_005022:exon1:c.132+2T>C	.	.	13	35	0.371429	AG	0	26	0	-	0.371429	0.000277901	Up	Sig
K562	SAFB	Whole Cell	chr12	62782655	A	G	+	intronic	USP15	.	.	.	9	59	0.152542	AG	2	146	0.013699	AG	0.138844	0.000278046	Up	Sig
HepG2	CSTF2T	Nucleus	chr19	34883488	A	G	+	intronic	GPI	.	.	.	6	14	0.428571	AG	0	33	0	-	0.428571	0.000279672	Up	Sig
K562	CPEB4	Nucleus	chr17	79477426	A	G	-	UTR3	ACTG1	NM_001614:c.*290T>C;NM_001199954:c.*290T>C	.	.	2	11	0.181818	AG	0	616	0	-	0.181818	0.000280253	Up	Sig
K562	LARP4	Whole Cell	chr2	242267353	A	G	+	intronic	SEPTIN2	.	.	.	5	13	0.384615	AG	0	45	0	-	0.384615	0.000280875	Up	Sig
K562	UPF1	Nucleus	chr1	160967890	A	G	-	UTR3	F11R	NM_016946:c.*771T>C;NM_001348091:c.*771T>C	.	.	26	95	0.273684	AG	3	61	0.0491803	AG	0.224504	0.000281914	Up	Sig
K562	RBM15	Nucleus	chr19	54705454	A	G	+	exonic	RPS9	.	nonsynonymous SNV	RPS9:NM_001013:exon3:c.A197G:p.K66R,RPS9:NM_001321701:exon3:c.A197G:p.K66R,RPS9:NM_001321702:exon3:c.A197G:p.K66R,RPS9:NM_001321704:exon3:c.A197G:p.K66R,RPS9:NM_001321706:exon3:c.A197G:p.K66R	2	18	0.111111	AG	0	1024	0	-	0.111111	0.0002821	Up	Sig
HepG2	HNRNPK	Whole Cell	chr12	9570798	A	G	+	ncRNA_exonic	DDX12P	.	.	.	2	27	0.0740741	AG	8	12	0.666667	AG	-0.592593	0.000282741	Down	Sig
K562	MATR3	Whole Cell	chr15	30929688	A	G	+	intronic	ARHGAP11B	.	.	.	15	44	0.340909	AG	5	72	0.069444	AG	0.271465	0.000284507	Up	Sig
K562	SAFB	Whole Cell	chr19	9673554	A	G	-	UTR3	ZNF121	NM_001008727:c.*3062T>C;NM_001308269:c.*3062T>C	.	.	4	14	0.285714	AG	8	423	0.018913	AG	0.266802	0.000284612	Up	Sig
HepG2	ILF3	Whole Cell	chr3	50370026	A	G	-	intronic	RASSF1	.	.	.	0	24	0	-	6	11	0.545455	AG	-0.545455	0.00028463	Down	Sig
K562	AKAP8L	Cytosol	chr3	195795953	A	G	-	intronic	TFRC	.	.	.	5	14	0.357143	AG	0	49	0	-	0.357143	0.000284826	Up	Sig
K562	SAFB	Whole Cell	chr16	23867914	A	G	+	intronic	PRKCB	.	.	.	5	38	0.131579	AG	0	148	0	-	0.131579	0.000285634	Up	Sig
K562	DDX6	Nucleus	chr11	93468208	A	G	-	downstream	SNORA40;TAF1D	dist=68	.	.	4	18	0.222222	AG	0	110	0	-	0.222222	0.000286839	Up	Sig
HepG2	UPF1	Whole Cell	chr17	73940193	A	G	-	UTR3	ACOX1	NM_004035:c.*2636T>C;NM_001185039:c.*2636T>C;NM_007292:c.*2636T>C	.	.	132	192	0.6875	AG	49	105	0.466667	AG	0.220833	0.000288193	Up	Sig
K562	HLTF	Whole Cell	chr17	25625617	A	G	+	intronic	WSB1	.	.	.	6	10	0.6	AG	3	50	0.06	AG	0.54	0.000288522	Up	Sig
K562	DROSHA	Whole Cell	chr16	268872	A	G	-	intronic	LUC7L	.	.	.	5	11	0.454545	AG	4	106	0.037736	AG	0.41681	0.000288907	Up	Sig
K562	DROSHA	Whole Cell	chr16	268872	A	G	-	intronic	LUC7L	.	.	.	5	11	0.454545	AG	4	106	0.037736	AG	0.41681	0.000288907	Up	Sig
K562	UPF1	Whole Cell	chr7	152345445	A	G	-	UTR3	XRCC2	NM_005431:c.*282T>C	.	.	2	10	0.2	AG	2	1352	0.001479	AG	0.198521	0.000289032	Up	Sig
HepG2	ILF3	Whole Cell	chr2	171809425	A	G	+	intronic	GORASP2	.	.	.	0	27	0	-	8	19	0.421053	AG	-0.421053	0.000289661	Down	Sig
K562	BUD13	Cytosol	chr6	26127959	A	G	+	intergenic	H2AC6;H1-4	dist=3041;dist=28600	.	.	12	66	0.181818	AG	0	63	0	-	0.181818	0.000290193	Up	Sig
K562	METAP2	Nucleus	chr1	11968273	A	G	+	ncRNA_exonic	RNU5E-1	.	.	.	139	236	0.588983	AG	228	512	0.445312	AG	0.143671	0.000290328	Up	Sig
K562	FTO	Whole Cell	chr20	34301749	A	G	-	intronic	RBM39	.	.	.	3	10	0.3	AG	6	572	0.01049	AG	0.28951	0.000291947	Up	Sig
HepG2	ILF3	Nucleus	chr3	197339658	A	G	-	intergenic	BDH1;LOC220729	dist=39464;dist=1240	.	.	0	105	0	-	6	39	0.153846	AG	-0.153846	0.000292786	Down	Sig
K562	UTP18	Whole Cell	chr11	65193445	A	G	+	ncRNA_exonic	NEAT1	.	.	.	2	20	0.1	AG	0	1119	0	-	0.1	0.000293169	Up	Sig
K562	HNRNPL	Whole Cell	chr2	20471910	A	G	-	intronic	PUM2	.	.	.	8	45	0.177778	AG	0	73	0	-	0.177778	0.000294664	Up	Sig
HepG2	TIAL1	Whole Cell	chr2	198361634	A	G	-	intronic	HSPD1	.	.	.	15	29	0.517241	AG	12	78	0.153846	AG	0.363395	0.00029475	Up	Sig
K562	AKAP1	Whole Cell	chr1	19586501	A	G	+	UTR3	MRTO4	NM_016183:c.*1177A>G	.	.	1	62	0.016129	AG	195	1118	0.174419	AG	-0.15829	0.000295655	Down	Sig
HepG2	PRPF4	Whole Cell	chr16	29818951	A	G	+	exonic	MAZ	.	nonsynonymous SNV	MAZ:NM_001042539:exon2:c.A845G:p.E282G,MAZ:NM_002383:exon2:c.A845G:p.E282G,MAZ:NM_001276275:exon3:c.A776G:p.E259G	2	12	0.166667	AG	0	656	0	-	0.166667	0.000296259	Up	Sig
HepG2	ILF3	Nucleus	chr15	25252488	A	G	+	ncRNA_intronic	SNHG14	.	.	.	1	60	0.0166667	AG	9	33	0.272727	AG	-0.256061	0.000297866	Down	Sig
K562	HNRNPC	Whole Cell	chr7	106842681	A	G	-	UTR3	COG5;HBP1	NM_006348:c.*1280T>C;NM_181733:c.*1280T>C;NM_001244262:c.*805A>G;NM_012257:c.*805A>G	.	.	2	10	0.2	AG	0	540	0	-	0.2	0.000298063	Up	Sig
HepG2	ZC3H11A	Nucleus	chrX	132975285	A	G	-	intronic	GPC3	.	.	.	0	38	0	-	18	74	0.243243	AG	-0.243243	0.000299195	Down	Sig
K562	DHX30	Nucleus	chr9	136229572	A	G	-	UTR3	SURF4	NM_001280790:c.*797T>C;NM_001280788:c.*797T>C;NM_001280792:c.*1033T>C;NM_001280793:c.*797T>C;NM_001280791:c.*797T>C;NM_033161:c.*797T>C;NM_001280789:c.*768T>C	.	.	3	13	0.230769	AG	0	167	0	-	0.230769	0.000299207	Up	Sig
K562	BUD13	Cytosol	chr22	38073005	A	G	+	exonic	LGALS1	.	nonsynonymous SNV	LGALS1:NM_002305:exon2:c.A22G:p.S8G	2	14	0.142857	AG	0	766	0	-	0.142857	0.000299529	Up	Sig
K562	ILF3	Whole Cell	chr7	127728406	A	G	+	intronic	SND1	.	.	.	8	13	0.615385	AG	0	16	0	-	0.615385	0.00029985	Up	Sig
HepG2	GTF2F1	Nucleus	chr1	45196770	A	G	+	ncRNA_exonic	RNU5D-1	.	.	.	0	50	0	-	18	89	0.202247	AG	-0.202247	0.000301663	Down	Sig
HepG2	XRCC6	Nucleus	chr1	45196770	A	G	+	ncRNA_exonic	RNU5D-1	.	.	.	0	50	0	-	18	89	0.202247	AG	-0.202247	0.000301663	Down	Sig
K562	HLTF	Whole Cell	chr12	121770052	A	G	-	intronic	ANAPC5	.	.	.	12	23	0.521739	AG	25	156	0.160256	AG	0.361483	0.000302341	Up	Sig
K562	ILF3	Whole Cell	chr16	68252887	A	G	+	intronic	NFATC3	.	.	.	7	11	0.636364	AG	5	53	0.09434	AG	0.542024	0.000303456	Up	Sig
K562	ILF3	Whole Cell	chr16	68252887	A	G	+	intronic	NFATC3	.	.	.	7	11	0.636364	AG	5	53	0.09434	AG	0.542024	0.000303456	Up	Sig
K562	HNRNPC	Whole Cell	chr3	37307273	A	G	+	intronic	GOLGA4	.	.	.	11	29	0.37931	AG	0	28	0	-	0.37931	0.000303895	Up	Sig
HepG2	AKAP1	Cytosol	chr12	133297974	A	G	+	UTR3	PGAM5	NM_001170544:c.*560A>G;NM_001170543:c.*560A>G	.	.	8	363	0.0220386	AG	10	81	0.123457	AG	-0.101418	0.00030518	Down	Sig
K562	HNRNPC	Whole Cell	chr2	131872975	A	G	+	intronic	PLEKHB2	.	.	.	2	48	0.041667	AG	18	56	0.321429	AG	-0.27976	0.000305532	Down	Sig
K562	U2AF2	Whole Cell	chr7	104708961	A	G	+	intronic	KMT2E	.	.	.	4	18	0.222222	AG	0	108	0	-	0.222222	0.000305721	Up	Sig
HepG2	UPF1	Nucleus	chr4	57326875	A	G	+	UTR3	PAICS	NM_006452:c.*1171A>G;NM_001079524:c.*1171A>G;NM_001079525:c.*1171A>G	.	.	21	139	0.151079	AG	0	63	0	-	0.151079	0.000306213	Up	Sig
HepG2	UPF1	Whole Cell	chr10	82192352	A	G	+	UTR3	PRXL2A	NM_001243779:c.*497A>G;NM_001243780:c.*497A>G;NM_032333:c.*497A>G;NM_001243781:c.*497A>G;NM_001243778:c.*497A>G;NM_001243782:c.*497A>G	.	.	13	96	0.135417	AG	8	280	0.0285714	AG	0.106845	0.000308965	Up	Sig
K562	ILF3	Whole Cell	chr2	132039293	A	G	+	ncRNA_intronic	LOC440910	.	.	.	6	57	0.105263	AG	0	155	0	-	0.105263	0.000309087	Up	Sig
K562	HLTF	Whole Cell	chr3	10348535	A	G	-	intronic	SEC13	.	.	.	4	10	0.4	AG	0	55	0	-	0.4	0.000310174	Up	Sig
K562	YBX3	Nucleus	chr1	91852802	A	G	+	intronic	HFM1	.	.	.	6	39	0.153846	AG	1	152	0.00657895	AG	0.147267	0.00031058	Up	Sig
K562	LSM11	Whole Cell	chr19	18544415	A	G	-	exonic	SSBP4	.	nonsynonymous SNV	SSBP4:NM_001009998:exon15:c.T946G:p.L316V,SSBP4:NM_032627:exon16:c.T1012G:p.L338V	2	18	0.111111	AG	0	973	0	-	0.111111	0.000311898	Up	Sig
K562	ILF3	Whole Cell	chr19	34882916	A	G	+	intronic	GPI	.	.	.	6	42	0.142857	AG	0	112	0	-	0.142857	0.000312488	Up	Sig
HepG2	XRN2	Whole Cell	chr2	133012839	A	G	-	intergenic	ANKRD30BL;MIR663B	dist=93314;dist=1700	.	.	16	18	0.888889	AG	4470	4475	0.998883	AG	-0.109994	0.000314632	Down	Sig
K562	HNRNPC	Whole Cell	chrX	122742554	A	G	-	intronic	THOC2	.	.	.	3	49	0.061224	AG	31	95	0.326316	AG	-0.26509	0.000317934	Down	Sig
K562	DDX55	Whole Cell	chr7	128143512	A	G	+	downstream	METTL2B	dist=534	.	.	9	16	0.5625	AG	32	217	0.147465	AG	0.415035	0.000318222	Up	Sig
K562	HNRNPC	Whole Cell	chr1	225976033	A	G	+	intronic	SRP9	.	.	.	14	71	0.197183	AG	14	269	0.052045	AG	0.145138	0.000319569	Up	Sig
K562	NOLC1	Whole Cell	chr13	64577484	A	G	-	ncRNA_exonic	LINC00355	.	.	.	3	13	0.230769	AG	0	163	0	-	0.230769	0.000320197	Up	Sig
HepG2	FAM120A	Whole Cell	chr11	27516963	A	G	-	UTR3	LIN7C	NM_018362:c.*3233T>C	.	.	3	15	0.2	AG	0	190	0	-	0.2	0.000321575	Up	Sig
K562	FAM120A	Whole Cell	chr12	133297966	A	G	+	UTR3	PGAM5	NM_001170544:c.*552A>G;NM_001170543:c.*552A>G	.	.	20	83	0.240964	AG	196	1955	0.100256	AG	0.140708	0.000321727	Up	Sig
K562	AKAP8L	Whole Cell	chr12	123081206	A	G	+	intronic	KNTC1	.	.	.	5	12	0.416667	AG	4	115	0.034783	AG	0.381884	0.000322122	Up	Sig
K562	ILF3	Nucleus	chr10	75536194	A	G	+	downstream	FUT11	dist=218	.	.	50	70	0.714286	AG	1	10	0.1	AG	0.614286	0.000322379	Up	Sig
K562	HNRNPU	Cytosol	chr11	93468215	A	G	-	downstream	SNORA40;TAF1D	dist=61	.	.	3	27	0.111111	AG	0	352	0	-	0.111111	0.000324941	Up	Sig
K562	ZC3H11A	Whole Cell	chr5	40827974	A	G	-	UTR3	RPL37	NM_000997:c.*4632T>C	.	.	2	11	0.181818	AG	0	570	0	-	0.181818	0.000326429	Up	Sig
K562	FAM120A	Whole Cell	chr5	130539846	A	G	+	UTR3	LYRM7	NM_001293735:c.*4593A>G;NM_181705:c.*4552A>G	.	.	6	35	0.171429	AG	20	845	0.023669	AG	0.14776	0.000330292	Up	Sig
K562	AKAP1	Whole Cell	chr22	17287549	A	G	-	intronic	XKR3	.	.	.	5	11	0.454545	AG	16	295	0.054237	AG	0.400308	0.000330759	Up	Sig
K562	HNRNPC	Whole Cell	chrX	77376041	A	G	+	intronic	PGK1	.	.	.	6	59	0.101695	AG	7	11	0.636364	AG	-0.53467	0.000331194	Down	Sig
HepG2	ILF3	Nucleus	chr2	11425858	A	G	-	intronic	ROCK2	.	.	.	16	25	0.64	AG	3	25	0.12	AG	0.52	0.000331219	Up	Sig
K562	FAM120A	Nucleus	chr2	234197489	A	G	+	ncRNA_exonic	SCARNA6	.	.	.	2	11	0.181818	AG	0	564	0	-	0.181818	0.000333283	Up	Sig
K562	HNRNPU	Whole Cell	chr1	21110730	A	G	-	intronic	HP1BP3	.	.	.	7	32	0.21875	AG	8	261	0.030651	AG	0.188099	0.000333562	Up	Sig
HepG2	AGGF1	Nucleus	chr7	5568973	A	G	-	exonic	ACTB	.	nonsynonymous SNV	ACTB:NM_001101:exon3:c.A182C:p.K61T	2	13	0.153846	AG	0	671	0	-	0.153846	0.000333924	Up	Sig
K562	U2AF2	Whole Cell	chr21	34929694	A	G	+	intronic	SON	.	.	.	5	18	0.277778	AG	0	63	0	-	0.277778	0.000334405	Up	Sig
HepG2	ILF3	Whole Cell	chr1	113946919	A	G	+	intronic	MAGI3	.	.	.	12	12	1	AG	3	11	0.272727	AG	0.727273	0.000336519	Up	Sig
HepG2	DDX3X	Cytosol	chr5	42801006	A	G	-	exonic	SELENOP	.	unknown	UNKNOWN	2	18	0.111111	AG	0	936	0	-	0.111111	0.000336574	Up	Sig
K562	MATR3	Whole Cell	chr2	15662072	A	G	-	intronic	NBAS	.	.	.	4	13	0.307692	AG	0	73	0	-	0.307692	0.0003367	Up	Sig
K562	FTO	Whole Cell	chr10	102121601	A	G	+	UTR3	SCD	NM_005063:c.*911A>G	.	.	4	27	0.148148	AG	47	3956	0.011881	AG	0.136267	0.000336849	Up	Sig
K562	WRN	Cytosol	chr2	133012839	A	G	-	intergenic	ANKRD30BL;MIR663B	dist=93314;dist=1700	.	.	32	36	0.888889	AG	220	220	1	AG	-0.111111	0.000336999	Down	Sig
K562	UPF1	Whole Cell	chr16	29679573	A	G	+	UTR3	SPN	NM_001030288:c.*3321A>G;NM_003123:c.*3321A>G	.	.	22	72	0.305556	AG	146	1102	0.132486	AG	0.173069	0.000338708	Up	Sig
HepG2	NOLC1	Whole Cell	chr14	95085731	A	G	+	exonic	SERPINA3	.	synonymous SNV	SERPINA3:NM_001085:exon3:c.A843G:p.Q281Q	2	11	0.181818	AG	4	2183	0.00183234	AG	0.179986	0.000339193	Up	Sig
K562	AKAP1	Whole Cell	chr16	9200032	A	G	+	intronic	C16orf72	.	.	.	2	10	0.2	AG	1	879	0.001138	AG	0.198862	0.000339962	Up	Sig
K562	UPF1	Whole Cell	chr16	50139515	A	G	+	UTR3	HEATR3	NM_182922:c.*543A>G;NM_001329729:c.*543A>G;NM_001329731:c.*543A>G;NM_001329730:c.*543A>G	.	.	25	50	0.5	AG	98	397	0.246851	AG	0.253149	0.000340243	Up	Sig
HepG2	DROSHA	Nucleus	chr6	27792228	A	G	-	UTR3	H4C11	NM_021968:c.*14A>G	.	.	14	23	0.608696	AG	74	79	0.936709	AG	-0.328013	0.000340533	Down	Sig
K562	EXOSC5	Whole Cell	chr17	27270642	A	G	-	ncRNA_intronic	LOC101927018	.	.	.	7	18	0.388889	AG	1	46	0.021739	AG	0.36715	0.000340625	Up	Sig
K562	DROSHA	Whole Cell	chr19	34883488	A	G	+	intronic	GPI	.	.	.	27	116	0.232759	AG	0	37	0	-	0.232759	0.000340832	Up	Sig
K562	ILF3	Whole Cell	chrX	123046599	A	G	+	UTR3	XIAP	NM_001204401:c.*5568A>G;NM_001167:c.*5568A>G	.	.	14	20	0.7	AG	87	297	0.292929	AG	0.407071	0.00034246	Up	Sig
HepG2	STAU2	Nucleus	chr2	208619673	A	G	-	UTR3	CCNYL1	NM_001330218:c.*1251A>G;NM_001142300:c.*1251A>G;NM_152523:c.*1251A>G	.	.	0	57	0	-	8	37	0.216216	AG	-0.216216	0.000346836	Down	Sig
HepG2	RBFOX2	Nucleus	chr1	45196770	A	G	+	ncRNA_exonic	RNU5D-1	.	.	.	0	46	0	-	18	89	0.202247	AG	-0.202247	0.00034761	Down	Sig
HepG2	RBM5	Nucleus	chr1	45196770	A	G	+	ncRNA_exonic	RNU5D-1	.	.	.	0	46	0	-	18	89	0.202247	AG	-0.202247	0.00034761	Down	Sig
HepG2	RBM22	Nucleus	chr12	56510650	A	G	+	intronic	RPL41	.	.	.	3	12	0.25	AG	0	145	0	-	0.25	0.000347711	Up	Sig
HepG2	UPF1	Nucleus	chr2	99812465	A	G	+	UTR3	MRPL30	NM_145212:c.*297A>G	.	.	0	133	0	-	5	36	0.138889	AG	-0.138889	0.000348344	Down	Sig
K562	XRCC6	Whole Cell	chr11	14627949	A	G	-	intronic	PSMA1	.	.	.	5	27	0.185185	AG	5	326	0.015337	AG	0.169848	0.000349444	Up	Sig
K562	UPF1	Whole Cell	chr17	73940307	A	G	-	UTR3	ACOX1	NM_004035:c.*2522T>C;NM_001185039:c.*2522T>C;NM_007292:c.*2522T>C	.	.	26	26	1	AG	96	138	0.695652	AG	0.304348	0.000349504	Up	Sig
HepG2	ILF3	Nucleus	chr2	42505528	A	G	+	intronic	EML4	.	.	.	0	87	0	-	6	34	0.176471	AG	-0.176471	0.000349933	Down	Sig
K562	SAFB	Whole Cell	chr15	50649688	A	G	+	ncRNA_exonic	GABPB1-AS1	.	.	.	6	34	0.176471	AG	3	203	0.014778	AG	0.161692	0.000351881	Up	Sig
K562	HNRNPU	Whole Cell	chr11	12999760	A	G	-	intergenic	TEAD1;LINC00958	dist=33476;dist=1321	.	.	2	10	0.2	AG	0	496	0	-	0.2	0.000352209	Up	Sig
K562	AKAP1	Whole Cell	chr1	9988760	A	G	-	UTR3	LZIC	NM_001316973:c.*1697T>C;NM_001316976:c.*1654T>C;NM_032368:c.*1697T>C;NM_001316974:c.*1697T>C	.	.	5	25	0.2	AG	7	380	0.018421	AG	0.181579	0.000352378	Up	Sig
K562	IGF2BP2	Nucleus	chr15	45492610	A	G	+	intronic	SHF	.	.	.	6	10	0.6	AG	0	20	0	-	0.6	0.000353669	Up	Sig
K562	UPF1	Whole Cell	chr5	79923333	A	G	-	UTR3	DHFR	NM_001290354:c.*1573T>C;NM_000791:c.*1573T>C;NM_001290357:c.*1631T>C	.	.	5	34	0.147059	AG	36	2127	0.016925	AG	0.130134	0.000355346	Up	Sig
K562	HLTF	Whole Cell	chr5	53329471	A	G	-	intronic	ARL15	.	.	.	7	12	0.583333	AG	1	27	0.037037	AG	0.546296	0.000355619	Up	Sig
K562	HLTF	Whole Cell	chr5	53329471	A	G	-	intronic	ARL15	.	.	.	7	12	0.583333	AG	1	27	0.037037	AG	0.546296	0.000355619	Up	Sig
K562	DROSHA	Whole Cell	chr1	207942343	A	G	+	intronic	CD46	.	.	.	7	14	0.5	AG	68	639	0.106416	AG	0.393584	0.000356338	Up	Sig
HepG2	ILF3	Nucleus	chr2	201197190	A	G	+	intronic	SPATS2L	.	.	.	20	39	0.512821	AG	2	26	0.0769231	AG	0.435897	0.000356808	Up	Sig
K562	HNRNPC	Whole Cell	chr10	75010018	A	G	-	ncRNA_intronic	DNAJC9-AS1	.	.	.	4	34	0.117647	AG	27	2946	0.009165	AG	0.108482	0.000357666	Up	Sig
K562	DROSHA	Nucleus	chr22	17088683	A	G	+	ncRNA_intronic	TPTEP1	.	.	.	13	19	0.684211	AG	1	15	0.0666667	AG	0.617544	0.000358069	Up	Sig
K562	UPF1	Whole Cell	chrX	123046598	A	G	+	UTR3	XIAP	NM_001204401:c.*5567A>G;NM_001167:c.*5567A>G	.	.	6	12	0.5	AG	25	300	0.083333	AG	0.416667	0.000360034	Up	Sig
HepG2	ILF3	Whole Cell	chr1	143181365	A	G	-	ncRNA_intronic	LOC102723769	.	.	.	18	27	0.666667	AG	45	46	0.978261	AG	-0.311594	0.000360569	Down	Sig
HepG2	ILF3	Whole Cell	chr14	23439772	A	G	-	downstream	AJUBA	dist=614	.	.	0	54	0	-	5	16	0.3125	AG	-0.3125	0.000360902	Down	Sig
K562	AKAP1	Whole Cell	chr3	179115656	A	G	-	UTR3	GNB4	NM_021629:c.*3345T>C	.	.	5	20	0.25	AG	23	794	0.028967	AG	0.221033	0.000361195	Up	Sig
K562	AKAP1	Whole Cell	chr22	39414772	A	G	+	UTR3	APOBEC3C	NM_014508:c.*380A>G	.	.	12	58	0.206897	AG	27	473	0.057082	AG	0.149814	0.000362234	Up	Sig
K562	HLTF	Whole Cell	chr22	22144648	A	G	-	intronic	MAPK1	.	.	.	10	31	0.322581	AG	1	45	0.022222	AG	0.300358	0.000363272	Up	Sig
K562	HNRNPC	Whole Cell	chr11	18361858	A	G	+	intronic	GTF2H1	.	.	.	0	10	0	-	10	13	0.769231	AG	-0.76923	0.000364489	Down	Sig
K562	HNRNPU	Whole Cell	chr3	195782960	A	G	-	intronic	TFRC	.	.	.	4	36	0.111111	AG	0	215	0	-	0.111111	0.000364837	Up	Sig
K562	TBRG4	Whole Cell	chr19	34883444	A	G	+	intronic	GPI	.	.	.	122	189	0.645503	AG	1	11	0.090909	AG	0.554594	0.000365177	Up	Sig
K562	GEMIN5	Nucleus	chr3	101400050	A	G	-	exonic	RPL24	.	nonsynonymous SNV	RPL24:NM_000986:exon6:c.A403C:p.K135Q	2	13	0.153846	AG	0	641	0	-	0.153846	0.000365287	Up	Sig
HepG2	DKC1	Cytosol	chr8	70602341	A	G	+	intronic	SLCO5A1	.	.	.	8	10	0.8	AG	1547	1550	0.998065	AG	-0.198065	0.000366272	Down	Sig
K562	SAFB	Whole Cell	chr1	212906738	A	G	-	UTR3	NSL1	NM_001297737:c.*5271T>C;NM_001042549:c.*5301T>C;NM_001297736:c.*5012T>C;NM_015471:c.*5012T>C	.	.	0	64	0	-	14	89	0.157303	AG	-0.1573	0.000369752	Down	Sig
K562	AKAP1	Whole Cell	chr17	18175132	A	G	-	UTR3	TOP3A	NM_004618:c.*2984T>C;NM_001320759:c.*2984T>C	.	.	5	20	0.25	AG	1	104	0.009615	AG	0.240385	0.000369765	Up	Sig
K562	ILF3	Whole Cell	chr6	53204378	A	G	-	intronic	ELOVL5	.	.	.	4	13	0.307692	AG	0	71	0	-	0.307692	0.000370562	Up	Sig
HepG2	FUS	Whole Cell	chr4	6644099	A	G	+	UTR3	MRFAP1	NM_001272054:c.*655A>G;NM_001272053:c.*655A>G;NM_033296:c.*655A>G	.	.	2	20	0.1	AG	0	992	0	-	0.1	0.000371409	Up	Sig
K562	SND1	Whole Cell	chr5	34184636	A	G	-	intergenic	C1QTNF3-AMACR;LOC646652	dist=60003;dist=5050	.	.	7	11	0.636364	AG	0	16	0	-	0.636364	0.000371609	Up	Sig
K562	PPIL4	Whole Cell	chr4	771586	A	G	-	intergenic	PCGF3;LOC100129917	dist=6818;dist=2351	.	.	12	17	0.705882	AG	41	158	0.259494	AG	0.446389	0.000371957	Up	Sig
K562	UPF1	Nucleus	chr12	51325237	A	G	+	UTR3	METTL7A	NM_014033:c.*1304A>G	.	.	11	34	0.323529	AG	0	33	0	-	0.323529	0.000373238	Up	Sig
K562	TIA1	Whole Cell	chr2	168791206	A	G	-	ncRNA_intronic	B3GALT1-AS1	.	.	.	2	13	0.153846	AG	0	633	0	-	0.153846	0.000374397	Up	Sig
K562	AKAP1	Whole Cell	chr5	138618668	A	G	+	ncRNA_exonic	SNHG4	.	.	.	2	13	0.153846	AG	2	1559	0.001283	AG	0.152563	0.000375475	Up	Sig
HepG2	SF3B4	Whole Cell	chr11	65210090	A	G	+	ncRNA_exonic	NEAT1	.	.	.	10	38	0.263158	AG	0	40	0	-	0.263158	0.000375688	Up	Sig
K562	UPF1	Whole Cell	chr9	134054406	A	G	+	intronic	NUP214	.	.	.	4	14	0.285714	AG	1	119	0.008403	AG	0.277311	0.000376852	Up	Sig
K562	HLTF	Whole Cell	chr2	168742132	A	G	-	ncRNA_intronic	B3GALT1-AS1	.	.	.	0	28	0	-	87	326	0.266871	AG	-0.26687	0.000377393	Down	Sig
K562	FUS	Whole Cell	chr16	50351798	A	G	+	UTR3	ADCY7;BRD7	NM_001114:c.*2382A>G;NM_013263:c.*1324T>C;NM_001173984:c.*1324T>C	.	.	2	15	0.133333	AG	0	731	0	-	0.133333	0.000377854	Up	Sig
K562	HNRNPC	Whole Cell	chr13	25892053	A	G	+	intronic	NUP58	.	.	.	27	57	0.473684	AG	46	57	0.807018	AG	-0.33333	0.000378604	Down	Sig
HepG2	UPF1	Whole Cell	chr14	31916464	A	G	-	ncRNA_intronic	LOC101927124	.	.	.	16	63	0.253968	AG	1	50	0.02	AG	0.233968	0.000380183	Up	Sig
HepG2	UPF1	Nucleus	chr4	2940462	A	G	-	ncRNA_exonic	NOP14-AS1	.	.	.	5	97	0.0515464	AG	11	38	0.289474	AG	-0.237927	0.000380518	Down	Sig
K562	DDX55	Nucleus	chr1	11968273	A	G	+	ncRNA_exonic	RNU5E-1	.	.	.	138	235	0.587234	AG	228	512	0.445312	AG	0.141922	0.000380877	Up	Sig
K562	DROSHA	Whole Cell	chr18	9110530	A	G	+	intronic	NDUFV2	.	.	.	10	21	0.47619	AG	12	105	0.114286	AG	0.361905	0.000383261	Up	Sig
K562	AKAP1	Whole Cell	chr8	48890109	A	G	+	UTR3	MCM4	NM_005914:c.*771A>G;NM_182746:c.*771A>G	.	.	7	22	0.318182	AG	318	4868	0.065325	AG	0.252857	0.000383301	Up	Sig
K562	RBFOX2	Whole Cell	chr18	9110528	A	G	+	intronic	NDUFV2	.	.	.	5	29	0.172414	AG	0	103	0	-	0.172414	0.000383924	Up	Sig
K562	HNRNPC	Whole Cell	chr12	69637816	A	G	+	intronic	CPSF6	.	.	.	14	30	0.466667	AG	7	61	0.114754	AG	0.351913	0.000385502	Up	Sig
HepG2	STAU2	Nucleus	chr11	65208818	A	G	+	ncRNA_exonic	NEAT1	.	.	.	109	311	0.350482	AG	30	156	0.192308	AG	0.158175	0.00038759	Up	Sig
K562	LSM11	Nucleus	chr3	52027849	A	G	-	exonic	RPL29	.	nonsynonymous SNV	RPL29:NM_000992:exon4:c.A396C:p.Q132H	2	13	0.153846	AG	0	621	0	-	0.153846	0.000388715	Up	Sig
HepG2	ILF3	Whole Cell	chr21	45143089	A	G	+	intronic	PDXK	.	.	.	14	21	0.666667	AG	0	11	0	-	0.666667	0.00038912	Up	Sig
HepG2	STAU2	Whole Cell	chr12	51324313	A	G	+	UTR3	METTL7A	NM_014033:c.*380A>G	.	.	0	86	0	-	28	268	0.104478	AG	-0.104478	0.000389335	Down	Sig
K562	NONO	Whole Cell	chr16	29676433	A	G	+	UTR3	SPN	NM_001030288:c.*181A>G;NM_003123:c.*181A>G	.	.	0	31	0	-	368	1578	0.233207	AG	-0.23321	0.0003899	Down	Sig
K562	PABPC4	Whole Cell	chr16	29676433	A	G	+	UTR3	SPN	NM_001030288:c.*181A>G;NM_003123:c.*181A>G	.	.	0	31	0	-	368	1578	0.233207	AG	-0.23321	0.0003899	Down	Sig
K562	SLTM	Whole Cell	chr16	29676433	A	G	+	UTR3	SPN	NM_001030288:c.*181A>G;NM_003123:c.*181A>G	.	.	0	31	0	-	368	1578	0.233207	AG	-0.23321	0.0003899	Down	Sig
K562	HNRNPU	Whole Cell	chrX	41060955	A	G	+	intronic	USP9X	.	.	.	9	18	0.5	AG	0	19	0	-	0.5	0.000390825	Up	Sig
HepG2	EIF3D	Cytosol	chr14	23441476	A	G	-	UTR3	AJUBA	NM_032876:c.*1176T>C;NM_198086:c.*1176T>C	.	.	13	30	0.433333	AG	40	48	0.833333	AG	-0.4	0.000390847	Down	Sig
K562	SAFB	Whole Cell	chr21	38799433	A	G	+	intronic	DYRK1A	.	.	.	7	12	0.583333	AG	7	72	0.097222	AG	0.486111	0.000392972	Up	Sig
K562	HNRNPL	Whole Cell	chr19	58353558	A	G	+	intronic	ZNF587B	.	.	.	2	14	0.142857	AG	0	667	0	-	0.142857	0.000393021	Up	Sig
K562	U2AF2	Whole Cell	chrX	77157422	A	G	+	intronic	COX7B	.	.	.	8	11	0.727273	AG	25	131	0.19084	AG	0.536433	0.000395453	Up	Sig
HepG2	ZNF800	Whole Cell	chr2	198362018	A	G	-	exonic	HSPD1	.	nonsynonymous SNV	HSPD1:NM_002156:exon3:c.A273C:p.K91N,HSPD1:NM_199440:exon3:c.A273C:p.K91N	19	28	0.678571	AG	3637	10718	0.339336	AG	0.339236	0.00039583	Up	Sig
HepG2	ILF3	Whole Cell	chr1	45196770	A	G	+	ncRNA_exonic	RNU5D-1	.	.	.	0	16	0	-	29	66	0.439394	AG	-0.439394	0.00039641	Down	Sig
K562	AQR	Cytosol	chr11	93468796	A	G	-	UTR3	TAF1D	NM_024116:c.*531T>C	.	.	118	128	0.921875	AG	34	49	0.693878	AG	0.227997	0.000396473	Up	Sig
K562	HLTF	Whole Cell	chr2	168744777	A	G	-	ncRNA_intronic	B3GALT1-AS1	.	.	.	0	78	0	-	78	726	0.107438	AG	-0.10744	0.000399017	Down	Sig
K562	HNRNPC	Whole Cell	chr2	130923422	A	G	-	intronic	SMPD4	.	.	.	6	13	0.461538	AG	3	66	0.045455	AG	0.416084	0.000399835	Up	Sig
K562	HLTF	Whole Cell	chr3	195788633	A	G	-	intronic	TFRC	.	.	.	3	19	0.157895	AG	0	226	0	-	0.157895	0.000400233	Up	Sig
K562	UPF1	Whole Cell	chr1	19543457	A	G	-	ncRNA_intronic	EMC1-AS1	.	.	.	21	96	0.21875	AG	13	189	0.068783	AG	0.149967	0.000400601	Up	Sig
HepG2	ZC3H11A	Whole Cell	chr14	50247038	A	G	-	exonic	KLHDC2	.	nonsynonymous SNV	KLHDC2:NM_014315:exon9:c.T881G:p.L294R	2	10	0.2	AG	0	464	0	-	0.2	0.000401424	Up	Sig
K562	HNRNPC	Whole Cell	chr2	61741303	A	G	-	intronic	XPO1	.	.	.	11	86	0.127907	AG	2	148	0.013514	AG	0.114393	0.000401533	Up	Sig
K562	YBX3	Whole Cell	chr3	58141791	A	G	+	exonic	FLNB	.	nonsynonymous SNV	FLNB:NM_001164319:exon40:c.A6805G:p.M2269V,FLNB:NM_001164318:exon41:c.A6844G:p.M2282V,FLNB:NM_001457:exon41:c.A6877G:p.M2293V,FLNB:NM_001164317:exon42:c.A6970G:p.M2324V	7	28	0.25	AG	27	594	0.045455	AG	0.204545	0.000402413	Up	Sig
K562	DDX6	Whole Cell	chr17	38974612	A	G	-	UTR3	KRT10	NM_000421:c.*116T>C	.	.	4	36	0.111111	AG	1067	2731	0.390699	AG	-0.27959	0.000403394	Down	Sig
K562	BUD13	Whole Cell	chr9	68427892	A	G	-	ncRNA_exonic	FRG1JP	.	.	.	12	15	0.8	AG	101	304	0.332237	AG	0.467763	0.000403604	Up	Sig
K562	HLTF	Whole Cell	chr12	133350893	A	G	-	exonic	GOLGA3	.	nonsynonymous SNV	GOLGA3:NM_005895:exon23:c.A4157C:p.K1386T	2	13	0.153846	AG	0	609	0	-	0.153846	0.000403871	Up	Sig
HepG2	HNRNPUL1	Whole Cell	chr17	26654047	A	G	+	UTR3	TMEM97	NM_014573:c.*228A>G	.	.	2	10	0.2	AG	0	462	0	-	0.2	0.000404836	Up	Sig
K562	HNRNPU	Whole Cell	chr22	22211603	A	G	-	intronic	MAPK1	.	.	.	7	37	0.189189	AG	1	101	0.009901	AG	0.179288	0.000406487	Up	Sig
K562	HNRNPU	Whole Cell	chr22	22211603	A	G	-	intronic	MAPK1	.	.	.	7	37	0.189189	AG	1	101	0.009901	AG	0.179288	0.000406487	Up	Sig
K562	SND1	Whole Cell	chr11	65208855	A	G	+	ncRNA_exonic	NEAT1	.	.	.	15	64	0.234375	AG	23	312	0.073718	AG	0.160657	0.000409997	Up	Sig
K562	U2AF1	Whole Cell	chr19	34883447	A	G	+	intronic	GPI	.	.	.	9	13	0.692308	AG	2	22	0.090909	AG	0.601399	0.000411132	Up	Sig
K562	U2AF2	Whole Cell	chr11	85724336	A	G	-	intronic	PICALM	.	.	.	3	13	0.230769	AG	0	149	0	-	0.230769	0.000411203	Up	Sig
HepG2	BUD13	Nucleus	chrM	3623	A	G	-	downstream	RNR2	dist=393	.	.	40	45	0.888889	AG	161	161	1	AG	-0.111111	0.000415019	Down	Sig
K562	HNRNPA1	Whole Cell	chr12	76473762	A	G	-	intronic	NAP1L1	.	.	.	3	11	0.272727	AG	1	200	0.005	AG	0.267727	0.000415274	Up	Sig
K562	ILF3	Whole Cell	chr4	56479304	A	G	-	intronic	NMU	.	.	.	31	33	0.939394	AG	72	114	0.631579	AG	0.307815	0.000416629	Up	Sig
K562	ZC3H8	Whole Cell	chr19	34882916	A	G	+	intronic	GPI	.	.	.	5	32	0.15625	AG	0	112	0	-	0.15625	0.000418654	Up	Sig
K562	HLTF	Whole Cell	chr2	168744778	A	G	-	ncRNA_intronic	B3GALT1-AS1	.	.	.	0	82	0	-	75	711	0.105485	AG	-0.10549	0.000419659	Down	Sig
K562	UPF1	Whole Cell	chr6	30559827	A	G	+	downstream	ABCF1	dist=528	.	.	3	17	0.176471	AG	0	197	0	-	0.176471	0.000422212	Up	Sig
K562	EFTUD2	Whole Cell	chr1	155885371	A	G	-	intronic	KHDC4	.	.	.	2	12	0.166667	AG	0	547	0	-	0.166667	0.000423183	Up	Sig
HepG2	HLTF	Nucleus	chrX	133021172	A	G	-	intronic	GPC3	.	.	.	48	114	0.421053	AG	25	121	0.206612	AG	0.214441	0.000424804	Up	Sig
K562	HNRNPC	Whole Cell	chr1	109946029	A	G	-	intronic	PSMA5	.	.	.	3	10	0.3	AG	0	110	0	-	0.3	0.00042729	Up	Sig
HepG2	HNRNPC	Cytosol	chr2	198361634	A	G	-	intronic	HSPD1	.	.	.	3	14	0.214286	AG	43	58	0.741379	AG	-0.527094	0.000427565	Down	Sig
K562	HNRNPC	Whole Cell	chr2	37431447	A	G	+	UTR3	CEBPZOS	NM_001322374:c.*2444A>G;NM_001322376:c.*2440A>G;NM_001322375:c.*3A>G;NM_001322373:c.*2444A>G	.	.	2	15	0.133333	AG	0	686	0	-	0.133333	0.00042796	Up	Sig
HepG2	PTBP1	Nucleus	chr2	133012901	A	G	-	intergenic	ANKRD30BL;MIR663B	dist=93376;dist=1638	.	.	30	39	0.769231	AG	67	68	0.985294	AG	-0.216063	0.000428204	Down	Sig
K562	UPF1	Cytosol	chr8	11700231	A	G	-	UTR3	CTSB	NM_001908:c.*2403T>C;NM_147780:c.*2403T>C;NM_001317237:c.*2403T>C;NM_147783:c.*2403T>C;NM_147782:c.*2403T>C;NM_147781:c.*2403T>C	.	.	0	74	0	-	4	14	0.285714	AG	-0.285714	0.000429266	Down	Sig
K562	TIA1	Whole Cell	chr2	55259494	A	G	-	intronic	RTN4	.	.	.	5	23	0.217391	AG	1	117	0.008547	AG	0.208844	0.000430398	Up	Sig
K562	SAFB	Whole Cell	chr1	46143160	A	G	-	intronic	GPBP1L1	.	.	.	4	10	0.4	AG	0	50	0	-	0.4	0.00043065	Up	Sig
K562	UPF1	Whole Cell	chrX	153024608	A	G	-	intergenic	ABCD1;PLXNB3	dist=14399;dist=5043	.	.	3	29	0.103448	AG	0	342	0	-	0.103448	0.00043283	Up	Sig
K562	HNRNPL	Whole Cell	chr6	27112818	A	G	-	intronic	H2BC12	.	.	.	2	11	0.181818	AG	0	493	0	-	0.181818	0.000433905	Up	Sig
K562	HLTF	Whole Cell	chr4	79740852	A	G	+	intronic	BMP2K	.	.	.	22	39	0.564103	AG	40	156	0.25641	AG	0.307692	0.00043405	Up	Sig
K562	AATF	Whole Cell	chr10	75536172	A	G	+	downstream	FUT11	dist=196	.	.	7	14	0.5	AG	10	113	0.088496	AG	0.411504	0.000435185	Up	Sig
HepG2	ILF3	Whole Cell	chrX	132993932	A	G	-	intronic	GPC3	.	.	.	71	226	0.314159	AG	33	58	0.568966	AG	-0.254806	0.000436118	Down	Sig
HepG2	DDX6	Cytosol	chr1	45196770	A	G	+	ncRNA_exonic	RNU5D-1	.	.	.	0	14	0	-	315	700	0.45	AG	-0.45	0.000436396	Down	Sig
HepG2	ILF3	Whole Cell	chr2	11329925	A	G	-	intronic	ROCK2	.	.	.	1	27	0.037037	AG	10	21	0.47619	AG	-0.439153	0.000437086	Down	Sig
HepG2	DDX6	Cytosol	chr1	11968273	A	G	+	ncRNA_exonic	RNU5E-1	.	.	.	57	98	0.581633	AG	288	736	0.391304	AG	0.190328	0.000437438	Up	Sig
K562	HNRNPC	Whole Cell	chr1	27255498	A	G	+	intronic	NUDC	.	.	.	5	10	0.5	AG	1	44	0.022727	AG	0.477273	0.000437446	Up	Sig
K562	HNRNPC	Whole Cell	chr1	27255498	A	G	+	intronic	NUDC	.	.	.	5	10	0.5	AG	1	44	0.022727	AG	0.477273	0.000437446	Up	Sig
K562	HNRNPM	Whole Cell	chr16	81031822	A	G	-	intronic	CMC2	.	.	.	5	10	0.5	AG	1	44	0.022727	AG	0.477273	0.000437446	Up	Sig
K562	HNRNPC	Whole Cell	chr3	41252473	A	G	+	intronic	CTNNB1	.	.	.	5	10	0.5	AG	0	29	0	-	0.5	0.000437685	Up	Sig
K562	TIA1	Cytosol	chrX	24095383	A	G	+	UTR3	EIF2S3	NM_001415:c.*481A>G	.	.	7	66	0.106061	AG	0	127	0	-	0.106061	0.000439282	Up	Sig
K562	AKAP1	Whole Cell	chr12	51325280	A	G	+	UTR3	METTL7A	NM_014033:c.*1347A>G	.	.	9	45	0.2	AG	12	300	0.04	AG	0.16	0.000444332	Up	Sig
K562	AKAP1	Cytosol	chr1	36067817	A	G	-	UTR3	PSMB2	NM_001199779:c.*1051T>C;NM_001199780:c.*1051T>C;NM_002794:c.*1051T>C	.	.	7	46	0.152174	AG	18	33	0.545455	AG	-0.393281	0.000447051	Down	Sig
K562	HNRNPL	Whole Cell	chr4	103734842	A	G	-	intronic	UBE2D3	.	.	.	4	15	0.266667	AG	0	79	0	-	0.266667	0.000447614	Up	Sig
HepG2	SUPV3L1	Nucleus	chr11	93468796	A	G	-	UTR3	TAF1D	NM_024116:c.*531T>C	.	.	10	10	1	AG	66	149	0.442953	AG	0.557047	0.000447731	Up	Sig
K562	SAFB	Whole Cell	chr16	10510388	A	G	+	intronic	ATF7IP2	.	.	.	0	40	0	-	5	13	0.384615	AG	-0.38462	0.000448481	Down	Sig
K562	CPEB4	Whole Cell	chr1	78414121	A	G	+	UTR3	FUBP1	NM_001303433:c.*330T>C;NM_003902:c.*330T>C	.	.	2	13	0.153846	AG	1	1005	0.000995	AG	0.152851	0.000448778	Up	Sig
HepG2	SND1	Whole Cell	chr12	120731022	A	G	+	ncRNA_exonic	RNU4-1	.	.	.	2	13	0.153846	AG	0	577	0	-	0.153846	0.000448908	Up	Sig
HepG2	LSM11	Whole Cell	chr12	69235086	A	G	+	UTR3	MDM2	NM_001145339:c.*1457A>G;NM_002392:c.*1457A>G;NM_001367990:c.*1457A>G;NM_001278462:c.*1457A>G;NM_001145340:c.*1457A>G;NM_001145337:c.*1457A>G	.	.	2	10	0.2	AG	0	438	0	-	0.2	0.000449425	Up	Sig
HepG2	SSB	Whole Cell	chr20	34326157	A	G	-	intronic	RBM39	.	.	.	7	31	0.225806	AG	0	56	0	-	0.225806	0.000450011	Up	Sig
K562	IGF2BP2	Nucleus	chr9	136229572	A	G	-	UTR3	SURF4	NM_001280790:c.*797T>C;NM_001280788:c.*797T>C;NM_001280792:c.*1033T>C;NM_001280793:c.*797T>C;NM_001280791:c.*797T>C;NM_033161:c.*797T>C;NM_001280789:c.*768T>C	.	.	4	30	0.133333	AG	0	167	0	-	0.133333	0.00045028	Up	Sig
HepG2	ILF3	Nucleus	chr2	20466012	A	G	-	intronic	PUM2	.	.	.	8	21	0.380952	AG	0	28	0	-	0.380952	0.000451219	Up	Sig
K562	SAFB	Nucleus	chr2	132035105	A	G	+	intergenic	POTEE;LOC440910	dist=12260;dist=1758	.	.	9	22	0.409091	AG	0	24	0	-	0.409091	0.000451496	Up	Sig
K562	XRCC6	Whole Cell	chr4	39707344	A	G	+	intronic	UBE2K	.	.	.	9	44	0.204545	AG	2	98	0.020408	AG	0.184137	0.00045421	Up	Sig
K562	XRCC6	Whole Cell	chr4	39707344	A	G	+	intronic	UBE2K	.	.	.	9	44	0.204545	AG	2	98	0.020408	AG	0.184137	0.00045421	Up	Sig
HepG2	QKI	Cytosol	chr1	11968273	A	G	+	ncRNA_exonic	RNU5E-1	.	.	.	156	306	0.509804	AG	288	736	0.391304	AG	0.1185	0.000454994	Up	Sig
K562	SND1	Whole Cell	chr19	58374382	A	G	+	UTR3	ZNF587	NM_001204817:c.*2874A>G;NM_032828:c.*2874A>G	.	.	2	10	0.2	AG	0	435	0	-	0.2	0.000455512	Up	Sig
K562	HNRNPU	Whole Cell	chr2	132035139	A	G	+	intergenic	POTEE;LOC440910	dist=12294;dist=1724	.	.	9	42	0.214286	AG	1	73	0.013699	AG	0.200587	0.000456418	Up	Sig
K562	HNRNPC	Whole Cell	chr7	156616595	A	G	-	intronic	LMBR1	.	.	.	4	13	0.307692	AG	12	12	1	AG	-0.69231	0.000457666	Down	Sig
K562	HNRNPC	Whole Cell	chr3	37085235	A	G	+	intronic	MLH1	.	.	.	9	29	0.310345	AG	5	99	0.050505	AG	0.25984	0.000458523	Up	Sig
K562	SAFB	Whole Cell	chr15	50649644	A	G	+	ncRNA_exonic	GABPB1-AS1	.	.	.	9	31	0.290323	AG	13	211	0.061611	AG	0.228711	0.000458603	Up	Sig
K562	HNRNPC	Whole Cell	chr9	139785586	A	G	+	intronic	TRAF2	.	.	.	2	37	0.054054	AG	6	10	0.6	AG	-0.54595	0.000459029	Down	Sig
HepG2	DROSHA	Nucleus	chr2	188405406	A	G	-	intronic	TFPI	.	.	.	0	22	0	-	12	29	0.413793	AG	-0.413793	0.000459833	Down	Sig
K562	ILF3	Whole Cell	chr3	179091904	A	G	+	intronic	MFN1	.	.	.	12	14	0.857143	AG	15	48	0.3125	AG	0.544643	0.000460314	Up	Sig
K562	HNRNPC	Nucleus	chr6	53157542	A	G	-	intronic	ELOVL5	.	.	.	10	41	0.243902	AG	0	42	0	-	0.243902	0.000460915	Up	Sig
K562	HLTF	Whole Cell	chr3	195804272	A	G	-	intronic	TFRC	.	.	.	3	12	0.25	AG	0	131	0	-	0.25	0.000461031	Up	Sig
K562	FUS	Whole Cell	chr16	89425366	A	G	-	intronic	ANKRD11	.	.	.	0	14	0	-	10	17	0.588235	AG	-0.58824	0.00046106	Down	Sig
HepG2	HNRNPL	Whole Cell	chr11	65210090	A	G	+	ncRNA_exonic	NEAT1	.	.	.	20	93	0.215054	AG	0	40	0	-	0.215054	0.000461125	Up	Sig
HepG2	ILF3	Whole Cell	chr9	97773842	A	G	+	intronic	AOPEP	.	.	.	0	107	0	-	3	10	0.3	AG	-0.3	0.000461308	Down	Sig
HepG2	PRPF8	Nucleus	chr16	50657032	A	G	+	intronic	NKD1	.	.	.	17	51	0.333333	AG	21	28	0.75	AG	-0.416667	0.000461618	Down	Sig
K562	SDAD1	Whole Cell	chr16	223623	A	G	-	UTR3	HBA2	NM_000517:c.*24A>G	.	.	2	17	0.117647	AG	1	1308	0.000765	AG	0.116883	0.000461627	Up	Sig
HepG2	RBM15	Whole Cell	chr16	89804340	A	G	+	UTR3	FANCA	NM_001286167:c.*766T>C;NM_000135:c.*669T>C	.	.	6	23	0.26087	AG	0	53	0	-	0.26087	0.000461749	Up	Sig
HepG2	HNRNPC	Nucleus	chr1	156345322	A	G	+	intronic	RHBG	.	.	.	0	51	0	-	9	42	0.214286	AG	-0.214286	0.000463584	Down	Sig
K562	DDX55	Cytosol	chr6	42980050	A	G	-	UTR3	MEA1;PPP2R5D	NM_014623:c.*158T>C;NM_001318942:c.*158T>C;NM_001363578:c.*158T>C;NM_001318943:c.*158T>C;NM_180977:c.*1026A>G;NM_006245:c.*1026A>G;NM_180976:c.*1026A>G;NM_001270476:c.*1026A>G	.	.	2	14	0.142857	AG	0	613	0	-	0.142857	0.000463692	Up	Sig
HepG2	XRN2	Nucleus	chr20	36147572	A	G	-	exonic	BLCAP	.	nonsynonymous SNV	BLCAP:NM_001167821:exon2:c.A5C:p.Y2S,BLCAP:NM_001167822:exon2:c.A5C:p.Y2S,BLCAP:NM_001167823:exon2:c.A5C:p.Y2S,BLCAP:NM_001317074:exon2:c.A5C:p.Y2S,BLCAP:NM_001317075:exon2:c.A5C:p.Y2S,BLCAP:NM_006698:exon2:c.A5C:p.Y2S,BLCAP:NM_001167820:exon3:c.A5C:p.Y2S	8	11	0.727273	AG	8	50	0.16	AG	0.567273	0.000464765	Up	Sig
K562	HNRNPA1	Whole Cell	chr19	34883488	A	G	+	intronic	GPI	.	.	.	22	95	0.231579	AG	0	37	0	-	0.231579	0.000465183	Up	Sig
K562	RBFOX2	Whole Cell	chr11	14627949	A	G	-	intronic	PSMA1	.	.	.	6	42	0.142857	AG	5	326	0.015337	AG	0.12752	0.000468665	Up	Sig
HepG2	UPF1	Nucleus	chr11	125526139	A	G	+	UTR3	CHEK1	NM_001114122:c.*924A>G;NM_001244846:c.*924A>G;NM_001330428:c.*924A>G;NM_001274:c.*924A>G	.	.	49	89	0.550562	AG	1	15	0.0666667	AG	0.483895	0.000469128	Up	Sig
K562	UPF1	Whole Cell	chr1	225975990	A	G	+	intronic	SRP9	.	.	.	20	50	0.4	AG	47	279	0.168459	AG	0.231541	0.000470559	Up	Sig
HepG2	SUB1	Nucleus	chr15	65588468	A	G	-	ncRNA_exonic	RNU5A-1	.	.	.	3	19	0.157895	AG	0	213	0	-	0.157895	0.00047168	Up	Sig
HepG2	HNRNPC	Nucleus	chr7	138200790	A	G	+	intronic	TRIM24	.	.	.	0	123	0	-	5	36	0.138889	AG	-0.138889	0.000474355	Down	Sig
K562	HNRNPC	Whole Cell	chr1	23833810	A	G	+	UTR3	E2F2	NM_004091:c.*2562T>C	.	.	2	11	0.181818	AG	0	471	0	-	0.181818	0.000474461	Up	Sig
K562	TRA2A	Cytosol	chr1	11968273	A	G	+	ncRNA_exonic	RNU5E-1	.	.	.	67	133	0.503759	AG	303	882	0.343537	AG	0.160222	0.000475219	Up	Sig
K562	SF3B4	Cytosol	chr6	26127957	A	G	+	intergenic	H2AC6;H1-4	dist=3039;dist=28602	.	.	6	27	0.222222	AG	0	63	0	-	0.222222	0.000475431	Up	Sig
HepG2	DDX52	Whole Cell	chr2	133013144	A	G	+	intergenic	ANKRD30BL;MIR663B	dist=93619;dist=1395	.	.	32	36	0.888889	AG	199	199	1	AG	-0.111111	0.000475593	Down	Sig
HepG2	HLTF	Nucleus	chr20	34301192	A	G	-	intronic	RBM39	.	.	.	9	64	0.140625	AG	5	234	0.0213675	AG	0.119257	0.000475824	Up	Sig
K562	UPF1	Nucleus	chr1	160967938	A	G	-	UTR3	F11R	NM_016946:c.*723T>C;NM_001348091:c.*723T>C	.	.	29	199	0.145729	AG	2	96	0.0208333	AG	0.124895	0.00047645	Up	Sig
K562	SND1	Whole Cell	chr12	49579486	A	G	+	exonic	TUBA1A	.	synonymous SNV	TUBA1A:NM_001270399:exon4:c.T663C:p.R221R,TUBA1A:NM_001270400:exon4:c.T558C:p.R186R,TUBA1A:NM_006009:exon4:c.T663C:p.R221R	0	10	0	-	360	668	0.538922	AG	-0.53892	0.000477372	Down	Sig
K562	HNRNPC	Whole Cell	chr9	37880263	A	G	-	intergenic	DCAF10;SLC25A51	dist=12598;dist=7338	.	.	3	14	0.214286	AG	0	153	0	-	0.214286	0.000477468	Up	Sig
K562	ZC3H11A	Whole Cell	chr16	84156230	A	G	-	UTR3	HSDL1	NM_001146051:c.*2005T>C;NM_031463:c.*2005T>C	.	.	2	14	0.142857	AG	0	603	0	-	0.142857	0.000478857	Up	Sig
HepG2	CSTF2	Whole Cell	chr2	11329925	A	G	-	intronic	ROCK2	.	.	.	0	20	0	-	10	21	0.47619	AG	-0.47619	0.000479415	Down	Sig
K562	DROSHA	Whole Cell	chr7	66392724	A	G	+	intronic	TMEM248	.	.	.	3	11	0.272727	AG	0	117	0	-	0.272727	0.000483338	Up	Sig
K562	MTPAP	Whole Cell	chr18	9110530	A	G	+	intronic	NDUFV2	.	.	.	7	12	0.583333	AG	12	105	0.114286	AG	0.469048	0.000483998	Up	Sig
K562	RBFOX2	Whole Cell	chr7	158441591	A	G	-	intronic	NCAPG2	.	.	.	2	28	0.071429	AG	27	61	0.442623	AG	-0.37119	0.0004851	Down	Sig
K562	UPF1	Whole Cell	chr7	152345446	A	G	-	UTR3	XRCC2	NM_005431:c.*281T>C	.	.	2	10	0.2	AG	3	1343	0.002234	AG	0.197766	0.000486199	Up	Sig
K562	SSB	Whole Cell	chr11	57536896	A	G	+	ncRNA_intronic	TMX2-CTNND1	.	.	.	7	34	0.205882	AG	0	61	0	-	0.205882	0.000486839	Up	Sig
HepG2	ZNF800	Cytosol	chr7	75721476	A	G	-	ncRNA_exonic	GTF2IP7	.	.	.	2	16	0.125	AG	0	686	0	-	0.125	0.000487704	Up	Sig
HepG2	HNRNPC	Nucleus	chrX	132957824	A	G	-	intronic	GPC3	.	.	.	7	99	0.0707071	AG	6	12	0.5	AG	-0.429293	0.000488781	Down	Sig
K562	LARP4	Whole Cell	chr1	155284623	A	G	+	intronic	FDPS	.	.	.	3	12	0.25	AG	0	128	0	-	0.25	0.000491532	Up	Sig
K562	HNRNPC	Whole Cell	chr12	6694949	A	G	-	intronic	CHD4	.	.	.	1	10	0.1	AG	33	46	0.717391	AG	-0.61739	0.000493131	Down	Sig
HepG2	UPF1	Whole Cell	chr2	128949171	A	G	+	UTR3	UGGT1	NM_020120:c.*1855A>G	.	.	26	106	0.245283	AG	7	105	0.0666667	AG	0.178616	0.000494272	Up	Sig
K562	AKAP1	Whole Cell	chr6	42048361	A	G	+	UTR3	TAF8	NM_138572:c.*3078A>G	.	.	5	36	0.138889	AG	6	464	0.012931	AG	0.125958	0.000494664	Up	Sig
K562	AGGF1	Whole Cell	chr3	141638149	A	G	+	intronic	ATP1B3	.	.	.	5	13	0.384615	AG	0	39	0	-	0.384615	0.000495198	Up	Sig
HepG2	G3BP1	Nucleus	chr17	74733194	A	G	-	exonic	SRSF2	.	nonsynonymous SNV	SRSF2:NM_001195427:exon1:c.A49C:p.K17Q,SRSF2:NM_003016:exon1:c.A49C:p.K17Q	2	13	0.153846	AG	0	548	0	-	0.153846	0.000496562	Up	Sig
K562	SRSF1	Whole Cell	chr20	34301749	A	G	-	intronic	RBM39	.	.	.	4	26	0.153846	AG	6	572	0.01049	AG	0.143357	0.000496864	Up	Sig
HepG2	DROSHA	Nucleus	chr16	50657032	A	G	+	intronic	NKD1	.	.	.	36	97	0.371134	AG	21	28	0.75	AG	-0.378866	0.000496922	Down	Sig
K562	HNRNPU	Whole Cell	chr12	93791364	A	G	+	ncRNA_intronic	NUDT4P2	.	.	.	5	14	0.357143	AG	2	85	0.023529	AG	0.333613	0.000497468	Up	Sig
K562	U2AF2	Whole Cell	chr3	33852433	A	G	+	intronic	PDCD6IP	.	.	.	17	48	0.354167	AG	2	42	0.047619	AG	0.306548	0.000498416	Up	Sig
K562	FTO	Cytosol	chr17	79477759	A	G	-	exonic	ACTG1	.	nonsynonymous SNV	ACTG1:NM_001199954:exon6:c.A1085C:p.Y362S,ACTG1:NM_001614:exon6:c.A1085C:p.Y362S	2	18	0.111111	AG	0	765	0	-	0.111111	0.00049975	Up	Sig
K562	HLTF	Whole Cell	chrX	122815895	A	G	-	intronic	THOC2	.	.	.	7	11	0.636364	AG	0	15	0	-	0.636364	0.000501672	Up	Sig
K562	AKAP1	Whole Cell	chr19	34883444	A	G	+	intronic	GPI	.	.	.	40	60	0.666667	AG	1	11	0.090909	AG	0.575758	0.000502421	Up	Sig
HepG2	LARP4	Nucleus	chr2	133012832	A	G	-	intergenic	ANKRD30BL;MIR663B	dist=93307;dist=1707	.	.	10	12	0.833333	AG	501	501	1	AG	-0.166667	0.000502558	Down	Sig
HepG2	AKAP1	Nucleus	chr12	133297904	A	G	+	UTR3	PGAM5	NM_001170544:c.*490A>G;NM_001170543:c.*490A>G	.	.	18	236	0.0762712	AG	11	38	0.289474	AG	-0.213202	0.000503538	Down	Sig
K562	HNRNPC	Whole Cell	chr1	1046884	A	G	-	intronic	C1orf159	.	.	.	0	34	0	-	6	16	0.375	AG	-0.375	0.000503943	Down	Sig
K562	AQR	Nucleus	chr20	29633900	A	G	+	ncRNA_exonic	FRG1BP	.	.	.	1	17	0.0588235	AG	27	51	0.529412	AG	-0.470588	0.000506187	Down	Sig
HepG2	PRPF4	Cytosol	chr16	29818951	A	G	+	exonic	MAZ	.	nonsynonymous SNV	MAZ:NM_001042539:exon2:c.A845G:p.E282G,MAZ:NM_002383:exon2:c.A845G:p.E282G,MAZ:NM_001276275:exon3:c.A776G:p.E259G	2	12	0.166667	AG	0	499	0	-	0.166667	0.000506504	Up	Sig
K562	ILF3	Whole Cell	chr5	137905833	A	G	-	intronic	HSPA9	.	.	.	10	10	1	AG	58	130	0.446154	AG	0.553846	0.000506838	Up	Sig
K562	UPF1	Whole Cell	chr5	130537567	A	G	+	UTR3	LYRM7	NM_001293735:c.*2314A>G;NM_181705:c.*2273A>G	.	.	6	39	0.153846	AG	14	643	0.021773	AG	0.132073	0.000507801	Up	Sig
HepG2	GRSF1	Nucleus	chr5	42800180	A	G	-	UTR3	CCDC152;SELENOP	NM_001134848:c.*297A>G;NM_001085486:c.*642T>C;NM_001093726:c.*642T>C;NM_005410:c.*642T>C	.	.	2	10	0.2	AG	0	411	0	-	0.2	0.000508992	Up	Sig
K562	SND1	Whole Cell	chr18	9110528	A	G	+	intronic	NDUFV2	.	.	.	3	10	0.3	AG	0	103	0	-	0.3	0.000512523	Up	Sig
HepG2	UPF1	Cytosol	chr10	82192352	A	G	+	UTR3	PRXL2A	NM_001243779:c.*497A>G;NM_001243780:c.*497A>G;NM_032333:c.*497A>G;NM_001243781:c.*497A>G;NM_001243778:c.*497A>G;NM_001243782:c.*497A>G	.	.	13	96	0.135417	AG	2	136	0.0147059	AG	0.120711	0.000512944	Up	Sig
HepG2	IGF2BP3	Nucleus	chr9	117093139	A	G	-	exonic	ORM2	.	nonsynonymous SNV	ORM2:NM_000608:exon3:c.T325G:p.Y109D	2	11	0.181818	AG	0	452	0	-	0.181818	0.000514245	Up	Sig
K562	ILF3	Whole Cell	chr1	171456279	A	G	+	intronic	PRRC2C	.	.	.	12	12	1	AG	61	121	0.504132	AG	0.495868	0.000515775	Up	Sig
K562	UCHL5	Cytosol	chr12	122998571	A	G	-	intronic	RSRC2	.	.	.	1	10	0.1	AG	27	37	0.72973	AG	-0.62973	0.000517367	Down	Sig
K562	AKAP1	Whole Cell	chr10	75536195	A	G	+	downstream	FUT11	dist=219	.	.	9	24	0.375	AG	14	164	0.085366	AG	0.289634	0.000518686	Up	Sig
K562	HNRNPU	Whole Cell	chr7	151195688	A	G	-	intronic	RHEB	.	.	.	4	11	0.363636	AG	0	53	0	-	0.363636	0.000519378	Up	Sig
K562	FAM120A	Whole Cell	chr9	139622416	A	G	-	ncRNA_exonic	SNHG7	.	.	.	2	14	0.142857	AG	1	1007	0.000993	AG	0.141864	0.000520168	Up	Sig
HepG2	NKRF	Whole Cell	chr14	21733896	A	G	-	intronic	HNRNPC	.	.	.	7	10	0.7	AG	9	64	0.140625	AG	0.559375	0.000521902	Up	Sig
K562	HNRNPC	Whole Cell	chr17	80480147	A	G	+	intronic	FOXK2	.	.	.	11	21	0.52381	AG	6	51	0.117647	AG	0.406162	0.000523322	Up	Sig
K562	HNRNPL	Whole Cell	chr7	139057476	A	G	+	intronic	FMC1-LUC7L2;LUC7L2	.	.	.	3	12	0.25	AG	0	125	0	-	0.25	0.000524784	Up	Sig
K562	HNRNPA1	Whole Cell	chr10	28825091	A	G	+	intronic	WAC	.	.	.	6	41	0.146341	AG	1	143	0.006993	AG	0.139348	0.00052722	Up	Sig
HepG2	HNRNPC	Cytosol	chr1	76253038	A	G	+	intronic	RABGGTB	.	.	.	4	40	0.1	AG	0	215	0	-	0.1	0.000531147	Up	Sig
K562	UPF1	Whole Cell	chr15	42835673	A	G	-	UTR3	LRRC57	NM_153260:c.*608T>C	.	.	8	34	0.235294	AG	11	251	0.043825	AG	0.191469	0.000532893	Up	Sig
K562	SAFB	Nucleus	chr11	93468796	A	G	-	UTR3	TAF1D	NM_024116:c.*531T>C	.	.	78	88	0.886364	AG	49	75	0.653333	AG	0.23303	0.000534705	Up	Sig
K562	TIA1	Whole Cell	chr19	24109102	A	G	+	intronic	ZNF726	.	.	.	7	11	0.636364	AG	1	22	0.045455	AG	0.590909	0.000534782	Up	Sig
K562	TIA1	Whole Cell	chr19	24109102	A	G	+	intronic	ZNF726	.	.	.	7	11	0.636364	AG	1	22	0.045455	AG	0.590909	0.000534782	Up	Sig
K562	UPF1	Whole Cell	chr16	70413821	A	G	-	UTR3	ST3GAL2	NM_006927:c.*1771T>C	.	.	20	107	0.186916	AG	32	464	0.068966	AG	0.11795	0.000536093	Up	Sig
HepG2	ILF3	Whole Cell	chr19	58201249	A	G	+	UTR3	ZNF551	NM_138347:c.*1593A>G;NM_001270938:c.*1593A>G	.	.	7	29	0.241379	AG	0	50	0	-	0.241379	0.000538431	Up	Sig
K562	HLTF	Whole Cell	chr7	89988250	A	G	+	intronic	GTPBP10	.	.	.	3	10	0.3	AG	1	164	0.006098	AG	0.293902	0.00053917	Up	Sig
K562	HLTF	Whole Cell	chr7	89988250	A	G	+	intronic	GTPBP10	.	.	.	3	10	0.3	AG	1	164	0.006098	AG	0.293902	0.00053917	Up	Sig
HepG2	HNRNPC	Whole Cell	chr14	23439681	A	G	-	downstream	AJUBA	dist=705	.	.	0	175	0	-	4	33	0.121212	AG	-0.121212	0.000540122	Down	Sig
K562	HNRNPC	Whole Cell	chr22	17287549	A	G	-	intronic	XKR3	.	.	.	8	30	0.266667	AG	16	295	0.054237	AG	0.212429	0.000540623	Up	Sig
K562	HNRNPC	Whole Cell	chr16	30943096	A	G	+	intronic	FBXL19	.	.	.	1	19	0.052632	AG	7	10	0.7	AG	-0.64737	0.000541687	Down	Sig
K562	UPF1	Whole Cell	chr6	99859556	A	G	-	UTR3	PNISR	NM_001322418:c.*634T>C;NM_001322419:c.*634T>C	.	.	2	10	0.2	AG	0	398	0	-	0.2	0.000541986	Up	Sig
K562	SAFB	Nucleus	chr12	62781993	A	G	+	intronic	USP15	.	.	.	0	35	0	-	9	31	0.290323	AG	-0.290323	0.000544659	Down	Sig
HepG2	DKC1	Whole Cell	chr8	70602341	A	G	+	intronic	SLCO5A1	.	.	.	8	10	0.8	AG	1264	1267	0.997632	AG	-0.197632	0.00054543	Down	Sig
HepG2	ILF3	Whole Cell	chr1	19543459	A	G	-	ncRNA_intronic	EMC1-AS1	.	.	.	0	10	0	-	16	25	0.64	AG	-0.64	0.000546826	Down	Sig
HepG2	RBM22	Whole Cell	chr12	56510650	A	G	+	intronic	RPL41	.	.	.	3	12	0.25	AG	0	123	0	-	0.25	0.000548635	Up	Sig
K562	LSM11	Whole Cell	chr9	139727107	A	G	+	intronic	RABL6	.	.	.	3	12	0.25	AG	0	123	0	-	0.25	0.000548635	Up	Sig
HepG2	DDX3X	Whole Cell	chr16	69358262	A	G	+	UTR3	VPS4A	NM_013245:c.*50A>G	.	.	2	10	0.2	AG	0	395	0	-	0.2	0.000550055	Up	Sig
K562	TIA1	Whole Cell	chr22	17088682	A	G	+	ncRNA_intronic	TPTEP1	.	.	.	8	22	0.363636	AG	4	76	0.052632	AG	0.311005	0.000550423	Up	Sig
K562	HLTF	Whole Cell	chr13	111552387	A	G	-	intronic	ANKRD10	.	.	.	18	27	0.666667	AG	237	732	0.32377	AG	0.342896	0.00055072	Up	Sig
K562	AKAP1	Whole Cell	chr1	10519982	A	G	-	UTR3	DFFA	NM_004401:c.*1565T>C	.	.	14	66	0.212121	AG	62	844	0.07346	AG	0.138661	0.000560205	Up	Sig
K562	SAFB	Whole Cell	chr3	33591843	A	G	-	intronic	CLASP2	.	.	.	5	20	0.25	AG	1	94	0.010638	AG	0.239362	0.000560996	Up	Sig
HepG2	BCLAF1	Whole Cell	chr3	52728752	A	G	-	UTR3	GLT8D1	NM_152932:c.*109T>C;NM_001278281:c.*109T>C;NM_001278280:c.*109T>C;NM_018446:c.*109T>C;NM_001010983:c.*109T>C	.	.	2	10	0.2	AG	0	391	0	-	0.2	0.000561097	Up	Sig
K562	HLTF	Whole Cell	chr1	193138441	A	G	+	intronic	CDC73	.	.	.	6	10	0.6	AG	1	27	0.037037	AG	0.562963	0.000562383	Up	Sig
HepG2	HNRNPM	Whole Cell	chr1	11968273	A	G	+	ncRNA_exonic	RNU5E-1	.	.	.	141	223	0.632287	AG	57	129	0.44186	AG	0.190427	0.000563994	Up	Sig
HepG2	NKRF	Nucleus	chr16	50657032	A	G	+	intronic	NKD1	.	.	.	39	103	0.378641	AG	21	28	0.75	AG	-0.371359	0.000568346	Down	Sig
K562	AKAP1	Whole Cell	chr8	11701283	A	G	-	UTR3	CTSB	NM_001908:c.*1351T>C;NM_147780:c.*1351T>C;NM_001317237:c.*1351T>C;NM_147783:c.*1351T>C;NM_147782:c.*1351T>C;NM_147781:c.*1351T>C	.	.	21	101	0.207921	AG	5	107	0.046729	AG	0.161192	0.000569134	Up	Sig
HepG2	HNRNPC	Whole Cell	chr11	65210090	A	G	+	ncRNA_exonic	NEAT1	.	.	.	329	1828	0.179978	AG	0	40	0	-	0.179978	0.000570535	Up	Sig
HepG2	ILF3	Whole Cell	chr13	94795908	A	G	+	intronic	GPC6	.	.	.	0	46	0	-	4	10	0.4	AG	-0.4	0.000571755	Down	Sig
HepG2	NKRF	Nucleus	chr14	21733896	A	G	-	intronic	HNRNPC	.	.	.	7	10	0.7	AG	17	106	0.160377	AG	0.539623	0.000572064	Up	Sig
K562	ILF3	Whole Cell	chr1	235470738	A	G	-	intronic	ARID4B	.	.	.	6	14	0.428571	AG	0	28	0	-	0.428571	0.000572459	Up	Sig
K562	UPF1	Whole Cell	chr16	29679889	A	G	+	UTR3	SPN	NM_001030288:c.*3637A>G;NM_003123:c.*3637A>G	.	.	10	42	0.238095	AG	121	1762	0.068672	AG	0.169423	0.000572912	Up	Sig
K562	RBFOX2	Nucleus	chr14	21966478	A	G	+	exonic	METTL3	.	nonsynonymous SNV	METTL3:NM_019852:exon11:c.T1667C:p.L556P	3	14	0.214286	AG	0	143	0	-	0.214286	0.000575303	Up	Sig
K562	HNRNPA1	Cytosol	chr15	45492610	A	G	+	intronic	SHF	.	.	.	2	18	0.111111	AG	0	711	0	-	0.111111	0.000576584	Up	Sig
K562	NIPBL	Nucleus	chr2	85771222	A	G	+	UTR3	MAT2A	NM_005911:c.*327A>G	.	.	2	20	0.1	AG	0	792	0	-	0.1	0.000577041	Up	Sig
HepG2	ILF3	Nucleus	chr3	45722055	A	G	+	ncRNA_intronic	LIMD1-AS1	.	.	.	0	34	0	-	5	12	0.416667	AG	-0.416667	0.000577784	Down	Sig
K562	ILF3	Nucleus	chr16	29679847	A	G	+	UTR3	SPN	NM_001030288:c.*3595A>G;NM_003123:c.*3595A>G	.	.	16	86	0.186047	AG	4	114	0.0350877	AG	0.150959	0.000579405	Up	Sig
K562	HNRNPC	Whole Cell	chr7	75081486	A	G	-	intronic	POM121C	.	.	.	0	14	0	-	8	13	0.615385	AG	-0.61538	0.00057971	Down	Sig
K562	ILF3	Whole Cell	chrX	123046596	A	G	+	UTR3	XIAP	NM_001204401:c.*5565A>G;NM_001167:c.*5565A>G	.	.	6	27	0.222222	AG	9	296	0.030405	AG	0.191817	0.000579777	Up	Sig
HepG2	AKAP1	Whole Cell	chr19	11561224	A	G	+	intronic	PRKCSH	.	.	.	14	51	0.27451	AG	10	12	0.833333	AG	-0.558824	0.00058212	Down	Sig
HepG2	ILF3	Whole Cell	chr19	13883892	A	G	+	UTR3	MRI1	NM_032285:c.*797A>G;NM_001329572:c.*797A>G;NM_001031727:c.*797A>G	.	.	5	35	0.142857	AG	35	72	0.486111	AG	-0.343254	0.000583352	Down	Sig
K562	FUS	Whole Cell	chr7	99635564	A	G	+	UTR3	ZKSCAN1	NM_001287055:c.*3744A>G;NM_001346580:c.*3744A>G;NM_001287054:c.*3744A>G;NM_001346581:c.*3744A>G;NM_003439:c.*3744A>G	.	.	2	10	0.2	AG	0	382	0	-	0.2	0.000587191	Up	Sig
K562	HLTF	Whole Cell	chr2	168744746	A	G	-	ncRNA_intronic	B3GALT1-AS1	.	.	.	0	83	0	-	59	581	0.101549	AG	-0.10155	0.000590889	Down	Sig
K562	DDX6	Nucleus	chr3	52027849	A	G	-	exonic	RPL29	.	nonsynonymous SNV	RPL29:NM_000992:exon4:c.A396C:p.Q132H	2	16	0.125	AG	0	621	0	-	0.125	0.0005924	Up	Sig
K562	EFTUD2	Whole Cell	chr16	28842702	A	G	+	intronic	ATXN2L	.	.	.	6	14	0.428571	AG	4	79	0.050633	AG	0.377939	0.000593213	Up	Sig
K562	YBX3	Whole Cell	chr5	168043353	A	G	-	intergenic	PANK3;SLIT3	dist=36980;dist=45392	.	.	12	17	0.705882	AG	51	51	1	AG	-0.29412	0.000593623	Down	Sig
HepG2	STAU2	Nucleus	chrX	132957824	A	G	-	intronic	GPC3	.	.	.	3	55	0.0545455	AG	6	12	0.5	AG	-0.445455	0.000595091	Down	Sig
K562	UPF1	Whole Cell	chr3	19993585	A	G	+	intronic	RAB5A	.	.	.	4	14	0.285714	AG	3	175	0.017143	AG	0.268571	0.00059565	Up	Sig
K562	DHX30	Whole Cell	chr19	34883488	A	G	+	intronic	GPI	.	.	.	25	110	0.227273	AG	0	37	0	-	0.227273	0.000598107	Up	Sig
K562	TIA1	Whole Cell	chr3	195797802	A	G	-	intronic	TFRC	.	.	.	5	29	0.172414	AG	11	562	0.019573	AG	0.152841	0.000598832	Up	Sig
HepG2	BCLAF1	Whole Cell	chr3	52728749	A	G	-	UTR3	GLT8D1	NM_152932:c.*112T>C;NM_001278281:c.*112T>C;NM_001278280:c.*112T>C;NM_018446:c.*112T>C;NM_001010983:c.*112T>C	.	.	2	10	0.2	AG	0	378	0	-	0.2	0.000599377	Up	Sig
HepG2	DHX30	Cytosol	chr16	89629755	A	G	+	UTR3	RPL13	NM_000977:c.*305A>G;NM_001243131:c.*305A>G;NM_033251:c.*305A>G	.	.	2	10	0.2	AG	0	378	0	-	0.2	0.000599377	Up	Sig
K562	SND1	Cytosol	chr4	57326879	A	G	+	UTR3	PAICS	NM_006452:c.*1175A>G;NM_001079524:c.*1175A>G;NM_001079525:c.*1175A>G	.	.	15	55	0.272727	AG	1	46	0.0217391	AG	0.250988	0.000601858	Up	Sig
HepG2	XRN2	Nucleus	chrX	133027939	A	G	-	intronic	GPC3	.	.	.	3	11	0.272727	AG	0	108	0	-	0.272727	0.000602588	Up	Sig
HepG2	IGF2BP3	Whole Cell	chr1	11968273	A	G	+	ncRNA_exonic	RNU5E-1	.	.	.	125	196	0.637755	AG	57	129	0.44186	AG	0.195895	0.000603755	Up	Sig
K562	IGF2BP2	Whole Cell	chr18	47918787	A	G	+	UTR3	SKA1	NM_001039535:c.*170A>G;NM_145060:c.*170A>G	.	.	2	12	0.166667	AG	1	795	0.001258	AG	0.165409	0.000603775	Up	Sig
K562	ZC3H11A	Whole Cell	chr1	173833215	A	G	-	ncRNA_exonic;splicing	GAS5;GAS5	NR_002578:exon12:c.462-2T>C;NR_152529:exon11:c.369-2T>C;NR_152528:exon9:c.355-2T>C;NR_152532:exon12:c.476-2T>C;NR_152531:exon12:c.490-2T>C;NR_152524:exon11:c.439-2T>C;NR_152523:exon12:c.423-2T>C;NR_152527:exon9:c.316-2T>C;NR_152534:exon11:c.393-2T>C;NR_152533:exon12:c.458-2T>C;NR_152522:exon11:c.400-2T>C;NR_152521:exon13:c.549-2T>C	.	.	3	23	0.130435	AG	11	1779	0.006183	AG	0.124252	0.000603887	Up	Sig
K562	HNRNPM	Whole Cell	chr12	50849035	A	G	+	UTR3	LARP4	NM_001352326:c.*831A>G;NM_001352325:c.*831A>G	.	.	6	17	0.352941	AG	0	35	0	-	0.352941	0.000607903	Up	Sig
K562	AKAP1	Whole Cell	chr19	39982591	A	G	+	UTR3	TIMM50	NM_001329559:c.*2131A>G;NM_001001563:c.*2131A>G	.	.	8	52	0.153846	AG	19	605	0.031405	AG	0.122441	0.000618239	Up	Sig
K562	SAFB	Whole Cell	chr3	6583989	A	G	+	intergenic	MIR4790;GRM7-AS3	dist=1292049;dist=90056	.	.	21	50	0.42	AG	42	230	0.182609	AG	0.237391	0.000619663	Up	Sig
K562	HNRNPC	Whole Cell	chr4	83818878	A	G	-	ncRNA_intronic	THAP9-AS1	.	.	.	0	43	0	-	35	185	0.189189	AG	-0.18919	0.000621312	Down	Sig
K562	ILF3	Whole Cell	chr2	61744685	A	G	-	intronic	XPO1	.	.	.	6	40	0.15	AG	2	175	0.011429	AG	0.138571	0.000622417	Up	Sig
[truncated: 6,104 more rows]
