# Supplementary material for: Survey of the binding preferences of RNA-binding proteins to RNA editing events
Source: Genome Biol. 2022 Aug 4;23:169. doi: 10.1186/s13059-022-02741-8 (PMC9351184; doi:10.1186/s13059-022-02741-8)
Supplement: Supplementary file 8 — Additional file 8: Table S6. Survival-related RNA editing sites in cancers, data obtained from Han, L., et al., Cancer Cell, 2015. [file 13059_2022_2741_MOESM8_ESM.xlsx]

## Sheet: S6
Table S6. Survival-related RNA editing sites in cancers, data obtained from Han, L., et al., Cancer Cell, 2015.
Cell.line	RBP	Fraction	Chromosome	Position	strand	Ref	Alt	Func.ensGene	Gene.ensGene	GeneDetail.ensGene	ExonicFunc.ensGene	AAChange.ensGene	Alt.In.eCLIP	Total.In.eCLIP	Editing.Levels.In.eCLIP	Editing.Type.In.eCLIP	Alt.In.RNA.seq	Total.In.RNA.seq	Editing.Levels.In.RNA.seq	Editing.Type.In.RNA.seq	Delta.Editing.Levels	Pvalue	Direction	Significance
K562	HNRNPC	Whole Cell	chr1	109946028	A	G	-	intronic	PSMA5	.	.	.	4	10	0.4	AG	12	112	0.107143	AG	0.292857	0.0260443	Up	Sig
K562	HNRNPC	Whole Cell	chr1	1252723	A	G	-	intronic	INTS11	.	.	.	30	85	0.352941	AG	22	217	0.101382	AG	0.251559	8.55e-07	Up	Sig
HepG2	ILF3	Whole Cell	chr1	155105246	A	G	+	intronic	EFNA1	.	.	.	0	14	0	-	5	13	0.384615	AG	-0.384615	0.015942	Down	Sig
K562	UPF1	Whole Cell	chr1	160966352	A	G	-	UTR3	F11R	NM_016946:c.*2309T>C;NM_001348091:c.*2309T>C	.	.	70	166	0.421687	AG	61	1156	0.052768	AG	0.368919	1.95e-34	Up	Sig
K562	AKAP1	Nucleus	chr1	160966352	A	G	-	UTR3	F11R	NM_016946:c.*2309T>C;NM_001348091:c.*2309T>C	.	.	23	52	0.442308	AG	5	86	0.0581395	AG	0.384168	9.27e-08	Up	Sig
HepG2	STAU2	Whole Cell	chr1	160966352	A	G	-	UTR3	F11R	NM_016946:c.*2309T>C;NM_001348091:c.*2309T>C	.	.	0	32	0	-	25	202	0.123762	AG	-0.123762	0.0306189	Down	Sig
K562	AKAP1	Whole Cell	chr1	160966352	A	G	-	UTR3	F11R	NM_016946:c.*2309T>C;NM_001348091:c.*2309T>C	.	.	23	52	0.442308	AG	61	1156	0.052768	AG	0.38954	8.37e-15	Up	Sig
K562	UPF1	Nucleus	chr1	160966352	A	G	-	UTR3	F11R	NM_016946:c.*2309T>C;NM_001348091:c.*2309T>C	.	.	70	166	0.421687	AG	5	86	0.0581395	AG	0.363547	1.46e-10	Up	Sig
HepG2	AKAP1	Whole Cell	chr1	160966353	A	G	-	UTR3	F11R	NM_016946:c.*2308T>C;NM_001348091:c.*2308T>C	.	.	4	111	0.036036	AG	32	208	0.153846	AG	-0.11781	0.00129064	Down	Sig
HepG2	AKAP1	Whole Cell	chr1	160966353	A	G	-	UTR3	F11R	NM_016946:c.*2308T>C;NM_001348091:c.*2308T>C	.	.	4	111	0.036036	AG	32	208	0.153846	AG	-0.11781	0.00129064	Down	Sig
K562	AKAP1	Whole Cell	chr1	160966353	A	G	-	UTR3	F11R	NM_016946:c.*2308T>C;NM_001348091:c.*2308T>C	.	.	12	51	0.235294	AG	78	1163	0.067068	AG	0.168226	0.000189899	Up	Sig
K562	AKAP1	Whole Cell	chr1	160966353	A	G	-	UTR3	F11R	NM_016946:c.*2308T>C;NM_001348091:c.*2308T>C	.	.	12	51	0.235294	AG	78	1163	0.067068	AG	0.168226	0.000189899	Up	Sig
HepG2	STAU2	Nucleus	chr1	160966353	A	G	-	UTR3	F11R	NM_016946:c.*2308T>C;NM_001348091:c.*2308T>C	.	.	0	32	0	-	12	77	0.155844	AG	-0.155844	0.0169881	Down	Sig
HepG2	STAU2	Nucleus	chr1	160966353	A	G	-	UTR3	F11R	NM_016946:c.*2308T>C;NM_001348091:c.*2308T>C	.	.	0	32	0	-	12	77	0.155844	AG	-0.155844	0.0169881	Down	Sig
K562	UPF1	Whole Cell	chr1	160966353	A	G	-	UTR3	F11R	NM_016946:c.*2308T>C;NM_001348091:c.*2308T>C	.	.	50	166	0.301205	AG	78	1163	0.067068	AG	0.234137	2.83e-16	Up	Sig
K562	UPF1	Whole Cell	chr1	160966353	A	G	-	UTR3	F11R	NM_016946:c.*2308T>C;NM_001348091:c.*2308T>C	.	.	50	166	0.301205	AG	78	1163	0.067068	AG	0.234137	2.83e-16	Up	Sig
HepG2	AKAP1	Nucleus	chr1	160966353	A	G	-	UTR3	F11R	NM_016946:c.*2308T>C;NM_001348091:c.*2308T>C	.	.	4	111	0.036036	AG	12	77	0.155844	AG	-0.119808	0.00628263	Down	Sig
HepG2	AKAP1	Nucleus	chr1	160966353	A	G	-	UTR3	F11R	NM_016946:c.*2308T>C;NM_001348091:c.*2308T>C	.	.	4	111	0.036036	AG	12	77	0.155844	AG	-0.119808	0.00628263	Down	Sig
K562	UPF1	Nucleus	chr1	160966353	A	G	-	UTR3	F11R	NM_016946:c.*2308T>C;NM_001348091:c.*2308T>C	.	.	50	166	0.301205	AG	11	86	0.127907	AG	0.173298	0.00197888	Up	Sig
K562	UPF1	Nucleus	chr1	160966353	A	G	-	UTR3	F11R	NM_016946:c.*2308T>C;NM_001348091:c.*2308T>C	.	.	50	166	0.301205	AG	11	86	0.127907	AG	0.173298	0.00197888	Up	Sig
HepG2	STAU2	Whole Cell	chr1	160966353	A	G	-	UTR3	F11R	NM_016946:c.*2308T>C;NM_001348091:c.*2308T>C	.	.	0	32	0	-	32	208	0.153846	AG	-0.153846	0.010852	Down	Sig
HepG2	STAU2	Whole Cell	chr1	160966353	A	G	-	UTR3	F11R	NM_016946:c.*2308T>C;NM_001348091:c.*2308T>C	.	.	0	32	0	-	32	208	0.153846	AG	-0.153846	0.010852	Down	Sig
K562	UPF1	Whole Cell	chr1	160967938	A	G	-	UTR3	F11R	NM_016946:c.*723T>C;NM_001348091:c.*723T>C	.	.	29	199	0.145729	AG	34	1276	0.026646	AG	0.119083	1.11e-10	Up	Sig
K562	UPF1	Nucleus	chr1	160967938	A	G	-	UTR3	F11R	NM_016946:c.*723T>C;NM_001348091:c.*723T>C	.	.	29	199	0.145729	AG	2	96	0.0208333	AG	0.124895	0.00047645	Up	Sig
HepG2	UPF1	Whole Cell	chr1	19542310	A	G	-	ncRNA_intronic	EMC1-AS1	.	.	.	0	56	0	-	4	22	0.181818	AG	-0.181818	0.00512821	Down	Sig
HepG2	UPF1	Nucleus	chr1	220232011	A	G	-	UTR3	BPNT1	NM_006085:c.*175T>C;NM_001286151:c.*175T>C;NM_001286149:c.*175T>C;NM_001286150:c.*175T>C	.	.	0	45	0	-	2	10	0.2	AG	-0.2	0.030303	Down	Sig
HepG2	UPF1	Whole Cell	chr1	36068237	A	G	-	UTR3	PSMB2	NM_001199779:c.*631T>C;NM_001199780:c.*631T>C;NM_002794:c.*631T>C	.	.	0	80	0	-	9	74	0.121622	AG	-0.121622	0.00104467	Down	Sig
HepG2	FAM120A	Whole Cell	chr11	61567758	A	G	-	UTR3	FADS1	NM_013402:c.*2125T>C	.	.	2	15	0.133333	AG	0	397	0	-	0.133333	0.00124017	Up	Sig
K562	HNRNPU	Whole Cell	chr11	8707840	A	G	+	UTR3	RPL27A	NM_000990:c.*487A>G	.	.	1	19	0.052632	AG	159	572	0.277972	AG	-0.22534	0.0330594	Down	Sig
HepG2	HNRNPC	Whole Cell	chr11	8707840	A	G	+	UTR3	RPL27A	NM_000990:c.*487A>G	.	.	0	33	0	-	8	39	0.205128	AG	-0.205128	0.00630026	Down	Sig
K562	ILF3	Nucleus	chr11	93468592	A	G	-	upstream;downstream	SNORA40;TAF1D	dist=190;dist=141	.	.	3	17	0.176471	AG	2	100	0.02	AG	0.156471	0.021547	Up	Sig
HepG2	PABPN1	Nucleus	chr11	93468644	A	G	-	upstream;downstream	SNORA40;TAF1D	dist=242;dist=89	.	.	2	11	0.181818	AG	4	186	0.0215054	AG	0.160313	0.0377127	Up	Sig
K562	PPIL4	Cytosol	chr11	93468644	A	G	-	upstream;downstream	SNORA40;TAF1D	dist=242;dist=89	.	.	3	14	0.214286	AG	1	70	0.0142857	AG	0.2	0.0137243	Up	Sig
K562	HNRNPC	Cytosol	chr11	93468644	A	G	-	upstream;downstream	SNORA40;TAF1D	dist=242;dist=89	.	.	8	61	0.131148	AG	1	70	0.0142857	AG	0.116862	0.012204	Up	Sig
K562	TROVE2	Whole Cell	chr11	93468644	A	G	-	upstream;downstream	SNORA40;TAF1D	dist=242;dist=89	.	.	2	12	0.166667	AG	24	1041	0.023055	AG	0.143612	0.0332482	Up	Sig
K562	HNRNPL	Whole Cell	chr11	93468644	A	G	-	upstream;downstream	SNORA40;TAF1D	dist=242;dist=89	.	.	8	26	0.307692	AG	24	1041	0.023055	AG	0.284638	2.8e-07	Up	Sig
K562	DROSHA	Whole Cell	chr11	93468644	A	G	-	upstream;downstream	SNORA40;TAF1D	dist=242;dist=89	.	.	6	11	0.545455	AG	24	1041	0.023055	AG	0.5224	1.34e-07	Up	Sig
K562	UPF1	Nucleus	chr11	93468644	A	G	-	upstream;downstream	SNORA40;TAF1D	dist=242;dist=89	.	.	9	23	0.391304	AG	2	105	0.0190476	AG	0.372257	1.88e-06	Up	Sig
K562	HNRNPC	Whole Cell	chr11	93468644	A	G	-	upstream;downstream	SNORA40;TAF1D	dist=242;dist=89	.	.	8	61	0.131148	AG	24	1041	0.023055	AG	0.108093	0.000204255	Up	Sig
K562	HNRNPL	Nucleus	chr11	93468644	A	G	-	upstream;downstream	SNORA40;TAF1D	dist=242;dist=89	.	.	8	26	0.307692	AG	2	105	0.0190476	AG	0.288645	3.07e-05	Up	Sig
K562	ILF3	Nucleus	chr11	93468644	A	G	-	upstream;downstream	SNORA40;TAF1D	dist=242;dist=89	.	.	11	31	0.354839	AG	2	105	0.0190476	AG	0.335791	9.87e-07	Up	Sig
K562	PPIL4	Whole Cell	chr11	93468644	A	G	-	upstream;downstream	SNORA40;TAF1D	dist=242;dist=89	.	.	3	14	0.214286	AG	24	1041	0.023055	AG	0.191231	0.00451427	Up	Sig
K562	PPIL4	Nucleus	chr11	93468644	A	G	-	upstream;downstream	SNORA40;TAF1D	dist=242;dist=89	.	.	3	14	0.214286	AG	2	105	0.0190476	AG	0.195238	0.0114683	Up	Sig
K562	UPF1	Whole Cell	chr11	93468644	A	G	-	upstream;downstream	SNORA40;TAF1D	dist=242;dist=89	.	.	9	23	0.391304	AG	24	1041	0.023055	AG	0.36825	5.06e-09	Up	Sig
K562	HNRNPL	Cytosol	chr11	93468644	A	G	-	upstream;downstream	SNORA40;TAF1D	dist=242;dist=89	.	.	8	26	0.307692	AG	1	70	0.0142857	AG	0.293407	8.68e-05	Up	Sig
K562	ILF3	Whole Cell	chr11	93468644	A	G	-	upstream;downstream	SNORA40;TAF1D	dist=242;dist=89	.	.	11	31	0.354839	AG	24	1041	0.023055	AG	0.331784	4.53e-10	Up	Sig
HepG2	PABPN1	Whole Cell	chr11	93468644	A	G	-	upstream;downstream	SNORA40;TAF1D	dist=242;dist=89	.	.	2	11	0.181818	AG	2	124	0.016129	AG	0.165689	0.0332672	Up	Sig
K562	MTPAP	Whole Cell	chr11	93468644	A	G	-	upstream;downstream	SNORA40;TAF1D	dist=242;dist=89	.	.	3	11	0.272727	AG	24	1041	0.023055	AG	0.249673	0.00217224	Up	Sig
K562	HNRNPC	Nucleus	chr11	93468644	A	G	-	upstream;downstream	SNORA40;TAF1D	dist=242;dist=89	.	.	8	61	0.131148	AG	2	105	0.0190476	AG	0.1121	0.00541691	Up	Sig
K562	DROSHA	Nucleus	chr11	93468644	A	G	-	upstream;downstream	SNORA40;TAF1D	dist=242;dist=89	.	.	6	11	0.545455	AG	2	105	0.0190476	AG	0.526407	4.03e-06	Up	Sig
K562	UPF1	Cytosol	chr11	93468644	A	G	-	upstream;downstream	SNORA40;TAF1D	dist=242;dist=89	.	.	9	23	0.391304	AG	1	70	0.0142857	AG	0.377019	7.22e-06	Up	Sig
K562	MTPAP	Cytosol	chr11	93468644	A	G	-	upstream;downstream	SNORA40;TAF1D	dist=242;dist=89	.	.	3	11	0.272727	AG	1	70	0.0142857	AG	0.258442	0.00714054	Up	Sig
K562	DROSHA	Cytosol	chr11	93468644	A	G	-	upstream;downstream	SNORA40;TAF1D	dist=242;dist=89	.	.	6	11	0.545455	AG	1	70	0.0142857	AG	0.531169	9.4e-06	Up	Sig
K562	HNRNPL	Nucleus	chr11	93468645	A	G	-	upstream;downstream	SNORA40;TAF1D	dist=243;dist=88	.	.	3	26	0.115385	AG	0	111	0	-	0.115385	0.00620199	Up	Sig
K562	HNRNPL	Cytosol	chr11	93468645	A	G	-	upstream;downstream	SNORA40;TAF1D	dist=243;dist=88	.	.	3	26	0.115385	AG	0	72	0	-	0.115385	0.0170945	Up	Sig
K562	PPIL4	Nucleus	chr11	93468645	A	G	-	upstream;downstream	SNORA40;TAF1D	dist=243;dist=88	.	.	2	14	0.142857	AG	0	111	0	-	0.142857	0.0117419	Up	Sig
K562	MTPAP	Whole Cell	chr11	93468645	A	G	-	upstream;downstream	SNORA40;TAF1D	dist=243;dist=88	.	.	2	10	0.2	AG	0	1069	0	-	0.2	7.74e-05	Up	Sig
K562	PPIL4	Whole Cell	chr11	93468645	A	G	-	upstream;downstream	SNORA40;TAF1D	dist=243;dist=88	.	.	2	14	0.142857	AG	0	1069	0	-	0.142857	0.000155316	Up	Sig
K562	PPIL4	Cytosol	chr11	93468645	A	G	-	upstream;downstream	SNORA40;TAF1D	dist=243;dist=88	.	.	2	14	0.142857	AG	0	72	0	-	0.142857	0.0248974	Up	Sig
K562	DROSHA	Nucleus	chr11	93468645	A	G	-	upstream;downstream	SNORA40;TAF1D	dist=243;dist=88	.	.	2	10	0.2	AG	0	111	0	-	0.2	0.00619835	Up	Sig
K562	MTPAP	Cytosol	chr11	93468645	A	G	-	upstream;downstream	SNORA40;TAF1D	dist=243;dist=88	.	.	2	10	0.2	AG	0	72	0	-	0.2	0.0135501	Up	Sig
K562	HNRNPL	Whole Cell	chr11	93468645	A	G	-	upstream;downstream	SNORA40;TAF1D	dist=243;dist=88	.	.	3	26	0.115385	AG	0	1069	0	-	0.115385	1.19e-05	Up	Sig
K562	DROSHA	Cytosol	chr11	93468645	A	G	-	upstream;downstream	SNORA40;TAF1D	dist=243;dist=88	.	.	2	10	0.2	AG	0	72	0	-	0.2	0.0135501	Up	Sig
K562	DROSHA	Whole Cell	chr11	93468645	A	G	-	upstream;downstream	SNORA40;TAF1D	dist=243;dist=88	.	.	2	10	0.2	AG	0	1069	0	-	0.2	7.74e-05	Up	Sig
K562	AKAP1	Nucleus	chr12	133298095	A	G	+	UTR3	PGAM5	NM_001170544:c.*681A>G;NM_001170543:c.*681A>G	.	.	16	84	0.190476	AG	2	51	0.0392157	AG	0.151261	0.0167661	Up	Sig
K562	AKAP1	Cytosol	chr12	133298095	A	G	+	UTR3	PGAM5	NM_001170544:c.*681A>G;NM_001170543:c.*681A>G	.	.	16	84	0.190476	AG	4	146	0.0273973	AG	0.163079	4.32e-05	Up	Sig
K562	AKAP1	Whole Cell	chr12	133298095	A	G	+	UTR3	PGAM5	NM_001170544:c.*681A>G;NM_001170543:c.*681A>G	.	.	16	84	0.190476	AG	44	808	0.054455	AG	0.136021	4.78e-05	Up	Sig
HepG2	AKAP1	Nucleus	chr12	133298095	A	G	+	UTR3	PGAM5	NM_001170544:c.*681A>G;NM_001170543:c.*681A>G	.	.	0	55	0	-	3	27	0.111111	AG	-0.111111	0.0330285	Down	Sig
HepG2	IGF2BP1	Whole Cell	chr12	51324627	A	G	+	UTR3	METTL7A	NM_014033:c.*694A>G	.	.	3	13	0.230769	AG	20	364	0.0549451	AG	0.175824	0.0380238	Up	Sig
HepG2	STAU2	Nucleus	chr12	51324627	A	G	+	UTR3	METTL7A	NM_014033:c.*694A>G	.	.	0	53	0	-	14	120	0.116667	AG	-0.116667	0.00593395	Down	Sig
K562	UCHL5	Whole Cell	chr13	46090371	A	G	+	exonic	COG3	.	nonsynonymous SNV	COG3:NM_031431:exon17:c.A1903G:p.I635V	5	11	0.454545	AG	19	373	0.050938	AG	0.403607	0.000224116	Up	Sig
K562	UCHL5	Nucleus	chr13	46090371	A	G	+	exonic	COG3	.	nonsynonymous SNV	COG3:NM_031431:exon17:c.A1903G:p.I635V	5	11	0.454545	AG	0	27	0	-	0.454545	0.000920425	Up	Sig
HepG2	PTBP1	Cytosol	chr14	23441476	A	G	-	UTR3	AJUBA	NM_032876:c.*1176T>C;NM_198086:c.*1176T>C	.	.	75	118	0.635593	AG	40	48	0.833333	AG	-0.19774	0.0153562	Down	Sig
HepG2	LARP4	Nucleus	chr14	23441476	A	G	-	UTR3	AJUBA	NM_032876:c.*1176T>C;NM_198086:c.*1176T>C	.	.	18	24	0.75	AG	81	169	0.47929	AG	0.27071	0.0159161	Up	Sig
HepG2	XPO5	Cytosol	chr14	23441476	A	G	-	UTR3	AJUBA	NM_032876:c.*1176T>C;NM_198086:c.*1176T>C	.	.	8	22	0.363636	AG	40	48	0.833333	AG	-0.469697	0.000188205	Down	Sig
HepG2	UPF1	Nucleus	chr14	23441476	A	G	-	UTR3	AJUBA	NM_032876:c.*1176T>C;NM_198086:c.*1176T>C	.	.	1437	1692	0.849291	AG	81	169	0.47929	AG	0.370001	1.07e-25	Up	Sig
HepG2	ZC3H11A	Cytosol	chr14	23441476	A	G	-	UTR3	AJUBA	NM_032876:c.*1176T>C;NM_198086:c.*1176T>C	.	.	11	23	0.478261	AG	40	48	0.833333	AG	-0.355072	0.00393824	Down	Sig
HepG2	STAU2	Nucleus	chr14	23441476	A	G	-	UTR3	AJUBA	NM_032876:c.*1176T>C;NM_198086:c.*1176T>C	.	.	130	162	0.802469	AG	81	169	0.47929	AG	0.323179	8.81e-10	Up	Sig
HepG2	DHX30	Nucleus	chr14	23441476	A	G	-	UTR3	AJUBA	NM_032876:c.*1176T>C;NM_198086:c.*1176T>C	.	.	35	42	0.833333	AG	81	169	0.47929	AG	0.354043	2.55e-05	Up	Sig
HepG2	PTBP1	Nucleus	chr14	23441476	A	G	-	UTR3	AJUBA	NM_032876:c.*1176T>C;NM_198086:c.*1176T>C	.	.	75	118	0.635593	AG	81	169	0.47929	AG	0.156303	0.0113329	Up	Sig
HepG2	DROSHA	Cytosol	chr14	23441476	A	G	-	UTR3	AJUBA	NM_032876:c.*1176T>C;NM_198086:c.*1176T>C	.	.	25	42	0.595238	AG	40	48	0.833333	AG	-0.238095	0.0177586	Down	Sig
HepG2	FAM120A	Cytosol	chr14	23441476	A	G	-	UTR3	AJUBA	NM_032876:c.*1176T>C;NM_198086:c.*1176T>C	.	.	23	45	0.511111	AG	40	48	0.833333	AG	-0.322222	0.00164506	Down	Sig
HepG2	IGF2BP3	Cytosol	chr14	23441476	A	G	-	UTR3	AJUBA	NM_032876:c.*1176T>C;NM_198086:c.*1176T>C	.	.	43	71	0.605634	AG	40	48	0.833333	AG	-0.2277	0.00863283	Down	Sig
HepG2	GRSF1	Nucleus	chr14	23441476	A	G	-	UTR3	AJUBA	NM_032876:c.*1176T>C;NM_198086:c.*1176T>C	.	.	53	67	0.791045	AG	81	169	0.47929	AG	0.311755	1.06e-05	Up	Sig
HepG2	EIF3D	Cytosol	chr14	23441476	A	G	-	UTR3	AJUBA	NM_032876:c.*1176T>C;NM_198086:c.*1176T>C	.	.	13	30	0.433333	AG	40	48	0.833333	AG	-0.4	0.000390847	Down	Sig
HepG2	FASTKD2	Cytosol	chr14	23441476	A	G	-	UTR3	AJUBA	NM_032876:c.*1176T>C;NM_198086:c.*1176T>C	.	.	5	10	0.5	AG	40	48	0.833333	AG	-0.333333	0.0355261	Down	Sig
HepG2	SND1	Cytosol	chr14	23441476	A	G	-	UTR3	AJUBA	NM_032876:c.*1176T>C;NM_198086:c.*1176T>C	.	.	8	16	0.5	AG	40	48	0.833333	AG	-0.333333	0.0164981	Down	Sig
HepG2	AKAP1	Nucleus	chr14	23441476	A	G	-	UTR3	AJUBA	NM_032876:c.*1176T>C;NM_198086:c.*1176T>C	.	.	304	380	0.8	AG	81	169	0.47929	AG	0.32071	1.29e-13	Up	Sig
HepG2	SSB	Nucleus	chr14	23441476	A	G	-	UTR3	AJUBA	NM_032876:c.*1176T>C;NM_198086:c.*1176T>C	.	.	22	32	0.6875	AG	81	169	0.47929	AG	0.20821	0.0348084	Up	Sig
HepG2	IGF2BP1	Cytosol	chr14	23441476	A	G	-	UTR3	AJUBA	NM_032876:c.*1176T>C;NM_198086:c.*1176T>C	.	.	33	58	0.568966	AG	40	48	0.833333	AG	-0.264368	0.00570828	Down	Sig
HepG2	HNRNPL	Cytosol	chr14	23441476	A	G	-	UTR3	AJUBA	NM_032876:c.*1176T>C;NM_198086:c.*1176T>C	.	.	13	41	0.317073	AG	40	48	0.833333	AG	-0.51626	1.03e-06	Down	Sig
K562	UPF1	Whole Cell	chr14	23441476	A	G	-	UTR3	AJUBA	NM_032876:c.*1176T>C;NM_198086:c.*1176T>C	.	.	10	10	1	AG	25	42	0.595238	AG	0.404762	0.0206195	Up	Sig
HepG2	LARP4	Nucleus	chr14	23442148	A	G	-	UTR3	AJUBA	NM_032876:c.*504T>C;NM_198086:c.*504T>C	.	.	3	10	0.3	AG	7	186	0.0376344	AG	0.262366	0.00959421	Up	Sig
HepG2	UPF1	Whole Cell	chr14	23442148	A	G	-	UTR3	AJUBA	NM_032876:c.*504T>C;NM_198086:c.*504T>C	.	.	49	282	0.173759	AG	33	720	0.0458333	AG	0.127926	6.66e-10	Up	Sig
HepG2	UPF1	Nucleus	chr14	23442148	A	G	-	UTR3	AJUBA	NM_032876:c.*504T>C;NM_198086:c.*504T>C	.	.	49	282	0.173759	AG	7	186	0.0376344	AG	0.136124	3.8e-06	Up	Sig
HepG2	UPF1	Cytosol	chr14	23442148	A	G	-	UTR3	AJUBA	NM_032876:c.*504T>C;NM_198086:c.*504T>C	.	.	49	282	0.173759	AG	0	33	0	-	0.173759	0.00425587	Up	Sig
HepG2	LARP4	Whole Cell	chr14	23442148	A	G	-	UTR3	AJUBA	NM_032876:c.*504T>C;NM_198086:c.*504T>C	.	.	3	10	0.3	AG	33	720	0.0458333	AG	0.254167	0.0104225	Up	Sig
HepG2	LARP4	Cytosol	chr14	23442148	A	G	-	UTR3	AJUBA	NM_032876:c.*504T>C;NM_198086:c.*504T>C	.	.	3	10	0.3	AG	0	33	0	-	0.3	0.00972368	Up	Sig
HepG2	UPF1	Whole Cell	chr14	23442150	A	G	-	UTR3	AJUBA	NM_032876:c.*502T>C;NM_198086:c.*502T>C	.	.	56	294	0.190476	AG	52	719	0.0723227	AG	0.118154	1.4e-07	Up	Sig
HepG2	UPF1	Nucleus	chr14	23442150	A	G	-	UTR3	AJUBA	NM_032876:c.*502T>C;NM_198086:c.*502T>C	.	.	56	294	0.190476	AG	9	182	0.0494505	AG	0.141026	7.26e-06	Up	Sig
K562	AKAP1	Whole Cell	chr14	75202412	A	G	+	UTR3	FCF1	NM_001318508:c.*779A>G;NM_015962:c.*779A>G	.	.	14	52	0.269231	AG	26	323	0.080495	AG	0.188735	0.000265585	Up	Sig
K562	UPF1	Nucleus	chr15	41590962	A	G	+	ncRNA_exonic	OIP5-AS1	.	.	.	2	10	0.2	AG	0	33	0	-	0.2	0.0498339	Up	Sig
K562	UPF1	Whole Cell	chr15	41590962	A	G	+	ncRNA_exonic	OIP5-AS1	.	.	.	2	10	0.2	AG	29	1437	0.020181	AG	0.179819	0.0179662	Up	Sig
K562	UPF1	Cytosol	chr15	41590962	A	G	+	ncRNA_exonic	OIP5-AS1	.	.	.	2	10	0.2	AG	1	122	0.00819672	AG	0.191803	0.0149736	Up	Sig
K562	UPF1	Whole Cell	chr15	42861739	A	G	+	UTR3	HAUS2	NM_018097:c.*2725A>G;NM_001130447:c.*2725A>G;NM_001323630:c.*2725A>G;NM_001323631:c.*2725A>G;NM_001323632:c.*2725A>G	.	.	2	12	0.166667	AG	8	426	0.018779	AG	0.147887	0.0274376	Up	Sig
K562	FAM120A	Whole Cell	chr16	22297236	A	G	+	UTR3	EEF2K	NM_013302:c.*1919A>G	.	.	2	13	0.153846	AG	5	376	0.013298	AG	0.140548	0.0197271	Up	Sig
K562	FAM120A	Whole Cell	chr16	22297236	A	G	+	UTR3	EEF2K	NM_013302:c.*1919A>G	.	.	2	13	0.153846	AG	5	376	0.013298	AG	0.140548	0.0197271	Up	Sig
K562	UPF1	Whole Cell	chr16	23476587	A	G	-	UTR3	GGA2	NM_015044:c.*2324T>C	.	.	2	13	0.153846	AG	7	371	0.018868	AG	0.134978	0.0333476	Up	Sig
K562	UPF1	Whole Cell	chr16	50139515	A	G	+	UTR3	HEATR3	NM_182922:c.*543A>G;NM_001329729:c.*543A>G;NM_001329731:c.*543A>G;NM_001329730:c.*543A>G	.	.	25	50	0.5	AG	98	397	0.246851	AG	0.253149	0.000340243	Up	Sig
HepG2	UPF1	Nucleus	chr16	50139563	A	G	+	UTR3	HEATR3	NM_182922:c.*591A>G;NM_001329729:c.*591A>G;NM_001329731:c.*591A>G;NM_001329730:c.*591A>G	.	.	11	42	0.261905	AG	3	45	0.0666667	AG	0.195238	0.0186524	Up	Sig
HepG2	ILF3	Whole Cell	chr16	50139563	A	G	+	UTR3	HEATR3	NM_182922:c.*591A>G;NM_001329729:c.*591A>G;NM_001329731:c.*591A>G;NM_001329730:c.*591A>G	.	.	0	26	0	-	33	146	0.226027	AG	-0.226027	0.00502797	Down	Sig
K562	ILF3	Whole Cell	chr16	88785189	A	G	-	intronic	PIEZO1	.	.	.	4	20	0.2	AG	36	601	0.0599	AG	0.1401	0.0337499	Up	Sig
K562	ILF3	Whole Cell	chr17	27049326	A	G	+	intronic	RPL23A	.	.	.	5	20	0.25	AG	66	842	0.078385	AG	0.171615	0.0191948	Up	Sig
K562	U2AF1	Whole Cell	chr17	79478136	A	G	-	splicing	ACTG1	NM_001614:exon5:c.803-2T>C;NM_001199954:exon5:c.803-2T>C	.	.	0	31	0	-	30	208	0.144231	AG	-0.14423	0.018325	Down	Sig
K562	EFTUD2	Whole Cell	chr17	79478136	A	G	-	splicing	ACTG1	NM_001614:exon5:c.803-2T>C;NM_001199954:exon5:c.803-2T>C	.	.	0	99	0	-	30	208	0.144231	AG	-0.14423	5.46e-06	Down	Sig
K562	SMNDC1	Whole Cell	chr17	79478136	A	G	-	splicing	ACTG1	NM_001614:exon5:c.803-2T>C;NM_001199954:exon5:c.803-2T>C	.	.	0	36	0	-	30	208	0.144231	AG	-0.14423	0.010923	Down	Sig
HepG2	PRPF8	Whole Cell	chr17	79478136	A	G	-	splicing	ACTG1	NM_001614:exon5:c.803-2T>C;NM_001199954:exon5:c.803-2T>C	.	.	0	64	0	-	3	29	0.103448	AG	-0.103448	0.0281584	Down	Sig
K562	U2AF2	Whole Cell	chr17	79478136	A	G	-	splicing	ACTG1	NM_001614:exon5:c.803-2T>C;NM_001199954:exon5:c.803-2T>C	.	.	0	73	0	-	30	208	0.144231	AG	-0.14423	9.66e-05	Down	Sig
K562	BUD13	Whole Cell	chr17	79478136	A	G	-	splicing	ACTG1	NM_001614:exon5:c.803-2T>C;NM_001199954:exon5:c.803-2T>C	.	.	1	100	0.01	AG	30	208	0.144231	AG	-0.13423	6.66e-05	Down	Sig
K562	XRN2	Whole Cell	chr17	79478136	A	G	-	splicing	ACTG1	NM_001614:exon5:c.803-2T>C;NM_001199954:exon5:c.803-2T>C	.	.	0	58	0	-	30	208	0.144231	AG	-0.14423	0.000639874	Down	Sig
K562	SF3B4	Whole Cell	chr17	79478136	A	G	-	splicing	ACTG1	NM_001614:exon5:c.803-2T>C;NM_001199954:exon5:c.803-2T>C	.	.	1	124	0.008065	AG	30	208	0.144231	AG	-0.13617	6.83e-06	Down	Sig
K562	PRPF8	Whole Cell	chr17	79478136	A	G	-	splicing	ACTG1	NM_001614:exon5:c.803-2T>C;NM_001199954:exon5:c.803-2T>C	.	.	0	42	0	-	30	208	0.144231	AG	-0.14423	0.00375115	Down	Sig
K562	ILF3	Whole Cell	chr17	79528748	A	G	-	intronic	NPLOC4	.	.	.	9	13	0.692308	AG	52	152	0.342105	AG	0.350202	0.0166842	Up	Sig
K562	XRCC6	Whole Cell	chr19	10918364	A	G	+	intronic	DNM2	.	.	.	8	14	0.571429	AG	1	13	0.076923	AG	0.494505	0.0127536	Up	Sig
K562	ILF3	Whole Cell	chr19	13052783	A	G	+	intronic	CALR	.	.	.	3	15	0.2	AG	0	106	0	-	0.2	0.00157997	Up	Sig
K562	ZC3H11A	Whole Cell	chr19	2338232	A	G	+	intronic	SPPL2B	.	.	.	3	13	0.230769	AG	0	75	0	-	0.230769	0.00260626	Up	Sig
K562	LSM11	Whole Cell	chr19	2338232	A	G	+	intronic	SPPL2B	.	.	.	2	14	0.142857	AG	0	75	0	-	0.142857	0.023238	Up	Sig
K562	HNRNPL	Whole Cell	chr19	37037181	A	G	-	UTR3	ZNF529	NM_001321351:c.*587T>C;NM_001352272:c.*587T>C;NM_001352273:c.*587T>C;NM_001145649:c.*587T>C;NM_001145650:c.*587T>C;NM_020951:c.*587T>C	.	.	3	12	0.25	AG	6	126	0.047619	AG	0.202381	0.0316435	Up	Sig
K562	HNRNPL	Whole Cell	chr19	37037181	A	G	-	UTR3	ZNF529	NM_001321351:c.*587T>C;NM_001352272:c.*587T>C;NM_001352273:c.*587T>C;NM_001145649:c.*587T>C;NM_001145650:c.*587T>C;NM_020951:c.*587T>C	.	.	3	12	0.25	AG	6	126	0.047619	AG	0.202381	0.0316435	Up	Sig
HepG2	ILF3	Nucleus	chr19	58356393	A	G	+	UTR3	ZNF587B	NM_001204818:c.*683A>G	.	.	0	16	0	-	7	28	0.25	AG	-0.25	0.0370481	Down	Sig
HepG2	HNRNPC	Nucleus	chr19	58356393	A	G	+	UTR3	ZNF587B	NM_001204818:c.*683A>G	.	.	4	71	0.056338	AG	7	28	0.25	AG	-0.193662	0.01068	Down	Sig
K562	HNRNPC	Whole Cell	chr19	58356393	A	G	+	UTR3	ZNF587B	NM_001204818:c.*683A>G	.	.	1	44	0.022727	AG	78	584	0.133562	AG	-0.11083	0.0314533	Down	Sig
K562	KHSRP	Whole Cell	chr2	201721116	A	G	-	intronic	CLK1	.	.	.	5	40	0.125	AG	0	41	0	-	0.125	0.0256818	Up	Sig
HepG2	ILF3	Whole Cell	chr2	208619749	A	G	+	UTR3	CCNYL1	NM_001330218:c.*1327A>G;NM_001142300:c.*1327A>G;NM_152523:c.*1327A>G	.	.	4	42	0.0952381	AG	24	78	0.307692	AG	-0.212454	0.011844	Down	Sig
K562	AKAP1	Cytosol	chr2	99812978	A	G	+	UTR3	MRPL30	NM_145212:c.*810A>G	.	.	10	53	0.188679	AG	2	57	0.0350877	AG	0.153592	0.0131402	Up	Sig
HepG2	ILF3	Nucleus	chr20	34217719	A	G	-	intronic	CPNE1	.	.	.	49	253	0.193676	AG	7	11	0.636364	AG	-0.442688	0.00225305	Down	Sig
HepG2	ILF3	Whole Cell	chr20	34217719	A	G	-	intronic	CPNE1	.	.	.	49	253	0.193676	AG	10	19	0.526316	AG	-0.33264	0.00207517	Down	Sig
HepG2	FAM120A	Whole Cell	chr20	34301324	A	G	-	intronic	RBM39	.	.	.	1	10	0.1	AG	0	228	0	-	0.1	0.0420168	Up	Sig
K562	XRCC6	Whole Cell	chr20	34301528	A	G	-	intronic	RBM39	.	.	.	3	13	0.230769	AG	0	202	0	-	0.230769	0.0001751	Up	Sig
K562	HNRNPC	Whole Cell	chr20	34301692	A	G	-	intronic	RBM39	.	.	.	19	108	0.175926	AG	9	412	0.021845	AG	0.154081	3.61e-08	Up	Sig
K562	HNRNPC	Nucleus	chr20	34301692	A	G	-	intronic	RBM39	.	.	.	19	108	0.175926	AG	0	27	0	-	0.175926	0.0134888	Up	Sig
K562	HNRNPC	Cytosol	chr20	34301692	A	G	-	intronic	RBM39	.	.	.	19	108	0.175926	AG	1	35	0.0285714	AG	0.147354	0.0269131	Up	Sig
K562	HNRNPC	Whole Cell	chr22	19438535	A	G	-	intronic	UFD1	.	.	.	24	110	0.218182	AG	16	377	0.04244	AG	0.175741	9.56e-08	Up	Sig
K562	ILF3	Whole Cell	chr22	19438535	A	G	-	intronic	UFD1	.	.	.	3	12	0.25	AG	16	377	0.04244	AG	0.20756	0.0164832	Up	Sig
K562	AKAP1	Whole Cell	chr22	39414772	A	G	+	UTR3	APOBEC3C	NM_014508:c.*380A>G	.	.	12	58	0.206897	AG	27	473	0.057082	AG	0.149814	0.000362234	Up	Sig
K562	FAM120A	Cytosol	chr22	39414772	A	G	+	UTR3	APOBEC3C	NM_014508:c.*380A>G	.	.	6	60	0.1	AG	0	42	0	-	0.1	0.0410751	Up	Sig
K562	IGF2BP1	Cytosol	chr22	39414772	A	G	+	UTR3	APOBEC3C	NM_014508:c.*380A>G	.	.	6	55	0.109091	AG	0	42	0	-	0.109091	0.0346452	Up	Sig
K562	AKAP1	Cytosol	chr22	39414772	A	G	+	UTR3	APOBEC3C	NM_014508:c.*380A>G	.	.	12	58	0.206897	AG	0	42	0	-	0.206897	0.00109587	Up	Sig
HepG2	STAU2	Whole Cell	chr3	156259229	A	G	-	UTR3	SSR3	NM_001308204:c.*1763T>C;NM_001308205:c.*1763T>C;NM_007107:c.*1763T>C;NM_001308197:c.*1763T>C	.	.	3	18	0.166667	AG	19	470	0.0404255	AG	0.126241	0.0418009	Up	Sig
HepG2	HNRNPC	Nucleus	chr3	156259229	A	G	-	UTR3	SSR3	NM_001308204:c.*1763T>C;NM_001308205:c.*1763T>C;NM_007107:c.*1763T>C;NM_001308197:c.*1763T>C	.	.	2	10	0.2	AG	1	168	0.00595238	AG	0.194048	0.0083101	Up	Sig
HepG2	IGF2BP3	Whole Cell	chr3	156259229	A	G	-	UTR3	SSR3	NM_001308204:c.*1763T>C;NM_001308205:c.*1763T>C;NM_007107:c.*1763T>C;NM_001308197:c.*1763T>C	.	.	4	16	0.25	AG	19	470	0.0404255	AG	0.209574	0.00477551	Up	Sig
HepG2	STAU2	Nucleus	chr3	156259229	A	G	-	UTR3	SSR3	NM_001308204:c.*1763T>C;NM_001308205:c.*1763T>C;NM_007107:c.*1763T>C;NM_001308197:c.*1763T>C	.	.	3	18	0.166667	AG	1	168	0.00595238	AG	0.160714	0.00290298	Up	Sig
HepG2	IGF2BP3	Nucleus	chr3	156259229	A	G	-	UTR3	SSR3	NM_001308204:c.*1763T>C;NM_001308205:c.*1763T>C;NM_007107:c.*1763T>C;NM_001308197:c.*1763T>C	.	.	4	16	0.25	AG	1	168	0.00595238	AG	0.244048	0.000186394	Up	Sig
HepG2	HNRNPC	Nucleus	chr5	170836902	A	G	+	intronic	NPM1	.	.	.	0	28	0	-	7	50	0.14	AG	-0.14	0.045386	Down	Sig
K562	HNRNPC	Whole Cell	chr5	179267404	A	G	-	intronic	MRNIP	.	.	.	3	14	0.214286	AG	0	56	0	-	0.214286	0.00664962	Up	Sig
K562	AKAP1	Whole Cell	chr5	79923378	A	G	-	UTR3	DHFR	NM_001290354:c.*1528T>C;NM_000791:c.*1528T>C;NM_001290357:c.*1586T>C	.	.	14	26	0.538462	AG	207	2029	0.102021	AG	0.436441	5.57e-08	Up	Sig
K562	UPF1	Nucleus	chr5	79923378	A	G	-	UTR3	DHFR	NM_001290354:c.*1528T>C;NM_000791:c.*1528T>C;NM_001290357:c.*1586T>C	.	.	14	39	0.358974	AG	0	34	0	-	0.358974	4.46e-05	Up	Sig
K562	UPF1	Whole Cell	chr5	79923378	A	G	-	UTR3	DHFR	NM_001290354:c.*1528T>C;NM_000791:c.*1528T>C;NM_001290357:c.*1586T>C	.	.	14	39	0.358974	AG	207	2029	0.102021	AG	0.256954	2.22e-05	Up	Sig
K562	AKAP1	Nucleus	chr5	79923378	A	G	-	UTR3	DHFR	NM_001290354:c.*1528T>C;NM_000791:c.*1528T>C;NM_001290357:c.*1586T>C	.	.	14	26	0.538462	AG	0	34	0	-	0.538462	5.57e-07	Up	Sig
K562	UPF1	Nucleus	chr7	44842099	A	G	+	UTR3	PPIA	NM_001300981:c.*1078A>G;NM_021130:c.*1078A>G	.	.	7	31	0.225806	AG	1	56	0.0178571	AG	0.207949	0.00265506	Up	Sig
K562	UPF1	Whole Cell	chr7	44842099	A	G	+	UTR3	PPIA	NM_001300981:c.*1078A>G;NM_021130:c.*1078A>G	.	.	7	31	0.225806	AG	16	1086	0.014733	AG	0.211073	1.12e-06	Up	Sig
K562	UPF1	Cytosol	chr7	44842099	A	G	+	UTR3	PPIA	NM_001300981:c.*1078A>G;NM_021130:c.*1078A>G	.	.	7	31	0.225806	AG	0	24	0	-	0.225806	0.0146637	Up	Sig
K562	UPF1	Whole Cell	chrX	123045405	A	G	+	UTR3	XIAP	NM_001204401:c.*4374A>G;NM_001167:c.*4374A>G	.	.	6	24	0.25	AG	12	449	0.026726	AG	0.223274	0.000110534	Up	Sig
K562	UPF1	Whole Cell	chrX	123045405	A	G	+	UTR3	XIAP	NM_001204401:c.*4374A>G;NM_001167:c.*4374A>G	.	.	6	24	0.25	AG	12	449	0.026726	AG	0.223274	0.000110534	Up	Sig
