# Supplementary material for: Survey of the binding preferences of RNA-binding proteins to RNA editing events
Source: Genome Biol. 2022 Aug 4;23:169. doi: 10.1186/s13059-022-02741-8 (PMC9351184; doi:10.1186/s13059-022-02741-8)
Supplement: Supplementary file 9 — Additional file 9: Table S7. Statistics of 3’ UTR energy changes in HepG2 upon ADAR knockdown. [file 13059_2022_2741_MOESM9_ESM.xlsx]

## Sheet: Sheet2
Table S7. Statistics of 3’ UTR energy changes in HepG2 upon ADAR knockdown.
3' UTR ID	Energy in edited 3' UTR	Energy in un-edited 3' UTR	Delta Energy
uc001sjx.2	-28.4	-26	-2.4
uc002eww.3	-274.7	-265.5	-9.2
uc010smv.1	-280.4	-271.8	-8.6
uc010sqe.2	-59.8	-58.1	-1.7
uc001sjw.2	-59.8	-58.1	-1.7
uc003dfi.4	-86.7	-84.3	-2.4
uc003dfk.3	-86.7	-84.3	-2.4
uc003dfl.3	-86.7	-84.3	-2.4
uc003dfm.3	-86.7	-84.3	-2.4
uc003dfn.3	-86.7	-84.3	-2.4
uc003iqc.3	-173.6	-169.1	-4.5
uc002tvd.3	-92.8	-90.4	-2.4
uc003aam.1	-168.7	-164.8	-3.9
uc003otk.3	-36.3	-35.6	-0.7
uc009xon.3	-350.4	-343.7	-6.7
uc002scm.3	-59.6	-58.6	-1
uc010ypx.2	-59.6	-58.6	-1
uc002scl.3	-59.6	-58.6	-1
uc021tqz.1	-164	-161.4	-2.6
uc010fta.1	-1325.5	-1305.5	-20
uc002uxj.1	-1325.5	-1305.5	-20
uc002uxk.1	-1325.5	-1305.5	-20
uc001rxb.3	-878.5	-865.6	-12.9
uc010ftb.2	-1542.1	-1520.9	-21.2
uc002ddn.2	-428.2	-422.4	-5.8
uc002vft.3	-208.4	-205.6	-2.8
uc002ddm.2	-446.3	-440.5	-5.8
uc001tfk.3	-802.2	-792.1	-10.1
uc001tfj.3	-802.2	-792.1	-10.1
uc001jis.4	-345.9	-341.6	-4.3
uc001jit.3	-345.9	-341.6	-4.3
uc009xoo.3	-345.9	-341.6	-4.3
uc010qhd.2	-345.9	-341.6	-4.3
uc010qhe.2	-345.9	-341.6	-4.3
uc010qhf.2	-345.9	-341.6	-4.3
uc001kcc.4	-235.7	-232.8	-2.9
uc021puy.1	-235.7	-232.8	-2.9
uc001kcd.4	-235.7	-232.8	-2.9
uc001kce.4	-235.7	-232.8	-2.9
uc001kcf.4	-235.7	-232.8	-2.9
uc021pux.1	-235.7	-232.8	-2.9
uc002jog.1	-52.4	-51.8	-0.6
uc010dgf.1	-52.4	-51.8	-0.6
uc001arj.3	-326.9	-323.2	-3.7
uc004crc.4	-37	-36.6	-0.4
uc011mhh.2	-37	-36.6	-0.4
uc011mhi.2	-37	-36.6	-0.4
uc002kal.2	-215.6	-213.3	-2.3
uc002kak.2	-215.6	-213.3	-2.3
uc001ptq.3	-608.59	-602.39	-6.2
uc009zag.3	-608.59	-602.39	-6.2
uc010ryg.2	-608.59	-602.39	-6.2
uc002leu.3	-651.1	-644.5	-6.6
uc010xdl.2	-651.1	-644.5	-6.6
uc002let.3	-651.1	-644.5	-6.6
uc004bvm.4	-60.7	-60.1	-0.6
uc004bvo.4	-60.7	-60.1	-0.6
uc004bvn.4	-60.7	-60.1	-0.6
uc004bvl.4	-60.7	-60.1	-0.6
uc010szi.2	-1209.2	-1197.4	-11.8
uc001wpm.3	-85.6	-84.8	-0.8
uc002szv.3	-1247.5	-1236.3	-11.2
uc001bqd.3	-728	-721.8	-6.2
uc001nld.2	-215.4	-213.7	-1.7
uc001nlc.2	-215.4	-213.7	-1.7
uc001nle.2	-215.4	-213.7	-1.7
uc010dhj.3	-700.9	-695.5	-5.4
uc001umh.3	-593.9	-589.5	-4.4
uc003guk.2	-309.5	-307.3	-2.2
uc003gul.2	-309.5	-307.3	-2.2
uc011byp.2	-309.5	-307.3	-2.2
uc002gqc.3	-203.6	-202.2	-1.4
uc002rpx.2	-937	-931	-6
uc002rpy.2	-937	-931	-6
uc009vxv.3	-831.9	-826.8	-5.1
uc001why.3	-747.3	-742.9	-4.4
uc001whz.3	-747.3	-742.9	-4.4
uc009zyv.3	-884.9	-880.1	-4.8
uc021rgs.1	-884.9	-880.1	-4.8
uc003otj.4	-423.2	-421.1	-2.1
uc010jyd.4	-423.2	-421.1	-2.1
uc011dva.3	-423.2	-421.1	-2.1
uc021yzq.2	-423.2	-421.1	-2.1
uc003oth.4	-423.2	-421.1	-2.1
uc002evu.2	-1401.7	-1394.8	-6.9
uc002evt.2	-1401.7	-1394.8	-6.9
uc001gnp.2	-480.6	-478.3	-2.3
uc001gnq.4	-480.6	-478.3	-2.3
uc003wmy.3	-1264.9	-1258.9	-6
uc001iho.3	-63.6	-63.3	-0.3
uc001ihq.3	-63.6	-63.3	-0.3
uc003lac.1	-763.4	-759.8	-3.6
uc001gmc.3	-1488.3	-1481.4	-6.9
uc001zhs.3	-45.2	-45	-0.2
uc001ark.3	-886.4	-882.7	-3.7
uc001pha.3	-575.1	-572.7	-2.4
uc009yxc.3	-575.1	-572.7	-2.4
uc002tps.3	-2356.2	-2346.5	-9.7
uc002tpr.3	-2356.2	-2346.5	-9.7
uc002fou.1	-396.5	-394.9	-1.6
uc001cuj.3	-1664.7	-1658.3	-6.4
uc009vzh.3	-1664.7	-1658.3	-6.4
uc010onj.2	-1664.7	-1658.3	-6.4
uc002olu.1	-477.9	-476.1	-1.8
uc002olv.1	-477.9	-476.1	-1.8
uc002nit.1	-2855.8	-2845.1	-10.7
uc010xqg.1	-2855.8	-2845.1	-10.7
uc002nis.1	-2855.8	-2845.1	-10.7
uc002dki.3	-1699.6	-1693.5	-6.1
uc002rbk.1	-713.3	-710.8	-2.5
uc002rbp.1	-713.3	-710.8	-2.5
uc001age.1	-809	-806.3	-2.7
uc001znl.3	-720.77	-718.37	-2.4
uc001zhq.3	-60.2	-60	-0.2
uc001akx.1	-285	-284.1	-0.9
uc010vpn.1	-435.8	-434.5	-1.3
uc002max.3	-1350.7	-1346.8	-3.9
uc021une.1	-1350.7	-1346.8	-3.9
uc001xrm.1	-847.4	-845.2	-2.2
uc010tuz.1	-847.4	-845.2	-2.2
uc022bxi.1	-2568.3	-2562	-6.3
uc004dth.2	-2568.3	-2562	-6.3
uc001bpw.3	-1555.1	-1551.4	-3.7
uc001bpx.3	-1555.1	-1551.4	-3.7
uc001bpy.3	-1555.1	-1551.4	-3.7
uc002mqd.2	-169.5	-169.1	-0.4
uc002ucg.3	-485.3	-484.2	-1.1
uc011aqr.2	-477.5	-476.5	-1
uc003bfz.4	-477.5	-476.5	-1
uc003bga.4	-477.5	-476.5	-1
uc001dsr.2	-1196.1	-1193.6	-2.5
uc001dss.2	-1196.1	-1193.6	-2.5
uc001dsp.2	-1196.1	-1193.6	-2.5
uc009wdy.2	-1212.8	-1210.3	-2.5
uc002jhh.4	-707.8	-706.6	-1.2
uc002jhj.4	-707.8	-706.6	-1.2
uc002jhk.4	-707.8	-706.6	-1.2
uc002jhg.4	-707.8	-706.6	-1.2
uc002jhi.4	-707.8	-706.6	-1.2
uc002jhl.4	-707.8	-706.6	-1.2
uc010xxb.2	-1596.4	-1594.1	-2.3
uc002ozm.3	-1596.4	-1594.1	-2.3
uc002ozn.3	-1596.4	-1594.1	-2.3
uc010xxc.2	-1596.4	-1594.1	-2.3
uc002wjx.4	-4206.48	-4200.68	-5.8
uc002wjw.4	-4206.48	-4200.68	-5.8
uc002wjy.4	-4206.48	-4200.68	-5.8
uc003ost.3	-238.3	-238	-0.3
uc003oss.2	-238.3	-238	-0.3
uc003hbt.1	-570.61	-569.91	-0.7
uc003hbu.1	-570.61	-569.91	-0.7
uc003hbs.1	-570.61	-569.91	-0.7
uc011cac.1	-570.61	-569.91	-0.7
uc010ihd.1	-570.61	-569.91	-0.7
uc021tmt.1	-1566	-1564.1	-1.9
uc002fnn.2	-1566	-1564.1	-1.9
uc002fnm.2	-1566	-1564.1	-1.9
uc010vpj.2	-1566	-1564.1	-1.9
uc010ekp.3	-560.8	-560.2	-0.6
uc010xyc.2	-560.8	-560.2	-0.6
uc002pew.3	-560.8	-560.2	-0.6
uc003tut.3	-847.1	-846.2	-0.9
uc011kdw.2	-847.1	-846.2	-0.9
uc003tus.3	-847.1	-846.2	-0.9
uc003tuu.3	-847.1	-846.2	-0.9
uc022ali.1	-1093.8	-1092.7	-1.1
uc003vnq.3	-1093.8	-1092.7	-1.1
uc022alh.1	-1093.8	-1092.7	-1.1
uc003vnr.3	-1093.8	-1092.7	-1.1
uc022alf.2	-1093.8	-1092.7	-1.1
uc003vns.3	-1093.8	-1092.7	-1.1
uc022ald.1	-1093.8	-1092.7	-1.1
uc022alg.1	-1093.8	-1092.7	-1.1
uc001qcg.4	-400.5	-400.1	-0.4
uc009zbo.3	-400.5	-400.1	-0.4
uc009zbp.3	-400.5	-400.1	-0.4
uc010sbh.2	-400.5	-400.1	-0.4
uc010sbi.2	-400.5	-400.1	-0.4
uc002fno.2	-1639.8	-1638.2	-1.6
uc002vch.3	-755.9	-755.2	-0.7
uc002vci.3	-755.9	-755.2	-0.7
uc022ale.1	-1119.6	-1118.7	-0.9
uc003gjh.2	-276.4	-276.2	-0.2
uc003gjg.2	-276.4	-276.2	-0.2
uc031sdf.1	-276.4	-276.2	-0.2
uc002huj.1	-302.1	-301.9	-0.2
uc002ras.3	-457.7	-457.4	-0.3
uc002rat.3	-457.7	-457.4	-0.3
uc010ohz.2	-1356.5	-1355.7	-0.8
uc021olh.1	-1356.5	-1355.7	-0.8
uc001bzf.2	-1356.5	-1355.7	-0.8
uc003ors.3	-1370.5	-1369.7	-0.8
uc011dun.2	-1370.5	-1369.7	-0.8
uc003ort.3	-1383.1	-1382.3	-0.8
uc021vgz.1	-1077	-1076.4	-0.6
uc002rvl.3	-1077	-1076.4	-0.6
uc010yof.2	-1077	-1076.4	-0.6
uc002rvk.3	-1077	-1076.4	-0.6
uc021vha.1	-1077	-1076.4	-0.6
uc010fba.3	-1077	-1076.4	-0.6
uc021vhb.1	-1077	-1076.4	-0.6
uc001nsh.3	-849.2	-848.8	-0.4
uc010rlm.2	-849.2	-848.8	-0.4
uc003smu.3	-1047.4	-1047.1	-0.3
uc003smt.3	-1047.4	-1047.1	-0.3
uc011jwb.2	-1047.4	-1047.1	-0.3
uc002spr.3	-417.4	-417.3	-0.1
uc002uld.2	-1141.9	-1141.7	-0.2
uc002ulc.1	-1141.9	-1141.7	-0.2
uc002dly.2	-2137.5	-2137.3	-0.2
uc021tfi.1	-2137.5	-2137.3	-0.2
uc021tfj.1	-2187	-2186.8	-0.2
uc010alw.3	-1433.1	-1433	-0.1
uc001wph.4	-1433.1	-1433	-0.1
uc010tpc.2	-1433.1	-1433	-0.1
uc002wlw.3	-2577.5	-2577.4	-0.1
uc010zqv.2	-2577.5	-2577.4	-0.1
uc002wls.3	-2577.5	-2577.4	-0.1
uc002wlv.3	-2577.5	-2577.4	-0.1
uc002gaa.4	-53.2	-53.2	0
uc010oys.2	-391.5	-391.5	0
uc001enn.4	-391.5	-391.5	0
uc002tpj.3	-555	-555	0
uc002bfy.1	-1174.8	-1174.8	0
uc003vun.3	-1040.8	-1040.8	0
uc001xab.3	-949.2	-949.2	0
uc001efi.3	-307.7	-307.7	0
uc003trt.3	-340.7	-340.7	0
uc001efn.3	-307.7	-307.7	0
uc011kcy.2	-340.7	-340.7	0
uc011kcz.2	-340.7	-340.7	0
uc001efm.3	-307.7	-307.7	0
uc001efk.3	-307.7	-307.7	0
uc001efl.3	-307.7	-307.7	0
uc011kcx.3	-340.7	-340.7	0
uc010gzg.3	-530	-530	0
uc003bdg.4	-530	-530	0
uc009wgv.3	-307.7	-307.7	0
uc011kda.2	-236.1	-236.1	0
uc003bdf.4	-530	-530	0
uc003dju.5	-784.22	-784.22	0
uc010hnh.3	-784.22	-784.22	0
uc003trv.3	-236.1	-236.1	0
uc010xjc.1	-230.7	-230.7	0
uc002boq.4	-1901.1	-1901.1	0
uc009yii.3	-947.5	-947.5	0
uc010xjb.1	-230.7	-230.7	0
uc001mrl.3	-947.5	-947.5	0
uc002meq.2	-230.7	-230.7	0
uc002ial.2	-839.9	-839.9	0
uc002mst.4	-491.7	-491.7	0
uc031saf.1	-596.92	-596.92	0
uc031sah.1	-596.92	-596.92	0
uc002qql.3	-1796.1	-1796.1	0
uc010yhk.2	-1796.1	-1796.1	0
uc001ctb.3	-313.2	-313.2	0
uc002gph.3	-460	-460	0
uc010hni.3	-596.92	-596.92	0
uc031sag.1	-596.92	-596.92	0
uc002gpk.4	-550.9	-550.9	0
uc002qqb.2	-397.8	-397.8	0
uc010wgq.1	-839.9	-839.9	0
uc001cst.4	-313.2	-313.2	0
uc001csu.3	-313.2	-313.2	0
uc001csv.3	-313.2	-313.2	0
uc001csw.3	-313.2	-313.2	0
uc001csy.3	-313.2	-313.2	0
uc001csz.3	-313.2	-313.2	0
uc009vza.3	-313.2	-313.2	0
uc021tqp.2	-460	-460	0
uc001css.4	-313.2	-313.2	0
uc001cta.3	-313.2	-313.2	0
uc001szl.1	-216.9	-216.9	0
uc001szm.1	-216.9	-216.9	0
uc001szn.1	-216.9	-216.9	0
uc001zqc.3	-481.8	-481.8	0
uc001zqd.2	-481.8	-481.8	0
uc002gpj.3	-460	-460	0
uc002qqi.2	-397.8	-397.8	0
uc002vez.3	-243.5	-243.5	0
uc002vfa.3	-243.5	-243.5	0
uc002vfb.3	-243.5	-243.5	0
uc002vfc.3	-243.5	-243.5	0
uc002vfe.3	-243.5	-243.5	0
uc002vff.3	-243.5	-243.5	0
uc002vfg.3	-243.5	-243.5	0
uc002vfh.3	-243.5	-243.5	0
uc002vfi.3	-243.5	-243.5	0
uc002vfj.3	-243.5	-243.5	0
uc003try.2	-295	-295	0
uc003trz.2	-295	-295	0
uc010yhh.2	-397.8	-397.8	0
uc010zjp.2	-243.5	-243.5	0
uc011kdb.2	-295	-295	0
uc011kdc.2	-295	-295	0
uc011kdd.2	-295	-295	0
uc021vco.1	-397.8	-397.8	0
uc002pjd.2	-1564.3	-1564.4	0.1
uc003wuu.3	-946.9	-947	0.1
uc003aoe.3	-2613.6	-2613.9	0.3
uc001foc.4	-621.2	-621.3	0.1
uc002rbd.1	-432.4	-432.5	0.1
uc003bvd.3	-1623.5	-1623.9	0.4
uc003bvc.3	-1623.5	-1623.9	0.4
uc001mgs.4	-1375.5	-1375.9	0.4
uc004etx.3	-2347.9	-2348.7	0.8
uc010nqu.3	-2347.9	-2348.7	0.8
uc010nqv.3	-2347.9	-2348.7	0.8
uc002phr.2	-274.8	-274.9	0.1
uc002ixf.2	-1768.2	-1768.9	0.7
uc003hwi.3	-371.3	-371.5	0.2
uc003hwo.3	-359.4	-359.6	0.2
uc011cet.2	-359.4	-359.6	0.2
uc003hwk.3	-359.4	-359.6	0.2
uc003hwp.3	-359.4	-359.6	0.2
uc003hwq.3	-359.4	-359.6	0.2
uc003hwr.3	-359.4	-359.6	0.2
uc011ceu.2	-359.4	-359.6	0.2
uc003hwl.3	-359.4	-359.6	0.2
uc001zhx.3	-1249.5	-1250.2	0.7
uc001zid.3	-1249.5	-1250.2	0.7
uc001zhv.3	-1249.5	-1250.2	0.7
uc001zhw.3	-1249.5	-1250.2	0.7
uc001zia.3	-1249.5	-1250.2	0.7
uc001zib.3	-1249.5	-1250.2	0.7
uc001zic.3	-1249.5	-1250.2	0.7
uc010bau.3	-1249.5	-1250.2	0.7
uc002udk.3	-340.2	-340.4	0.2
uc003ygx.2	-1169.8	-1170.5	0.7
uc002fec.3	-1318.32	-1319.22	0.9
uc002feb.3	-1318.32	-1319.22	0.9
uc001ihs.3	-575.8	-576.2	0.4
uc001iht.3	-575.8	-576.2	0.4
uc009xhy.3	-575.8	-576.2	0.4
uc003bzs.1	-500.2	-500.6	0.4
uc011avp.1	-500.2	-500.6	0.4
uc009zra.4	-1576.6	-1577.9	1.3
uc001sun.5	-1576.6	-1577.9	1.3
uc009zre.4	-1576.6	-1577.9	1.3
uc009zrf.4	-1576.6	-1577.9	1.3
uc009zrg.4	-1576.6	-1577.9	1.3
uc021raf.2	-1576.6	-1577.9	1.3
uc021rah.2	-1576.6	-1577.9	1.3
uc021raj.2	-1576.6	-1577.9	1.3
uc001sui.4	-1576.6	-1577.9	1.3
uc001suo.4	-1576.6	-1577.9	1.3
uc009zqx.4	-1576.6	-1577.9	1.3
uc009zrc.4	-1576.6	-1577.9	1.3
uc009zrd.4	-1576.6	-1577.9	1.3
uc009zrh.4	-1576.6	-1577.9	1.3
uc021rad.2	-1576.6	-1577.9	1.3
uc021rai.2	-1576.6	-1577.9	1.3
uc001xqh.3	-678.6	-679.2	0.6
uc002raw.3	-195.87	-196.07	0.2
uc010yjh.2	-195.87	-196.07	0.2
uc010yjg.2	-195.87	-196.07	0.2
uc002rav.3	-195.87	-196.07	0.2
uc003euk.4	-3169.4	-3173.5	4.1
uc011bnf.2	-3169.4	-3173.5	4.1
uc011bng.2	-3169.4	-3173.5	4.1
uc003eul.4	-3169.4	-3173.5	4.1
uc003eum.4	-3169.4	-3173.5	4.1
uc003eun.4	-3169.4	-3173.5	4.1
uc003hgn.1	-1210.6	-1212.2	1.6
uc010iih.1	-1210.6	-1212.2	1.6
uc011cbc.1	-1210.6	-1212.2	1.6
uc003hgm.1	-1210.6	-1212.2	1.6
uc002hat.3	-519.7	-520.4	0.7
uc001qvy.1	-509.8	-510.6	0.8
uc003zzy.1	-144.3	-144.6	0.3
uc003zzz.1	-144.3	-144.6	0.3
uc011lqk.1	-144.3	-144.6	0.3
uc009wmh.3	-274.7	-275.3	0.6
uc001evz.3	-274.7	-275.3	0.6
uc001evy.3	-274.7	-275.3	0.6
uc001bvd.4	-209.5	-210	0.5
uc011cpt.2	-165	-165.4	0.4
uc011cpu.2	-165	-165.4	0.4
uc001won.3	-82.4	-82.6	0.2
uc001woo.3	-82.4	-82.6	0.2
uc001wop.3	-82.4	-82.6	0.2
uc002xmf.1	-243	-243.6	0.6
uc010zwp.1	-243	-243.6	0.6
uc010ggs.1	-243	-243.6	0.6
uc002ule.3	-437.4	-438.5	1.1
uc001ahg.4	-1663.1	-1667.3	4.2
uc001ahh.4	-1663.1	-1667.3	4.2
uc001ahf.4	-1663.1	-1667.3	4.2
uc001ahe.4	-1641.7	-1645.9	4.2
uc001lrc.3	-2086	-2091.4	5.4
uc010qwm.2	-2086	-2091.4	5.4
uc010xph.2	-1477.8	-1481.7	3.9
uc001hwg.3	-740.4	-742.4	2
uc001hwf.3	-740.4	-742.4	2
uc009xfw.3	-740.4	-742.4	2
uc010odd.1	-199	-199.6	0.6
uc001bdo.1	-199	-199.6	0.6
uc010ode.1	-199	-199.6	0.6
uc001lrf.1	-1599.7	-1605.1	5.4
uc003kri.4	-963.62	-966.92	3.3
uc003krh.3	-935.02	-938.32	3.3
uc003qmz.3	-952.5	-955.9	3.4
uc002itc.3	-1256.1	-1260.8	4.7
uc002itb.3	-1256.1	-1260.8	4.7
uc002ita.3	-1256.1	-1260.8	4.7
uc002itd.3	-1256.1	-1260.8	4.7
uc003iqz.4	-1233.8	-1238.5	4.7
uc001dwg.2	-783.4	-786.4	3
uc001dwf.2	-783.4	-786.4	3
uc009wes.2	-783.4	-786.4	3
uc009wet.2	-783.4	-786.4	3
uc002klo.3	-1117.1	-1121.6	4.5
uc004fof.3	-955.2	-959.3	4.1
uc002mxe.3	-933.2	-937.4	4.2
uc002mxf.3	-933.2	-937.4	4.2
uc001iim.4	-198.2	-199.2	1
uc009xid.3	-198.2	-199.2	1
uc001iil.4	-198.2	-199.2	1
uc021wnp.1	-276.4	-277.8	1.4
uc001wax.3	-751.3	-755.2	3.9
uc010tls.2	-751.3	-755.2	3.9
uc010tlt.2	-751.3	-755.2	3.9
uc002efw.3	-134.4	-135.1	0.7
uc021thw.1	-134.4	-135.1	0.7
uc002efx.3	-134.4	-135.1	0.7
uc001bbq.4	-1314.9	-1321.8	6.9
uc001bbo.4	-1314.9	-1321.8	6.9
uc001bbp.4	-1314.9	-1321.8	6.9
uc001bbr.4	-1314.9	-1321.8	6.9
uc004erk.2	-741	-745.1	4.1
uc004erj.2	-741	-745.1	4.1
uc011mtu.2	-741	-745.1	4.1
uc001awv.2	-904.6	-909.8	5.2
uc011bop.2	-952.5	-959.1	6.6
uc003fau.3	-952.5	-959.1	6.6
uc003gpn.3	-960.4	-967.3	6.9
uc003qnh.1	-172	-173.5	1.5
uc010yss.2	-1626.5	-1641.1	14.6
uc002sps.3	-1626.5	-1641.1	14.6
uc010yst.2	-1626.5	-1641.1	14.6
uc003jmx.3	-656.9	-663	6.1
uc011cpr.1	-656.9	-663	6.1
uc022atp.1	-522.8	-527.7	4.9
uc022ato.1	-522.8	-527.7	4.9
uc003xih.2	-522.8	-527.7	4.9
uc022atq.1	-522.8	-527.7	4.9
uc003aec.3	-148.5	-149.9	1.4
uc009wtt.3	-1268.4	-1281.4	13
uc010pjv.2	-1268.4	-1281.4	13
uc010pjw.2	-1268.4	-1281.4	13
uc001fxf.4	-1268.4	-1281.4	13
uc010wsr.2	-1740.19	-1758.99	18.8
uc002jqe.3	-1740.19	-1758.99	18.8
uc002jqf.3	-1740.19	-1758.99	18.8
uc010wsq.2	-1740.19	-1758.99	18.8
uc002qqg.3	-309.5	-313.7	4.2
uc010yhg.2	-309.5	-313.7	4.2
uc003wul.3	-1030	-1044.4	14.4
uc003wum.3	-1030	-1044.4	14.4
uc003wun.3	-1030	-1044.4	14.4
uc003wuo.3	-1030	-1044.4	14.4
uc003wup.3	-1030	-1044.4	14.4
uc003wuq.3	-1030	-1044.4	14.4
uc010lsc.3	-1030	-1044.4	14.4
uc011kxl.2	-1030	-1044.4	14.4
uc002ufk.3	-48.7	-50.8	2.1
uc002ufm.3	-48.7	-50.8	2.1
